# Supplementary material for: Bioarchaeological and paleogenomic profiling of the unusual Neolithic burial from Grotta di Pietra Sant’Angelo (Calabria, Italy)
Source: Sci Rep. 2023 Jul 24;13:11978. doi: 10.1038/s41598-023-39250-y (PMC10366206; doi:10.1038/s41598-023-39250-y)
Supplement: Supplementary file 1 — Supplementary Information 1. [file 41598_2023_39250_MOESM1_ESM.xlsx]

## Sheet: Wash blank 1704_pre SLB1
Protein Group	Protein ID	Protein Accession	Peptide	Unique	-10lgP	Mass	Length	ppm	m/z	z	RT	Fraction	Scan	Source File	#Feature	Start	End	PTM	AScore	Found By	Accession	Protein Score -10lgP	Coverage (%)	#Peptides	#Unique	Description
1	4	P00761	R.L(+57.02)GEHNIDVLEGNEQFINAAK.I	Y	72.05	2267.12	20	-1.7	756.712	3	12.76	1	2187	20210302_EXPL5_nLC7_MEM_QC_washblank_01_20210304061704.raw	2	58	77	Carbamidomethylation (DHKE X@N-term)	L1:Carbamidomethylation (DHKE X@N-term):0.00	PEAKS PTM	P00761	136.72	21	6	6	Trypsin OS=Sus scrofa OX=9823 PE=1 SV=1
1	4	P00761	R.L(+57.02)GEHNIDVLEGNEQ(+.98)FINAAK.I	Y	68.53	2268.1	20	-0.6	757.041	3	13.37	1	2228	20210302_EXPL5_nLC7_MEM_QC_washblank_01_20210304061704.raw	1	58	77	Carbamidomethylation (DHKE X@N-term); Deamidation (NQ)	L1:Carbamidomethylation (DHKE X@N-term):0.00;Q14:Deamidation (NQ):47.09	PEAKS PTM	P00761	136.72	21	6	6	Trypsin OS=Sus scrofa OX=9823 PE=1 SV=1
1	4	P00761	R.LGEHNIDVLEGNEQFINAAK(+28.03).I	Y	66.92	2238.13	20	1.2	747.051	3	13.23	1	2202	20210302_EXPL5_nLC7_MEM_QC_washblank_01_20210304061704.raw	1	58	77	Dimethylation(KR)	K20:Dimethylation(KR):1000.00	PEAKS PTM	P00761	136.72	21	6	6	Trypsin OS=Sus scrofa OX=9823 PE=1 SV=1
1	4	P00761	R.LGEHNIDVLEGNEQFINAAK(+14.02).I	Y	66.1	2224.11	20	0.7	742.379	3	13.2	1	2194	20210302_EXPL5_nLC7_MEM_QC_washblank_01_20210304061704.raw	1	58	77	Methylation(KR)	K20:Methylation(KR):1000.00	PEAKS PTM	P00761	136.72	21	6	6	Trypsin OS=Sus scrofa OX=9823 PE=1 SV=1
1	4	P00761	R.LGE(+57.02)HNIDVLEGNEQFINAAK.I	Y	61.16	2267.12	20	-1.7	756.712	3	12.76	1	2149	20210302_EXPL5_nLC7_MEM_QC_washblank_01_20210304061704.raw	1	58	77	Carbamidomethylation (DHKE X@N-term)	E3:Carbamidomethylation (DHKE X@N-term):0.00	PEAKS PTM	P00761	136.72	21	6	6	Trypsin OS=Sus scrofa OX=9823 PE=1 SV=1
1	4	P00761	R.LGEH(+57.02)N(+.98)IDVLEGNEQFINAAK.I	Y	57.16	2268.1	20	0.9	757.042	3	14.17	1	2369	20210302_EXPL5_nLC7_MEM_QC_washblank_01_20210304061704.raw	1	58	77	Carbamidomethylation (DHKE X@N-term); Deamidation (NQ)	H4:Carbamidomethylation (DHKE X@N-term):0.00;N5:Deamidation (NQ):61.82	PEAKS PTM	P00761	136.72	21	6	6	Trypsin OS=Sus scrofa OX=9823 PE=1 SV=1
1	4	P00761	R.LGEHNIDVLEGNEQFINAAK.I	Y	52.74	2210.1	20	-3.6	737.703	3	13.11	1	2180	20210302_EXPL5_nLC7_MEM_QC_washblank_01_20210304061704.raw	2	58	77			PEAKS DB	P00761	136.72	21	6	6	Trypsin OS=Sus scrofa OX=9823 PE=1 SV=1
1	4	P00761	K.IITHPNFNGNTLDNDIM(-48.00)LIK.L	Y	52.38	2234.17	20	-0.8	559.549	4	13.04	1	2161	20210302_EXPL5_nLC7_MEM_QC_washblank_01_20210304061704.raw	1	78	97	Dethiomethyl	M17:Dethiomethyl:1000.00	PEAKS PTM	P00761	136.72	21	6	6	Trypsin OS=Sus scrofa OX=9823 PE=1 SV=1
1	4	P00761	K.IITHPNFNGNTLDNDIM(+15.99)LIK.L	Y	50.66	2298.17	20	1.5	767.064	3	13.93	1	2323	20210302_EXPL5_nLC7_MEM_QC_washblank_01_20210304061704.raw	1	78	97	Oxidation (M)	M17:Oxidation (M):1000.00	PEAKS DB	P00761	136.72	21	6	6	Trypsin OS=Sus scrofa OX=9823 PE=1 SV=1
1	4	P00761	R.LGEHNIDVLEGNEQFIN.A	Y	46.59	1939.93	17	0.7	970.972	2	13.96	1	2328	20210302_EXPL5_nLC7_MEM_QC_washblank_01_20210304061704.raw	2	58	74			PEAKS DB	P00761	136.72	21	6	6	Trypsin OS=Sus scrofa OX=9823 PE=1 SV=1
1	4	P00761	K.IITHPNFN(+.98)GNTLDNDIM(+15.99)LIK.L	Y	44.51	2299.15	20	3.1	767.394	3	14.27	1	2421	20210302_EXPL5_nLC7_MEM_QC_washblank_01_20210304061704.raw	2	78	97	Deamidation (NQ); Oxidation (M)	N8:Deamidation (NQ):18.53;M17:Oxidation (M):1000.00	PEAKS DB	P00761	136.72	21	6	6	Trypsin OS=Sus scrofa OX=9823 PE=1 SV=1
1	4	P00761	R.LGEHNIDVLEGNEQFIN(+.98)AAK.I	Y	44.12	2211.08	20	-0.2	738.034	3	13.34	1	2215	20210302_EXPL5_nLC7_MEM_QC_washblank_01_20210304061704.raw	2	58	77	Deamidation (NQ)	N17:Deamidation (NQ):47.09	PEAKS DB	P00761	136.72	21	6	6	Trypsin OS=Sus scrofa OX=9823 PE=1 SV=1
1	4	P00761	R.LGEHNIDVLEGNEQFINR(sub A)AKIITHPN.F	Y	39.83	2970.53	26	-1.3	743.639	4	15.19	1	2532	20210302_EXPL5_nLC7_MEM_QC_washblank_01_20210304061704.raw	1	58	83			SPIDER	P00761	136.72	21	6	6	Trypsin OS=Sus scrofa OX=9823 PE=1 SV=1
1	4	P00761	R.LGEHNIDVLEGNE(+57.02)QFINAAK(+57.02).I	Y	39.6	2324.14	20	-5	775.717	3	13.1	1	2177	20210302_EXPL5_nLC7_MEM_QC_washblank_01_20210304061704.raw	1	58	77	Carbamidomethylation (DHKE X@N-term)	E13:Carbamidomethylation (DHKE X@N-term):0.00;K20:Carbamidomethylation (DHKE X@N-term):33.52	PEAKS PTM	P00761	136.72	21	6	6	Trypsin OS=Sus scrofa OX=9823 PE=1 SV=1
1	4	P00761	K.IITHPNFNGNTLDNDIMLIK.L	Y	37.3	2282.17	20	0.5	761.732	3	14.55	1	2429	20210302_EXPL5_nLC7_MEM_QC_washblank_01_20210304061704.raw	1	78	97			PEAKS DB	P00761	136.72	21	6	6	Trypsin OS=Sus scrofa OX=9823 PE=1 SV=1
1	4	P00761	R.V(+57.02)ATVSLPR.S	Y	36.68	898.524	8	-1.3	450.269	2	9.53	1	1558	20210302_EXPL5_nLC7_MEM_QC_washblank_01_20210304061704.raw	1	108	115	Carbamidomethylation (DHKE X@N-term)	V1:Carbamidomethylation (DHKE X@N-term):1000.00	PEAKS PTM	P00761	136.72	21	6	6	Trypsin OS=Sus scrofa OX=9823 PE=1 SV=1
1	4	P00761	R.LGEHNIDVLE(-.98).G	Y	33.86	1136.58	10	-2.2	569.297	2	11.07	1	1842	20210302_EXPL5_nLC7_MEM_QC_washblank_01_20210304061704.raw	1	58	67	Amidation	E10:Amidation:1000.00	PEAKS PTM	P00761	136.72	21	6	6	Trypsin OS=Sus scrofa OX=9823 PE=1 SV=1
1	4	P00761	K.IITHPNFNGNTLDND(+57.02)IMLIK.L	Y	32.87	2339.19	20	0	585.806	4	12.58	1	2159	20210302_EXPL5_nLC7_MEM_QC_washblank_01_20210304061704.raw	1	78	97	Carbamidomethylation (DHKE X@N-term)	D15:Carbamidomethylation (DHKE X@N-term):0.00	PEAKS PTM	P00761	136.72	21	6	6	Trypsin OS=Sus scrofa OX=9823 PE=1 SV=1
1	4	P00761	R.VAT(-18.01)VSLPR.S	Y	31.58	823.492	8	-3	412.752	2	9.12	1	1541	20210302_EXPL5_nLC7_MEM_QC_washblank_01_20210304061704.raw	2	108	115	Dehydration	T3:Dehydration:32.28	PEAKS PTM	P00761	136.72	21	6	6	Trypsin OS=Sus scrofa OX=9823 PE=1 SV=1
1	4	P00761	K.IITHPNFN(+.98)GNTLD(+57.02)NDIMLIK.L	Y	30.3	2340.18	20	-0.4	586.052	4	13.65	1	2275	20210302_EXPL5_nLC7_MEM_QC_washblank_01_20210304061704.raw	2	78	97	Deamidation (NQ); Carbamidomethylation (DHKE X@N-term)	N8:Deamidation (NQ):8.22;D13:Carbamidomethylation (DHKE X@N-term):0.00	PEAKS PTM	P00761	136.72	21	6	6	Trypsin OS=Sus scrofa OX=9823 PE=1 SV=1
1	4	P00761	R.V(+28.03)ATVSLPR.S	Y	30.04	869.533	8	-1.9	435.773	2	9.66	1	1608	20210302_EXPL5_nLC7_MEM_QC_washblank_01_20210304061704.raw	1	108	115	Ethylation	V1:Ethylation:58.59	PEAKS PTM	P00761	136.72	21	6	6	Trypsin OS=Sus scrofa OX=9823 PE=1 SV=1
1	4	P00761	R.VATVSLPR.S	Y	28.95	841.502	8	-2.1	421.757	2	9.15	1	1486	20210302_EXPL5_nLC7_MEM_QC_washblank_01_20210304061704.raw	1	108	115			PEAKS PTM	P00761	136.72	21	6	6	Trypsin OS=Sus scrofa OX=9823 PE=1 SV=1
1	4	P00761	K.IITHPNFN(+.98)GNTLDNDIMLIK.L	Y	23.99	2283.16	20	2	762.061	3	14.89	1	2520	20210302_EXPL5_nLC7_MEM_QC_washblank_01_20210304061704.raw	1	78	97	Deamidation (NQ)	N8:Deamidation (NQ):11.10	PEAKS DB	P00761	136.72	21	6	6	Trypsin OS=Sus scrofa OX=9823 PE=1 SV=1
1	4	P00761	K.I(+57.02)ITHPNFNGNTLD(+57.02)NDIMLIK.L	Y	23.96	2396.22	20	-0.9	600.061	4	13.36	1	2229	20210302_EXPL5_nLC7_MEM_QC_washblank_01_20210304061704.raw	1	78	97	Carbamidomethylation (DHKE X@N-term)	I1:Carbamidomethylation (DHKE X@N-term):13.38;D13:Carbamidomethylation (DHKE X@N-term):0.00	PEAKS PTM	P00761	136.72	21	6	6	Trypsin OS=Sus scrofa OX=9823 PE=1 SV=1
3	3	P04264	R.FSSC(+57.02)GGGGGSFGAGGGFGSR.S	Y	43.02	1764.73	20	-0.4	883.371	2	10.16	1	1683	20210302_EXPL5_nLC7_MEM_QC_washblank_01_20210304061704.raw	1	46	65	Carbamidomethylation	C4:Carbamidomethylation:1000.00	PEAKS DB	P04264	73.8	7	3	3	Keratin type II cytoskeletal 1 OS=Homo sapiens OX=9606 GN=KRT1 PE=1 SV=6
3	3	P04264	K.L(+57.02)ALDLEIATYR.T	Y	40.03	1333.72	11	1.1	667.87	2	15.17	1	2533	20210302_EXPL5_nLC7_MEM_QC_washblank_01_20210304061704.raw	1	473	483	Carbamidomethylation (DHKE X@N-term)	L1:Carbamidomethylation (DHKE X@N-term):56.34	PEAKS PTM	P04264	73.8	7	3	3	Keratin type II cytoskeletal 1 OS=Homo sapiens OX=9606 GN=KRT1 PE=1 SV=6
3	3	P04264	K.LALDLEIATYR.T	Y	36.79	1276.7	11	0.5	639.359	2	14.99	1	2499	20210302_EXPL5_nLC7_MEM_QC_washblank_01_20210304061704.raw	1	473	483			PEAKS DB	P04264	73.8	7	3	3	Keratin type II cytoskeletal 1 OS=Homo sapiens OX=9606 GN=KRT1 PE=1 SV=6
3	3	P04264	R.SLDLDSIIAEVK.A	Y	32.27	1301.71	12	-0.9	651.861	2	16.92	1	2843	20210302_EXPL5_nLC7_MEM_QC_washblank_01_20210304061704.raw	1	344	355			PEAKS DB	P04264	73.8	7	3	3	Keratin type II cytoskeletal 1 OS=Homo sapiens OX=9606 GN=KRT1 PE=1 SV=6
3	1	A5A6M6	R.FSSC(+57.02)GGGGGSFGAGGGFGSR.S	Y	43.02	1764.73	20	-0.4	883.371	2	10.16	1	1683	20210302_EXPL5_nLC7_MEM_QC_washblank_01_20210304061704.raw	1	46	65	Carbamidomethylation	C4:Carbamidomethylation:1000.00	PEAKS DB	A5A6M6	73.8	7	3	3	Keratin type II cytoskeletal 1 OS=Pan troglodytes OX=9598 GN=KRT1 PE=2 SV=1
3	1	A5A6M6	K.L(+57.02)ALDLEIATYR.T	Y	40.03	1333.72	11	1.1	667.87	2	15.17	1	2533	20210302_EXPL5_nLC7_MEM_QC_washblank_01_20210304061704.raw	1	468	478	Carbamidomethylation (DHKE X@N-term)	L1:Carbamidomethylation (DHKE X@N-term):56.34	PEAKS PTM	A5A6M6	73.8	7	3	3	Keratin type II cytoskeletal 1 OS=Pan troglodytes OX=9598 GN=KRT1 PE=2 SV=1
3	1	A5A6M6	K.LALDLEIATYR.T	Y	36.79	1276.7	11	0.5	639.359	2	14.99	1	2499	20210302_EXPL5_nLC7_MEM_QC_washblank_01_20210304061704.raw	1	468	478			PEAKS DB	A5A6M6	73.8	7	3	3	Keratin type II cytoskeletal 1 OS=Pan troglodytes OX=9598 GN=KRT1 PE=2 SV=1
3	1	A5A6M6	R.SLDLDSIIAEVK.A	Y	32.27	1301.71	12	-0.9	651.861	2	16.92	1	2843	20210302_EXPL5_nLC7_MEM_QC_washblank_01_20210304061704.raw	1	339	350			PEAKS DB	A5A6M6	73.8	7	3	3	Keratin type II cytoskeletal 1 OS=Pan troglodytes OX=9598 GN=KRT1 PE=2 SV=1
2	7	P02768	K.EFNAETFTFHADIC(+57.02)TLSEK.E	Y	46.4	2259.02	19	-0.3	754.012	3	14.58	1	2432	20210302_EXPL5_nLC7_MEM_QC_washblank_01_20210304061704.raw	1	525	543	Carbamidomethylation	C14:Carbamidomethylation:1000.00	PEAKS DB	P02768	71.7	8	3	3	Albumin OS=Homo sapiens OX=9606 GN=ALB PE=1 SV=2
2	7	P02768	K.DVFLGMFLYEYAR.R	Y	32.92	1622.78	13	1.3	812.399	2	18.76	1	3273	20210302_EXPL5_nLC7_MEM_QC_washblank_01_20210304061704.raw	1	348	360			PEAKS DB	P02768	71.7	8	3	3	Albumin OS=Homo sapiens OX=9606 GN=ALB PE=1 SV=2
2	7	P02768	K.DVFLGMFLYEYARRHPDYSVVLLLRLAK.T	Y	26.5	3383.82	28	3.5	677.774	5	18.47	1	3219	20210302_EXPL5_nLC7_MEM_QC_washblank_01_20210304061704.raw	1	348	375			PEAKS DB	P02768	71.7	8	3	3	Albumin OS=Homo sapiens OX=9606 GN=ALB PE=1 SV=2
2	7	P02768	K.DVFLGM(+15.99)FLYEYAR.R	Y	23.63	1638.78	13	1.6	820.396	2	18.36	1	3201	20210302_EXPL5_nLC7_MEM_QC_washblank_01_20210304061704.raw	1	348	360	Oxidation (M)	M6:Oxidation (M):1000.00	PEAKS DB	P02768	71.7	8	3	3	Albumin OS=Homo sapiens OX=9606 GN=ALB PE=1 SV=2
4	9	P02769	K.GLVLIAFSQYLQQC(+57.02)PFDEHVK.L	Y	40.96	2491.26	21	-2	831.425	3	17.98	1	3100	20210302_EXPL5_nLC7_MEM_QC_washblank_01_20210304061704.raw	1	45	65	Carbamidomethylation	C14:Carbamidomethylation:1000.00	PEAKS DB	P02769	70.16	5	2	2	Albumin OS=Bos taurus OX=9913 GN=ALB PE=1 SV=4
4	9	P02769	D.SPDLPKLKPD.P	Y	31.03	1108.61	10	-2.4	370.544	3	9.34	1	1566	20210302_EXPL5_nLC7_MEM_QC_washblank_01_20210304061704.raw	1	133	142			PEAKS DB	P02769	70.16	5	2	2	Albumin OS=Bos taurus OX=9913 GN=ALB PE=1 SV=4

## Sheet: Wash blank 0334_pre SLB2
Protein Group	Protein ID	Protein Accession	Peptide	Unique	-10lgP	Mass	Length	ppm	m/z	z	RT	Fraction	Scan	Source File	#Feature	Start	End	PTM	AScore	Found By	Accession	Protein Score -10lgP	Coverage (%)	#Peptides	#Unique	Description
1	2	P02768	K.E(-18.01)FNAETFTFHADIC(+57.02)TLSEK.E	Y	86.3	2241	19	-1	1121.51	2	16.43	1	2997	20210302_EXPL5_nLC7_MEM_QC_washblank_01_20210304070334.raw	2	525	543	Pyro-glu from E; Carbamidomethylation	E1:Pyro-glu from E:1000.00;C14:Carbamidomethylation:1000.00	PEAKS DB	P02768	215.6	23	10	10	Albumin OS=Homo sapiens OX=9606 GN=ALB PE=1 SV=2
1	2	P02768	K.RMPC(+57.02)AEDYLSVVLNQLC(+57.02)VLHEK.T	Y	81.52	2673.31	22	-0.5	669.334	4	18.32	1	3378	20210302_EXPL5_nLC7_MEM_QC_washblank_01_20210304070334.raw	2	469	490	Carbamidomethylation	C4:Carbamidomethylation:1000.00;C17:Carbamidomethylation:1000.00	PEAKS DB	P02768	215.6	23	10	10	Albumin OS=Homo sapiens OX=9606 GN=ALB PE=1 SV=2
1	2	P02768	K.ALVLIAFAQYLQQC(+57.02)PFEDHVK.L	Y	81.34	2489.28	21	-1.8	623.326	4	18.52	1	3432	20210302_EXPL5_nLC7_MEM_QC_washblank_01_20210304070334.raw	2	45	65	Carbamidomethylation	C14:Carbamidomethylation:1000.00	PEAKS DB	P02768	215.6	23	10	10	Albumin OS=Homo sapiens OX=9606 GN=ALB PE=1 SV=2
1	2	P02768	K.RM(+15.99)PC(+57.02)AEDYLSVVLNQLC(+57.02)VLHEK.T	Y	79.05	2689.3	22	-1.7	673.332	4	17.89	1	3290	20210302_EXPL5_nLC7_MEM_QC_washblank_01_20210304070334.raw	2	469	490	Oxidation (M); Carbamidomethylation	M2:Oxidation (M):1000.00;C4:Carbamidomethylation:1000.00;C17:Carbamidomethylation:1000.00	PEAKS DB	P02768	215.6	23	10	10	Albumin OS=Homo sapiens OX=9606 GN=ALB PE=1 SV=2
1	2	P02768	K.ALVLIAFAQYLQQC(+57.02)PFED(-18.01)HVK.L	Y	77.87	2471.27	21	-1	618.823	4	18.5	1	3428	20210302_EXPL5_nLC7_MEM_QC_washblank_01_20210304070334.raw	2	45	65	Carbamidomethylation; Dehydration	C14:Carbamidomethylation:1000.00;D18:Dehydration:99.62	PEAKS PTM	P02768	215.6	23	10	10	Albumin OS=Homo sapiens OX=9606 GN=ALB PE=1 SV=2
1	2	P02768	K.EFNAETFTFHADIC(+57.02)TLSEK.E	Y	68.08	2259.02	19	-2.5	754.01	3	14.59	1	2630	20210302_EXPL5_nLC7_MEM_QC_washblank_01_20210304070334.raw	1	525	543	Carbamidomethylation	C14:Carbamidomethylation:1000.00	PEAKS DB	P02768	215.6	23	10	10	Albumin OS=Homo sapiens OX=9606 GN=ALB PE=1 SV=2
1	2	P02768	R.LVRPEVDVMC(+57.02)TAFHDNEETFLK.K	Y	66.89	2649.26	22	-0.6	663.321	4	14.23	1	2566	20210302_EXPL5_nLC7_MEM_QC_washblank_01_20210304070334.raw	1	139	160	Carbamidomethylation	C10:Carbamidomethylation:1000.00	PEAKS DB	P02768	215.6	23	10	10	Albumin OS=Homo sapiens OX=9606 GN=ALB PE=1 SV=2
1	2	P02768	R.RHPYFYAPELLFFAK.R	Y	63.29	1897.99	15	-1.7	633.669	3	15.87	1	2873	20210302_EXPL5_nLC7_MEM_QC_washblank_01_20210304070334.raw	2	169	183			PEAKS DB	P02768	215.6	23	10	10	Albumin OS=Homo sapiens OX=9606 GN=ALB PE=1 SV=2
1	2	P02768	K.DVFLGMFLYEYAR.R	Y	61.11	1622.78	13	-1.9	812.396	2	18.75	1	3493	20210302_EXPL5_nLC7_MEM_QC_washblank_01_20210304070334.raw	2	348	360			PEAKS DB	P02768	215.6	23	10	10	Albumin OS=Homo sapiens OX=9606 GN=ALB PE=1 SV=2
1	2	P02768	K.DVFLGM(+15.99)FLYEYAR.R	Y	57.37	1638.78	13	-0.2	820.395	2	18.41	1	3398	20210302_EXPL5_nLC7_MEM_QC_washblank_01_20210304070334.raw	1	348	360	Oxidation (M)	M6:Oxidation (M):1000.00	PEAKS DB	P02768	215.6	23	10	10	Albumin OS=Homo sapiens OX=9606 GN=ALB PE=1 SV=2
1	2	P02768	R.RHPDYSVVLLLR.L	Y	55.73	1466.84	12	-2.1	489.952	3	12.67	1	2266	20210302_EXPL5_nLC7_MEM_QC_washblank_01_20210304070334.raw	1	361	372			PEAKS DB	P02768	215.6	23	10	10	Albumin OS=Homo sapiens OX=9606 GN=ALB PE=1 SV=2
1	2	P02768	K.AVMDDFAAFVEK.C	Y	45.28	1341.63	12	-1.6	671.82	2	15.66	1	2839	20210302_EXPL5_nLC7_MEM_QC_washblank_01_20210304070334.raw	1	570	581			PEAKS DB	P02768	215.6	23	10	10	Albumin OS=Homo sapiens OX=9606 GN=ALB PE=1 SV=2
1	2	P02768	K.DVFLGMFLYEYARRHPDYSVVLLLRLAK.T	Y	44.16	3383.82	28	1.7	677.773	5	18.47	1	3420	20210302_EXPL5_nLC7_MEM_QC_washblank_01_20210304070334.raw	2	348	375			PEAKS DB	P02768	215.6	23	10	10	Albumin OS=Homo sapiens OX=9606 GN=ALB PE=1 SV=2
1	2	P02768	K.D(+43.01)VFLGMFLYEYAR.R	Y	41.19	1665.79	13	-3.4	833.898	2	19.38	1	3625	20210302_EXPL5_nLC7_MEM_QC_washblank_01_20210304070334.raw	1	348	360	Carbamylation	D1:Carbamylation:1000.00	PEAKS PTM	P02768	215.6	23	10	10	Albumin OS=Homo sapiens OX=9606 GN=ALB PE=1 SV=2
1	2	P02768	K.AVM(+15.99)DDFAAFVEK.C	Y	34.87	1357.62	12	-2.3	679.817	2	13.75	1	2459	20210302_EXPL5_nLC7_MEM_QC_washblank_01_20210304070334.raw	1	570	581	Oxidation (M)	M3:Oxidation (M):1000.00	PEAKS DB	P02768	215.6	23	10	10	Albumin OS=Homo sapiens OX=9606 GN=ALB PE=1 SV=2
1	2	P02768	K.DVFLGM(+15.99)FLYEYARRHPDYSVVLLLRLAK.T	Y	34.06	3399.82	28	1.1	680.971	5	18.39	1	3400	20210302_EXPL5_nLC7_MEM_QC_washblank_01_20210304070334.raw	1	348	375	Oxidation (M)	M6:Oxidation (M):1000.00	PEAKS DB	P02768	215.6	23	10	10	Albumin OS=Homo sapiens OX=9606 GN=ALB PE=1 SV=2
1	2	P02768	R.M(+15.99)PC(+57.02)AEDYLSVVLNQLC(+57.02)VLHEK.T	Y	33.3	2533.2	21	1.3	845.409	3	18.45	1	3416	20210302_EXPL5_nLC7_MEM_QC_washblank_01_20210304070334.raw	1	470	490	Oxidation (M); Carbamidomethylation	M1:Oxidation (M):1000.00;C3:Carbamidomethylation:1000.00;C16:Carbamidomethylation:1000.00	PEAKS DB	P02768	215.6	23	10	10	Albumin OS=Homo sapiens OX=9606 GN=ALB PE=1 SV=2
1	2	P02768	R.MPC(+57.02)AEDYLSVVLNQLC(+57.02)VLHEK.T	Y	25.64	2517.21	21	-3.3	840.073	3	18.57	1	3452	20210302_EXPL5_nLC7_MEM_QC_washblank_01_20210304070334.raw	1	470	490	Carbamidomethylation	C3:Carbamidomethylation:1000.00;C16:Carbamidomethylation:1000.00	PEAKS DB	P02768	215.6	23	10	10	Albumin OS=Homo sapiens OX=9606 GN=ALB PE=1 SV=2
2	4	P00761	R.LGEHNIDVLEGNEQFINAAK(+14.02).I	Y	71.44	2224.11	20	-1.6	742.377	3	13.25	1	2376	20210302_EXPL5_nLC7_MEM_QC_washblank_01_20210304070334.raw	1	58	77	Methylation(KR)	K20:Methylation(KR):1000.00	PEAKS PTM	P00761	121.69	21	4	4	Trypsin OS=Sus scrofa OX=9823 PE=1 SV=1
2	4	P00761	R.LGEHNIDVLEGNEQFINAAK.I	Y	70.87	2210.1	20	-0.8	737.706	3	13.15	1	2351	20210302_EXPL5_nLC7_MEM_QC_washblank_01_20210304070334.raw	2	58	77			PEAKS DB	P00761	121.69	21	4	4	Trypsin OS=Sus scrofa OX=9823 PE=1 SV=1
2	4	P00761	K.IITHPNFNGNTLDNDIM(-48.00)LIK.L	Y	67.92	2234.17	20	-2.4	559.548	4	13.09	1	2341	20210302_EXPL5_nLC7_MEM_QC_washblank_01_20210304070334.raw	1	78	97	Dethiomethyl	M17:Dethiomethyl:1000.00	PEAKS PTM	P00761	121.69	21	4	4	Trypsin OS=Sus scrofa OX=9823 PE=1 SV=1
2	4	P00761	R.LGEH(+57.02)NIDVLEGNEQFINAAK.I	Y	65.97	2267.12	20	-3	756.711	3	13.12	1	2349	20210302_EXPL5_nLC7_MEM_QC_washblank_01_20210304070334.raw	1	58	77	Carbamidomethylation (DHKE X@N-term)	H4:Carbamidomethylation (DHKE X@N-term):0.00	PEAKS PTM	P00761	121.69	21	4	4	Trypsin OS=Sus scrofa OX=9823 PE=1 SV=1
2	4	P00761	K.IITHPNFNGNTLDNDIM(+15.99)LIK.L	Y	60.29	2298.17	20	-2.6	767.061	3	14.01	1	2519	20210302_EXPL5_nLC7_MEM_QC_washblank_01_20210304070334.raw	1	78	97	Oxidation (M)	M17:Oxidation (M):1000.00	PEAKS DB	P00761	121.69	21	4	4	Trypsin OS=Sus scrofa OX=9823 PE=1 SV=1
2	4	P00761	K.IITHPNFN(+.98)GNTLDNDIM(+15.99)LIK.L	Y	59.79	2299.15	20	-3.2	767.389	3	14.54	1	2621	20210302_EXPL5_nLC7_MEM_QC_washblank_01_20210304070334.raw	1	78	97	Deamidation (NQ); Oxidation (M)	N8:Deamidation (NQ):20.41;M17:Oxidation (M):1000.00	PEAKS DB	P00761	121.69	21	4	4	Trypsin OS=Sus scrofa OX=9823 PE=1 SV=1
2	4	P00761	R.LGEHNIDVLEGNEQFIN(+.98)AAK.I	Y	59.05	2211.08	20	-3.6	738.032	3	13.39	1	2397	20210302_EXPL5_nLC7_MEM_QC_washblank_01_20210304070334.raw	1	58	77	Deamidation (NQ)	N17:Deamidation (NQ):28.36	PEAKS DB	P00761	121.69	21	4	4	Trypsin OS=Sus scrofa OX=9823 PE=1 SV=1
2	4	P00761	K.IITHPN(+.98)FNGNTLDNDIM(+15.99)LIK.L	Y	30.6	2299.15	20	-1.3	767.39	3	14.33	1	2586	20210302_EXPL5_nLC7_MEM_QC_washblank_01_20210304070334.raw	1	78	97	Deamidation (NQ); Oxidation (M)	N6:Deamidation (NQ):0.00;M17:Oxidation (M):1000.00	PEAKS DB	P00761	121.69	21	4	4	Trypsin OS=Sus scrofa OX=9823 PE=1 SV=1
2	4	P00761	R.VATVSLPR.S	Y	28.13	841.502	8	-4.1	421.757	2	9.38	1	1638	20210302_EXPL5_nLC7_MEM_QC_washblank_01_20210304070334.raw	1	108	115			PEAKS PTM	P00761	121.69	21	4	4	Trypsin OS=Sus scrofa OX=9823 PE=1 SV=1
2	4	P00761	R.LGEHNIDVLE(-.98).G	Y	27.61	1136.58	10	-3.1	569.297	2	11.21	1	1993	20210302_EXPL5_nLC7_MEM_QC_washblank_01_20210304070334.raw	1	58	67	Amidation	E10:Amidation:1000.00	PEAKS PTM	P00761	121.69	21	4	4	Trypsin OS=Sus scrofa OX=9823 PE=1 SV=1
3	6	P02769	K.G(+43.01)LVLIAFSQYLQQC(+57.02)PFDEHVK.L	Y	80.88	2534.26	21	-1.1	845.761	3	19.03	1	3554	20210302_EXPL5_nLC7_MEM_QC_washblank_01_20210304070334.raw	1	45	65	Carbamylation; Carbamidomethylation	G1:Carbamylation:173.00;C14:Carbamidomethylation:1000.00	PEAKS PTM	P02769	98.94	5	2	2	Albumin OS=Bos taurus OX=9913 GN=ALB PE=1 SV=4
3	6	P02769	K.GLVLIAFSQYLQQC(+57.02)PFDEHVK.L	Y	48.26	2491.26	21	-0.7	831.426	3	18.05	1	3307	20210302_EXPL5_nLC7_MEM_QC_washblank_01_20210304070334.raw	1	45	65	Carbamidomethylation	C14:Carbamidomethylation:1000.00	PEAKS DB	P02769	98.94	5	2	2	Albumin OS=Bos taurus OX=9913 GN=ALB PE=1 SV=4
3	6	P02769	D.SPDLPKLKPD.P	Y	36.11	1108.61	10	-3.2	370.544	3	9.41	1	1668	20210302_EXPL5_nLC7_MEM_QC_washblank_01_20210304070334.raw	1	133	142			PEAKS DB	P02769	98.94	5	2	2	Albumin OS=Bos taurus OX=9913 GN=ALB PE=1 SV=4
4	7	O00394	K.PFVFLMIEQNTK.S	Y	41.85	1465.76	12	-0.9	733.889	2	16.8	1	3070	20210302_EXPL5_nLC7_MEM_QC_washblank_01_20210304070334.raw	1	371	382			PEAKS DB	O00394	60.09	7	2	2	Alpha-1-antitrypsin (Fragment) OS=Chlorocebus aethiops OX=9534 GN=SERPINA1 PE=2 SV=1
4	7	O00394	K.ELDRDTVFALVNYIFFK.G	Y	36.47	2089.09	17	-1.1	697.369	3	18.93	1	3530	20210302_EXPL5_nLC7_MEM_QC_washblank_01_20210304070334.raw	1	177	193			PEAKS DB	O00394	60.09	7	2	2	Alpha-1-antitrypsin (Fragment) OS=Chlorocebus aethiops OX=9534 GN=SERPINA1 PE=2 SV=1
4	8	P01010	K.PFVFLMIEQNTK.S	Y	41.85	1465.76	12	-0.9	733.889	2	16.8	1	3070	20210302_EXPL5_nLC7_MEM_QC_washblank_01_20210304070334.raw	1	384	395			PEAKS DB	P01010	60.09	7	2	2	Alpha-1-antitrypsin (Fragment) OS=Papio anubis OX=9555 GN=SERPINA1 PE=2 SV=1
4	8	P01010	K.ELDRDTVFALVNYIFFK.G	Y	36.47	2089.09	17	-1.1	697.369	3	18.93	1	3530	20210302_EXPL5_nLC7_MEM_QC_washblank_01_20210304070334.raw	1	190	206			PEAKS DB	P01010	60.09	7	2	2	Alpha-1-antitrypsin (Fragment) OS=Papio anubis OX=9555 GN=SERPINA1 PE=2 SV=1
4	9	P01009	K.PFVFLMIEQNTK.S	Y	41.85	1465.76	12	-0.9	733.889	2	16.8	1	3070	20210302_EXPL5_nLC7_MEM_QC_washblank_01_20210304070334.raw	1	393	404			PEAKS DB	P01009	60.09	7	2	2	Alpha-1-antitrypsin OS=Homo sapiens OX=9606 GN=SERPINA1 PE=1 SV=3
4	9	P01009	K.ELDRDTVFALVNYIFFK.G	Y	36.47	2089.09	17	-1.1	697.369	3	18.93	1	3530	20210302_EXPL5_nLC7_MEM_QC_washblank_01_20210304070334.raw	1	199	215			PEAKS DB	P01009	60.09	7	2	2	Alpha-1-antitrypsin OS=Homo sapiens OX=9606 GN=SERPINA1 PE=1 SV=3
4	10	Q5RCW5	K.PFVFLMIEQNTK.S	Y	41.85	1465.76	12	-0.9	733.889	2	16.8	1	3070	20210302_EXPL5_nLC7_MEM_QC_washblank_01_20210304070334.raw	1	393	404			PEAKS DB	Q5RCW5	60.09	7	2	2	Alpha-1-antitrypsin OS=Pongo abelii OX=9601 GN=SERPINA1 PE=2 SV=1
4	10	Q5RCW5	K.ELDRDTVFALVNYIFFK.G	Y	36.47	2089.09	17	-1.1	697.369	3	18.93	1	3530	20210302_EXPL5_nLC7_MEM_QC_washblank_01_20210304070334.raw	1	199	215			PEAKS DB	Q5RCW5	60.09	7	2	2	Alpha-1-antitrypsin OS=Pongo abelii OX=9601 GN=SERPINA1 PE=2 SV=1

## Sheet: Dental Calculus PALTO 247
Protein Group	Protein ID	Protein Accession	Peptide	Unique	-10lgP	Mass	Length	ppm	m/z	z	RT	Fraction	Scan	Source File	#Feature	Start	End	PTM	AScore	Found By	Accession	Protein Score -10lgP	Coverage (%)	#Peptides	#Unique	Description
1	18	P00761	R.LGEHNIDVLEGNEQFINAAK(+28.03)IITHPNFNGNTL.D	Y	81.83	3559.81	32	5.3	1187.62	3	60.65	1	38957	20210302_EXPL5_nLC7_MEM_77min_DDA_Ancient_Human_calc_Palto247_30k.raw	1	58	89	Dimethylation(KR)	K20:Dimethylation(KR):1000.00	PEAKS PTM	P00761	353.24	73	121	96	Trypsin OS=Sus scrofa OX=9823 PE=1 SV=1
1	18	P00761	R.LGEHNIDVLEGNEQFINAAK(+28.03)IITHPNFNGN.T	Y	81.48	3345.67	30	8.1	1116.24	3	59.42	1	38108	20210302_EXPL5_nLC7_MEM_77min_DDA_Ancient_Human_calc_Palto247_30k.raw	2	58	87	Dimethylation(KR)	K20:Dimethylation(KR):1000.00	PEAKS PTM	P00761	353.24	73	121	96	Trypsin OS=Sus scrofa OX=9823 PE=1 SV=1
1	18	P00761	K.IITHPNFNGNTLDNDIMLIK(+28.03)LSSPATLNSR.V	Y	74.87	3336.75	30	5.5	1113.26	3	58.97	1	37806	20210302_EXPL5_nLC7_MEM_77min_DDA_Ancient_Human_calc_Palto247_30k.raw	2	78	107	Dimethylation(KR)	K20:Dimethylation(KR):84.06	PEAKS PTM	P00761	353.24	73	121	96	Trypsin OS=Sus scrofa OX=9823 PE=1 SV=1
1	18	P00761	K.IITHPNFNGNTLDNDIM(+15.99)LIKLSSPATLNSR.V	Y	74.32	3324.71	30	4.8	1109.25	3	57.79	1	36992	20210302_EXPL5_nLC7_MEM_77min_DDA_Ancient_Human_calc_Palto247_30k.raw	1	78	107	Oxidation (M)	M17:Oxidation (M):1000.00	PEAKS DB	P00761	353.24	73	121	96	Trypsin OS=Sus scrofa OX=9823 PE=1 SV=1
1	18	P00761	K.IITHPNFN(+.98)GNTLDNDIM(+15.99)LIK.L	Y	72.51	2299.15	20	4.3	1150.59	2	52.87	1	33851	20210302_EXPL5_nLC7_MEM_77min_DDA_Ancient_Human_calc_Palto247_30k.raw	12	78	97	Deamidation (NQ); Oxidation (M)	N8:Deamidation (NQ):60.92;M17:Oxidation (M):1000.00	PEAKS DB	P00761	353.24	73	121	96	Trypsin OS=Sus scrofa OX=9823 PE=1 SV=1
1	18	P00761	K.IITHPNFN(+.98)GNTLDNDIMLIK.L	Y	71.4	2283.16	20	1.8	1142.59	2	57.08	1	36522	20210302_EXPL5_nLC7_MEM_77min_DDA_Ancient_Human_calc_Palto247_30k.raw	3	78	97	Deamidation (NQ)	N8:Deamidation (NQ):28.86	PEAKS DB	P00761	353.24	73	121	96	Trypsin OS=Sus scrofa OX=9823 PE=1 SV=1
1	18	P00761	K.IITHPNFNGNTLDNDIMLIK.L	Y	71.33	2282.17	20	-2.1	1142.09	2	54.27	1	34575	20210302_EXPL5_nLC7_MEM_77min_DDA_Ancient_Human_calc_Palto247_30k.raw	2	78	97			PEAKS DB	P00761	353.24	73	121	96	Trypsin OS=Sus scrofa OX=9823 PE=1 SV=1
1	18	P00761	K.IITHPNFNGNTLDNDIM(+15.99)LIK.L	Y	71.21	2298.17	20	-4.5	1150.09	2	51.33	1	32772	20210302_EXPL5_nLC7_MEM_77min_DDA_Ancient_Human_calc_Palto247_30k.raw	10	78	97	Oxidation (M)	M17:Oxidation (M):1000.00	PEAKS DB	P00761	353.24	73	121	96	Trypsin OS=Sus scrofa OX=9823 PE=1 SV=1
1	18	P00761	K.IITHPNFNGNTLDN(+.98)DIM(+15.99)LIK.L	Y	71.2	2299.15	20	0	1150.58	2	49.8	1	31463	20210302_EXPL5_nLC7_MEM_77min_DDA_Ancient_Human_calc_Palto247_30k.raw	4	78	97	Deamidation (NQ); Oxidation (M)	N14:Deamidation (NQ):135.92;M17:Oxidation (M):1000.00	PEAKS DB	P00761	353.24	73	121	96	Trypsin OS=Sus scrofa OX=9823 PE=1 SV=1
1	18	P00761	R.LGEHNIDVLEGNEQFIN(+.98)AAK.I	Y	71.19	2211.08	20	-0.1	1106.55	2	46.53	1	29210	20210302_EXPL5_nLC7_MEM_77min_DDA_Ancient_Human_calc_Palto247_30k.raw	5	58	77	Deamidation (NQ)	N17:Deamidation (NQ):101.94	PEAKS DB	P00761	353.24	73	121	96	Trypsin OS=Sus scrofa OX=9823 PE=1 SV=1
1	18	P00761	R.LGEHNIDVLEGNEQFINAAK.I	Y	71.05	2210.1	20	0.2	1106.06	2	47.54	1	29925	20210302_EXPL5_nLC7_MEM_77min_DDA_Ancient_Human_calc_Palto247_30k.raw	10	58	77			PEAKS DB	P00761	353.24	73	121	96	Trypsin OS=Sus scrofa OX=9823 PE=1 SV=1
1	18	P00761	R.LGEHNIDVLEGNEQFINAAK(+14.02).I	Y	70.95	2224.11	20	-1.9	1113.06	2	47.84	1	30109	20210302_EXPL5_nLC7_MEM_77min_DDA_Ancient_Human_calc_Palto247_30k.raw	3	58	77	Methylation(KR)	K20:Methylation(KR):1000.00	PEAKS PTM	P00761	353.24	73	121	96	Trypsin OS=Sus scrofa OX=9823 PE=1 SV=1
1	18	P00761	K.IITHPNFN(+.98)GNTLDN(+.98)DIM(+15.99)LIK.L	Y	70.42	2300.14	20	0	1151.08	2	51.05	1	32367	20210302_EXPL5_nLC7_MEM_77min_DDA_Ancient_Human_calc_Palto247_30k.raw	3	78	97	Deamidation (NQ); Oxidation (M)	N8:Deamidation (NQ):41.83;N14:Deamidation (NQ):121.83;M17:Oxidation (M):1000.00	PEAKS DB	P00761	353.24	73	121	96	Trypsin OS=Sus scrofa OX=9823 PE=1 SV=1
1	18	P00761	R.LGEHNIDVLEGN(+.98)EQFINAAK.I	Y	70.24	2211.08	20	0.6	1106.55	2	50.27	1	31765	20210302_EXPL5_nLC7_MEM_77min_DDA_Ancient_Human_calc_Palto247_30k.raw	3	58	77	Deamidation (NQ)	N12:Deamidation (NQ):60.92	PEAKS DB	P00761	353.24	73	121	96	Trypsin OS=Sus scrofa OX=9823 PE=1 SV=1
1	18	P00761	K.IITHPNFNGN(+.98)TLDNDIM(+15.99)LIK.L	Y	70.07	2299.15	20	-1.2	1150.58	2	52.59	1	33363	20210302_EXPL5_nLC7_MEM_77min_DDA_Ancient_Human_calc_Palto247_30k.raw	3	78	97	Deamidation (NQ); Oxidation (M)	N10:Deamidation (NQ):55.92;M17:Oxidation (M):1000.00	PEAKS DB	P00761	353.24	73	121	96	Trypsin OS=Sus scrofa OX=9823 PE=1 SV=1
1	18	P00761	K.IITHPN(+.98)FN(+.98)GNTLDNDIM(+15.99)LIK.L	Y	69.04	2300.14	20	1.1	1151.08	2	55.81	1	35594	20210302_EXPL5_nLC7_MEM_77min_DDA_Ancient_Human_calc_Palto247_30k.raw	3	78	97	Deamidation (NQ); Oxidation (M)	N6:Deamidation (NQ):67.69;N8:Deamidation (NQ):42.28;M17:Oxidation (M):1000.00	PEAKS DB	P00761	353.24	73	121	96	Trypsin OS=Sus scrofa OX=9823 PE=1 SV=1
1	18	P00761	K.IITHPNFNGNTLDNDIM(+15.99)LIK(+14.02)LSSPATLNSR.V	Y	68.9	3338.73	30	2.3	835.692	4	58.02	1	37088	20210302_EXPL5_nLC7_MEM_77min_DDA_Ancient_Human_calc_Palto247_30k.raw	1	78	107	Oxidation (M); Methylation(KR)	M17:Oxidation (M):1000.00;K20:Methylation(KR):66.12	PEAKS PTM	P00761	353.24	73	121	96	Trypsin OS=Sus scrofa OX=9823 PE=1 SV=1
1	18	P00761	R.LGEHNIDVLEGNEQFINAAK(+28.03).I	Y	68.8	2238.13	20	-1.5	1120.07	2	48.03	1	30239	20210302_EXPL5_nLC7_MEM_77min_DDA_Ancient_Human_calc_Palto247_30k.raw	2	58	77	Dimethylation(KR)	K20:Dimethylation(KR):1000.00	PEAKS PTM	P00761	353.24	73	121	96	Trypsin OS=Sus scrofa OX=9823 PE=1 SV=1
1	18	P00761	A.KIITHPNFNGNTLDNDIM(+15.99)LIK.L	Y	68.56	2426.26	21	3.4	809.764	3	46.31	1	29083	20210302_EXPL5_nLC7_MEM_77min_DDA_Ancient_Human_calc_Palto247_30k.raw	2	77	97	Oxidation (M)	M18:Oxidation (M):1000.00	PEAKS DB	P00761	353.24	73	121	96	Trypsin OS=Sus scrofa OX=9823 PE=1 SV=1
1	18	P00761	K.APVLSDSSC(+57.02)K(+28.03)SSYPGQITGN.M	Y	68.44	2094.99	20	2.3	1048.5	2	35.12	1	21354	20210302_EXPL5_nLC7_MEM_77min_DDA_Ancient_Human_calc_Palto247_30k.raw	2	148	167	Carbamidomethylation; Dimethylation(KR)	C9:Carbamidomethylation:1000.00;K10:Dimethylation(KR):1000.00	PEAKS PTM	P00761	353.24	73	121	96	Trypsin OS=Sus scrofa OX=9823 PE=1 SV=1
1	18	P00761	K.IITHPNFN(+.98)GN(+.98)TLDNDIM(+15.99)LIK.L	Y	68.29	2300.14	20	0.1	1151.08	2	53.99	1	34386	20210302_EXPL5_nLC7_MEM_77min_DDA_Ancient_Human_calc_Palto247_30k.raw	2	78	97	Deamidation (NQ); Oxidation (M)	N8:Deamidation (NQ):45.01;N10:Deamidation (NQ):79.36;M17:Oxidation (M):1000.00	PEAKS DB	P00761	353.24	73	121	96	Trypsin OS=Sus scrofa OX=9823 PE=1 SV=1
1	18	P00761	E.HNIDVLEGNEQFINAAK.I	Y	68.17	1910.95	17	3.3	956.485	2	43.4	1	27089	20210302_EXPL5_nLC7_MEM_77min_DDA_Ancient_Human_calc_Palto247_30k.raw	2	61	77			PEAKS DB	P00761	353.24	73	121	96	Trypsin OS=Sus scrofa OX=9823 PE=1 SV=1
1	18	P00761	R.LGEHNIDVLEGNEQFINAAK(+28.03)IITHPNFN.G	Y	68.04	3174.61	28	5.5	1059.22	3	59.7	1	38310	20210302_EXPL5_nLC7_MEM_77min_DDA_Ancient_Human_calc_Palto247_30k.raw	1	58	85	Dimethylation(KR)	K20:Dimethylation(KR):1000.00	PEAKS PTM	P00761	353.24	73	121	96	Trypsin OS=Sus scrofa OX=9823 PE=1 SV=1
1	18	P00761	K.IITHPNFNGNTLDNDIM(+15.99)LIK(+14.02).L	Y	66.6	2312.18	20	1.4	1157.1	2	51.85	1	32895	20210302_EXPL5_nLC7_MEM_77min_DDA_Ancient_Human_calc_Palto247_30k.raw	2	78	97	Oxidation (M); Methylation(KR)	M17:Oxidation (M):1000.00;K20:Methylation(KR):1000.00	PEAKS PTM	P00761	353.24	73	121	96	Trypsin OS=Sus scrofa OX=9823 PE=1 SV=1
1	18	P00761	R.LGEHNIDVLEGNEQFINAAK(+28.03)IIT.H	Y	65.51	2565.34	23	8.2	856.129	3	59.23	1	37976	20210302_EXPL5_nLC7_MEM_77min_DDA_Ancient_Human_calc_Palto247_30k.raw	1	58	80	Dimethylation(KR)	K20:Dimethylation(KR):1000.00	PEAKS PTM	P00761	353.24	73	121	96	Trypsin OS=Sus scrofa OX=9823 PE=1 SV=1
1	18	P00761	R.LGEHNIDVLEGNEQFINAAK(+28.03)II.T	Y	65.42	2464.3	22	5.2	822.444	3	59.66	1	38266	20210302_EXPL5_nLC7_MEM_77min_DDA_Ancient_Human_calc_Palto247_30k.raw	1	58	79	Dimethylation(KR)	K20:Dimethylation(KR):1000.00	PEAKS PTM	P00761	353.24	73	121	96	Trypsin OS=Sus scrofa OX=9823 PE=1 SV=1
1	18	P00761	R.LGEHNIDVLEGNEQFINAAKIITHPNFNGNTLDNDIM(+15.99)LIK.L	Y	65.42	4490.25	40	8.4	1123.58	4	61.25	1	39339	20210302_EXPL5_nLC7_MEM_77min_DDA_Ancient_Human_calc_Palto247_30k.raw	1	58	97	Oxidation (M)	M37:Oxidation (M):1000.00	PEAKS DB	P00761	353.24	73	121	96	Trypsin OS=Sus scrofa OX=9823 PE=1 SV=1
1	18	P00761	R.LGEHNIDVLE(+21.98)GNEQFINAAK.I	Y	64.1	2232.08	20	-5.1	745.03	3	47.29	1	29711	20210302_EXPL5_nLC7_MEM_77min_DDA_Ancient_Human_calc_Palto247_30k.raw	1	58	77	Sodium adduct	E10:Sodium adduct:25.67	PEAKS PTM	P00761	353.24	73	121	96	Trypsin OS=Sus scrofa OX=9823 PE=1 SV=1
1	18	P00761	K.IITHPNFNGNTLDNDIMLIK(+44.03)LSSPA.T	Y	63.05	2781.44	25	2.4	928.155	3	58.61	1	37557	20210302_EXPL5_nLC7_MEM_77min_DDA_Ancient_Human_calc_Palto247_30k.raw	1	78	102	Ethanolation (KR)	K20:Ethanolation (KR):1000.00	PEAKS PTM	P00761	353.24	73	121	96	Trypsin OS=Sus scrofa OX=9823 PE=1 SV=1
1	18	P00761	K.IITHPNFNGNTLDNDIM(+31.99)LIK.L	Y	62.05	2314.16	20	-1	1158.09	2	52.59	1	33432	20210302_EXPL5_nLC7_MEM_77min_DDA_Ancient_Human_calc_Palto247_30k.raw	3	78	97	Sulphone	M17:Sulphone:1000.00	PEAKS PTM	P00761	353.24	73	121	96	Trypsin OS=Sus scrofa OX=9823 PE=1 SV=1
1	18	P00761	K.IITHPNFNGNTLDNDIM(+15.99)LIKLSSPATLN.S	Y	62.02	3081.58	28	4.9	1028.21	3	59.68	1	38217	20210302_EXPL5_nLC7_MEM_77min_DDA_Ancient_Human_calc_Palto247_30k.raw	1	78	105	Oxidation (M)	M17:Oxidation (M):1000.00	PEAKS DB	P00761	353.24	73	121	96	Trypsin OS=Sus scrofa OX=9823 PE=1 SV=1
1	18	P00761	K.S(+28.03)SGSSYPSLLQC(+57.02)LK.A	Y	61.89	1553.78	14	1.5	777.896	2	49.03	1	30812	20210302_EXPL5_nLC7_MEM_77min_DDA_Ancient_Human_calc_Palto247_30k.raw	1	134	147	Ethylation; Carbamidomethylation	S1:Ethylation:216.41;C12:Carbamidomethylation:1000.00	PEAKS PTM	P00761	353.24	73	121	96	Trypsin OS=Sus scrofa OX=9823 PE=1 SV=1
1	18	P00761	T.HPNFNGNTLDNDIM(+15.99)LIK.L	Y	61.77	1970.95	17	2.6	986.486	2	46.12	1	28969	20210302_EXPL5_nLC7_MEM_77min_DDA_Ancient_Human_calc_Palto247_30k.raw	2	81	97	Oxidation (M)	M14:Oxidation (M):1000.00	PEAKS DB	P00761	353.24	73	121	96	Trypsin OS=Sus scrofa OX=9823 PE=1 SV=1
1	18	P00761	R.LGEH(+26.02)NIDVLEGNEQFINAAK.I	Y	61.38	2236.11	20	0	1119.06	2	52.1	1	33030	20210302_EXPL5_nLC7_MEM_77min_DDA_Ancient_Human_calc_Palto247_30k.raw	4	58	77	Acetaldehyde +26	H4:Acetaldehyde +26:482.91	PEAKS PTM	P00761	353.24	73	121	96	Trypsin OS=Sus scrofa OX=9823 PE=1 SV=1
1	18	P00761	P.NFNGNTLDNDIM(+15.99)LIKLSSPATLNSR.V	Y	60.15	2763.39	25	0.6	922.137	3	58.34	1	37365	20210302_EXPL5_nLC7_MEM_77min_DDA_Ancient_Human_calc_Palto247_30k.raw	1	83	107	Oxidation (M)	M12:Oxidation (M):1000.00	PEAKS DB	P00761	353.24	73	121	96	Trypsin OS=Sus scrofa OX=9823 PE=1 SV=1
1	18	P00761	T.HPNFNGNTLDNDIMLIK(+44.03)LSSPATLNSR.V	Y	60.12	3025.53	27	4.3	757.393	4	55.17	1	35359	20210302_EXPL5_nLC7_MEM_77min_DDA_Ancient_Human_calc_Palto247_30k.raw	3	81	107	Ethanolation (KR)	K17:Ethanolation (KR):82.84	PEAKS PTM	P00761	353.24	73	121	96	Trypsin OS=Sus scrofa OX=9823 PE=1 SV=1
1	18	P00761	R.LGEHN(+.98)IDVLEGNEQFINAAK.I	Y	60.06	2211.08	20	0.2	738.034	3	50.25	1	31966	20210302_EXPL5_nLC7_MEM_77min_DDA_Ancient_Human_calc_Palto247_30k.raw	3	58	77	Deamidation (NQ)	N5:Deamidation (NQ):142.27	PEAKS DB	P00761	353.24	73	121	96	Trypsin OS=Sus scrofa OX=9823 PE=1 SV=1
1	18	P00761	G.EHNIDVLEGNEQFINAAK.I	Y	59.9	2039.99	18	4.2	681.007	3	44.41	1	27742	20210302_EXPL5_nLC7_MEM_77min_DDA_Ancient_Human_calc_Palto247_30k.raw	1	60	77			PEAKS DB	P00761	353.24	73	121	96	Trypsin OS=Sus scrofa OX=9823 PE=1 SV=1
1	18	P00761	K.IITHPNFNGNTLDNDIMLIK(+44.03)LSSPATL.N	Y	59.88	2995.57	27	9.2	999.539	3	60.68	1	38909	20210302_EXPL5_nLC7_MEM_77min_DDA_Ancient_Human_calc_Palto247_30k.raw	1	78	104	Ethanolation (KR)	K20:Ethanolation (KR):1000.00	PEAKS PTM	P00761	353.24	73	121	96	Trypsin OS=Sus scrofa OX=9823 PE=1 SV=1
1	18	P00761	I.THPNFNGNTLDNDIMLIK(+44.03)LSSPATLNSR.V	Y	59.74	3126.58	28	0.7	782.652	4	55.31	1	35260	20210302_EXPL5_nLC7_MEM_77min_DDA_Ancient_Human_calc_Palto247_30k.raw	1	80	107	Ethanolation (KR)	K18:Ethanolation (KR):59.58	PEAKS PTM	P00761	353.24	73	121	96	Trypsin OS=Sus scrofa OX=9823 PE=1 SV=1
1	18	P00761	K.IITHPNFNGNTLDNDIMLIK(+44.03)LSSPATLNSR.V	Y	59.46	3352.74	30	-0.7	839.193	4	57.91	1	37007	20210302_EXPL5_nLC7_MEM_77min_DDA_Ancient_Human_calc_Palto247_30k.raw	2	78	107	Ethanolation (KR)	K20:Ethanolation (KR):102.98	PEAKS PTM	P00761	353.24	73	121	96	Trypsin OS=Sus scrofa OX=9823 PE=1 SV=1
1	18	P00761	K.IITHPNFNGNTLDNDIM(-48.00)LIK.L	Y	59.45	2234.17	20	4	745.733	3	47.12	1	29615	20210302_EXPL5_nLC7_MEM_77min_DDA_Ancient_Human_calc_Palto247_30k.raw	3	78	97	Dethiomethyl	M17:Dethiomethyl:1000.00	PEAKS PTM	P00761	353.24	73	121	96	Trypsin OS=Sus scrofa OX=9823 PE=1 SV=1
1	18	P00761	K.IITHPNFNGNTLDNDIM(+15.99)LIKLSSPATL.N	Y	59.43	2967.54	27	3.3	990.19	3	60.48	1	38844	20210302_EXPL5_nLC7_MEM_77min_DDA_Ancient_Human_calc_Palto247_30k.raw	1	78	104	Oxidation (M)	M17:Oxidation (M):1000.00	PEAKS DB	P00761	353.24	73	121	96	Trypsin OS=Sus scrofa OX=9823 PE=1 SV=1
1	18	P00761	K.IITHPNFN(+.98)GNTLDNDIM(+15.99)LIKLSSPATLN.S	Y	59.24	3082.56	28	7.4	1028.54	3	60.64	1	38965	20210302_EXPL5_nLC7_MEM_77min_DDA_Ancient_Human_calc_Palto247_30k.raw	1	78	105	Deamidation (NQ); Oxidation (M)	N8:Deamidation (NQ):11.10;M17:Oxidation (M):1000.00	PEAKS DB	P00761	353.24	73	121	96	Trypsin OS=Sus scrofa OX=9823 PE=1 SV=1
1	18	P00761	R.LGEHNIDVLEGNEQFINAAK(+28.03)IITH.P	Y	59.11	2702.4	24	5.5	676.612	4	57.68	1	36911	20210302_EXPL5_nLC7_MEM_77min_DDA_Ancient_Human_calc_Palto247_30k.raw	1	58	81	Dimethylation(KR)	K20:Dimethylation(KR):1000.00	PEAKS PTM	P00761	353.24	73	121	96	Trypsin OS=Sus scrofa OX=9823 PE=1 SV=1
1	18	P00761	R.LGEHNIDVLEGN(-17.03)EQFINAAK.I	Y	58.91	2193.07	20	-2	732.029	3	47.25	1	29715	20210302_EXPL5_nLC7_MEM_77min_DDA_Ancient_Human_calc_Palto247_30k.raw	1	58	77	Ammonia-loss (N)	N12:Ammonia-loss (N):56.99	PEAKS PTM	P00761	353.24	73	121	96	Trypsin OS=Sus scrofa OX=9823 PE=1 SV=1
1	18	P00761	R.LGEHNIDVLEGNEQFIN(+.98)AAK(+14.02).I	Y	58.73	2225.1	20	0.8	742.707	3	49.03	1	30965	20210302_EXPL5_nLC7_MEM_77min_DDA_Ancient_Human_calc_Palto247_30k.raw	2	58	77	Deamidation (NQ); Methylation(KR)	N17:Deamidation (NQ):44.44;K20:Methylation(KR):1000.00	PEAKS PTM	P00761	353.24	73	121	96	Trypsin OS=Sus scrofa OX=9823 PE=1 SV=1
1	18	P00761	K.IITHPNFN(+.98)GNTLDNDIM(+15.99)LIKLSSPATLNSR.V	Y	58.63	3325.7	30	3.6	832.435	4	58.51	1	37465	20210302_EXPL5_nLC7_MEM_77min_DDA_Ancient_Human_calc_Palto247_30k.raw	1	78	107	Deamidation (NQ); Oxidation (M)	N8:Deamidation (NQ):18.53;M17:Oxidation (M):1000.00	PEAKS DB	P00761	353.24	73	121	96	Trypsin OS=Sus scrofa OX=9823 PE=1 SV=1
1	18	P00761	R.LGEHNIDVLEGNEQFIN.A	Y	58.59	1939.93	17	2.5	970.973	2	51.85	1	32884	20210302_EXPL5_nLC7_MEM_77min_DDA_Ancient_Human_calc_Palto247_30k.raw	3	58	74			PEAKS DB	P00761	353.24	73	121	96	Trypsin OS=Sus scrofa OX=9823 PE=1 SV=1
1	18	P00761	K.IITHPN(+.98)FNGNTLDNDIM(+15.99)LIKLSSPATLNSR.V	Y	58.25	3325.7	30	8	1109.58	3	58.45	1	37449	20210302_EXPL5_nLC7_MEM_77min_DDA_Ancient_Human_calc_Palto247_30k.raw	0	78	107	Deamidation (NQ); Oxidation (M)	N6:Deamidation (NQ):0.00;M17:Oxidation (M):1000.00	PEAKS DB	P00761	353.24	73	121	96	Trypsin OS=Sus scrofa OX=9823 PE=1 SV=1
1	18	P00761	R.L(+57.02)GEHNIDVLEGNEQFINAAK.I	Y	57.84	2267.12	20	1	756.714	3	47.78	1	30077	20210302_EXPL5_nLC7_MEM_77min_DDA_Ancient_Human_calc_Palto247_30k.raw	1	58	77	Carbamidomethylation (DHKE X@N-term)	L1:Carbamidomethylation (DHKE X@N-term):0.00	PEAKS PTM	P00761	353.24	73	121	96	Trypsin OS=Sus scrofa OX=9823 PE=1 SV=1
1	18	P00761	N.AAKIITHPNFNGNTLDNDIM(+15.99).L	Y	57.76	2214.07	20	4.2	739.035	3	39.18	1	24171	20210302_EXPL5_nLC7_MEM_77min_DDA_Ancient_Human_calc_Palto247_30k.raw	1	75	94	Oxidation (M)	M20:Oxidation (M):1000.00	PEAKS DB	P00761	353.24	73	121	96	Trypsin OS=Sus scrofa OX=9823 PE=1 SV=1
1	18	P00761	A.KIITHPNFN(+.98)GNTLDNDIM(+15.99)LIK.L	Y	57.47	2427.25	21	1.1	810.091	3	49.03	1	30949	20210302_EXPL5_nLC7_MEM_77min_DDA_Ancient_Human_calc_Palto247_30k.raw	2	77	97	Deamidation (NQ); Oxidation (M)	N9:Deamidation (NQ):40.00;M18:Oxidation (M):1000.00	PEAKS DB	P00761	353.24	73	121	96	Trypsin OS=Sus scrofa OX=9823 PE=1 SV=1
1	18	P00761	R.LGEHNIDVLEGNEQFINAAKIITHPNFNGNTLDNDIM(+15.99)LIKLSSPATLNSR.V	Y	56.94	5516.8	50	6	920.479	6	62.05	1	39925	20210302_EXPL5_nLC7_MEM_77min_DDA_Ancient_Human_calc_Palto247_30k.raw	0	58	107	Oxidation (M)	M37:Oxidation (M):1000.00	PEAKS DB	P00761	353.24	73	121	96	Trypsin OS=Sus scrofa OX=9823 PE=1 SV=1
1	18	P00761	G.E(+226.08)HNIDVLEGNEQFINAAK.I	Y	56.81	2266.07	18	8.4	756.37	3	58.59	1	37543	20210302_EXPL5_nLC7_MEM_77min_DDA_Ancient_Human_calc_Palto247_30k.raw	1	60	77	Biotinylation	E1:Biotinylation:238.44	PEAKS PTM	P00761	353.24	73	121	96	Trypsin OS=Sus scrofa OX=9823 PE=1 SV=1
1	18	P00761	R.LGEHNIDVLEGNEQFIN(-.98).A	Y	56.8	1938.94	17	0.6	970.48	2	50.57	1	32023	20210302_EXPL5_nLC7_MEM_77min_DDA_Ancient_Human_calc_Palto247_30k.raw	1	58	74	Amidation	N17:Amidation:1000.00	PEAKS PTM	P00761	353.24	73	121	96	Trypsin OS=Sus scrofa OX=9823 PE=1 SV=1
1	18	P00761	K.I(+57.02)ITHPNFNGNTLDNDIM(+15.99)LIK.L	Y	56.12	2355.19	20	-0.7	786.07	3	53.59	1	34077	20210302_EXPL5_nLC7_MEM_77min_DDA_Ancient_Human_calc_Palto247_30k.raw	1	78	97	Carbamidomethylation (DHKE X@N-term); Oxidation (M)	I1:Carbamidomethylation (DHKE X@N-term):22.45;M17:Oxidation (M):1000.00	PEAKS PTM	P00761	353.24	73	121	96	Trypsin OS=Sus scrofa OX=9823 PE=1 SV=1
1	18	P00761	R.LGEHNIDVLEGNEQFIN(-17.03)AAK.I	Y	55.93	2193.07	20	0.2	732.031	3	48.34	1	30440	20210302_EXPL5_nLC7_MEM_77min_DDA_Ancient_Human_calc_Palto247_30k.raw	1	58	77	Ammonia-loss (N)	N17:Ammonia-loss (N):80.35	PEAKS PTM	P00761	353.24	73	121	96	Trypsin OS=Sus scrofa OX=9823 PE=1 SV=1
1	18	P00761	N.FNGNTLDNDIMLIK(+44.03)LSSPATLNSR.V	Y	55.75	2677.37	24	3.1	1339.7	2	58.36	1	37411	20210302_EXPL5_nLC7_MEM_77min_DDA_Ancient_Human_calc_Palto247_30k.raw	2	84	107	Ethanolation (KR)	K14:Ethanolation (KR):154.29	PEAKS PTM	P00761	353.24	73	121	96	Trypsin OS=Sus scrofa OX=9823 PE=1 SV=1
1	18	P00761	H.NIDVLEGNEQFINAAK.I	Y	55.7	1773.89	16	1.2	887.953	2	50.27	1	31771	20210302_EXPL5_nLC7_MEM_77min_DDA_Ancient_Human_calc_Palto247_30k.raw	1	62	77			PEAKS DB	P00761	353.24	73	121	96	Trypsin OS=Sus scrofa OX=9823 PE=1 SV=1
1	18	P00761	R.LGEHNIDVLEGNEQFINA.A	Y	55.39	2010.96	18	2.8	1006.49	2	53.02	1	33708	20210302_EXPL5_nLC7_MEM_77min_DDA_Ancient_Human_calc_Palto247_30k.raw	2	58	75			PEAKS DB	P00761	353.24	73	121	96	Trypsin OS=Sus scrofa OX=9823 PE=1 SV=1
1	18	P00761	R.LGE(+28.03)HNIDVLEGNEQFINAAK.I	Y	55.1	2238.13	20	-1	747.049	3	48.27	1	30432	20210302_EXPL5_nLC7_MEM_77min_DDA_Ancient_Human_calc_Palto247_30k.raw	1	58	77	Ethylation	E3:Ethylation:14.04	PEAKS PTM	P00761	353.24	73	121	96	Trypsin OS=Sus scrofa OX=9823 PE=1 SV=1
1	18	P00761	R.LGEHNIDVLEGNEQFINAA.K	Y	55.07	2082	19	-1.4	1042.01	2	53.57	1	34021	20210302_EXPL5_nLC7_MEM_77min_DDA_Ancient_Human_calc_Palto247_30k.raw	2	58	76			PEAKS DB	P00761	353.24	73	121	96	Trypsin OS=Sus scrofa OX=9823 PE=1 SV=1
1	18	P00761	K.IITHPNFNGNTLDNDIM(+15.99)LIKLSSPA.T	Y	54.87	2753.41	25	7.6	918.816	3	58.57	1	37485	20210302_EXPL5_nLC7_MEM_77min_DDA_Ancient_Human_calc_Palto247_30k.raw	1	78	102	Oxidation (M)	M17:Oxidation (M):1000.00	PEAKS DB	P00761	353.24	73	121	96	Trypsin OS=Sus scrofa OX=9823 PE=1 SV=1
1	18	P00761	N.GNTLDNDIMLIK(+28.03)LSSPATLNSR.V	Y	54.83	2400.27	22	4.9	801.101	3	58.28	1	37328	20210302_EXPL5_nLC7_MEM_77min_DDA_Ancient_Human_calc_Palto247_30k.raw	1	86	107	Dimethylation(KR)	K12:Dimethylation(KR):81.06	PEAKS PTM	P00761	353.24	73	121	96	Trypsin OS=Sus scrofa OX=9823 PE=1 SV=1
1	18	P00761	K.IITHPNFNGNTLDNDIM(+15.99)LIKLSSPATLN(+.98)SR.V	Y	54.62	3325.7	30	5.6	832.436	4	58.14	1	37232	20210302_EXPL5_nLC7_MEM_77min_DDA_Ancient_Human_calc_Palto247_30k.raw	0	78	107	Oxidation (M); Deamidation (NQ)	M17:Oxidation (M):1000.00;N28:Deamidation (NQ):98.47	PEAKS DB	P00761	353.24	73	121	96	Trypsin OS=Sus scrofa OX=9823 PE=1 SV=1
1	18	P00761	L.GEHNIDVLEGNEQFINAAK.I	Y	54.46	2097.01	19	2.3	700.013	3	44.08	1	27535	20210302_EXPL5_nLC7_MEM_77min_DDA_Ancient_Human_calc_Palto247_30k.raw	1	59	77			PEAKS DB	P00761	353.24	73	121	96	Trypsin OS=Sus scrofa OX=9823 PE=1 SV=1
1	18	P00761	K.SSGSSYPSLLQC(+57.02)LK.A	Y	54.43	1525.74	14	1	763.88	2	48.72	1	30822	20210302_EXPL5_nLC7_MEM_77min_DDA_Ancient_Human_calc_Palto247_30k.raw	1	134	147	Carbamidomethylation	C12:Carbamidomethylation:1000.00	PEAKS DB	P00761	353.24	73	121	96	Trypsin OS=Sus scrofa OX=9823 PE=1 SV=1
1	18	P00761	K.IITHPNFNGNTLDNDIM(+15.99)LIKL.S	Y	54.31	2411.25	21	3.7	804.761	3	59.15	1	37959	20210302_EXPL5_nLC7_MEM_77min_DDA_Ancient_Human_calc_Palto247_30k.raw	1	78	98	Oxidation (M)	M17:Oxidation (M):1000.00	PEAKS DB	P00761	353.24	73	121	96	Trypsin OS=Sus scrofa OX=9823 PE=1 SV=1
1	18	P00761	R.LGEH(+70.04)NIDVLEGNEQFINAAK.I	Y	54.27	2280.14	20	-0.7	761.053	3	49.27	1	31110	20210302_EXPL5_nLC7_MEM_77min_DDA_Ancient_Human_calc_Palto247_30k.raw	2	58	77	Crotonaldehyde	H4:Crotonaldehyde:247.20	PEAKS PTM	P00761	353.24	73	121	96	Trypsin OS=Sus scrofa OX=9823 PE=1 SV=1
1	18	P00761	R.LGEHNIDVLEGNEQFINAAK(+28.03)IITHPNFNG.N	Y	54.14	3231.63	29	4.8	808.919	4	59.63	1	38249	20210302_EXPL5_nLC7_MEM_77min_DDA_Ancient_Human_calc_Palto247_30k.raw	1	58	86	Dimethylation(KR)	K20:Dimethylation(KR):1000.00	PEAKS PTM	P00761	353.24	73	121	96	Trypsin OS=Sus scrofa OX=9823 PE=1 SV=1
1	18	P00761	R.LGEHNIDVLEGNEQFINAAK(+72.02).I	Y	54.08	2282.12	20	4.6	1142.07	2	51.29	1	32521	20210302_EXPL5_nLC7_MEM_77min_DDA_Ancient_Human_calc_Palto247_30k.raw	1	58	77	Carboxyethyl	K20:Carboxyethyl:1000.00	PEAKS PTM	P00761	353.24	73	121	96	Trypsin OS=Sus scrofa OX=9823 PE=1 SV=1
1	18	P00761	N.IDVLEGNEQFINAAK.I	Y	53.84	1659.85	15	1.3	830.932	2	48.63	1	30640	20210302_EXPL5_nLC7_MEM_77min_DDA_Ancient_Human_calc_Palto247_30k.raw	2	63	77			PEAKS DB	P00761	353.24	73	121	96	Trypsin OS=Sus scrofa OX=9823 PE=1 SV=1
1	18	P00761	N.FNGNTLDNDIM(+15.99)LIKLSSPATLNSR.V	Y	53.6	2649.34	24	1.5	884.123	3	58.16	1	37275	20210302_EXPL5_nLC7_MEM_77min_DDA_Ancient_Human_calc_Palto247_30k.raw	1	84	107	Oxidation (M)	M11:Oxidation (M):1000.00	PEAKS DB	P00761	353.24	73	121	96	Trypsin OS=Sus scrofa OX=9823 PE=1 SV=1
1	18	P00761	K.IITHPNFN(+.98)GNTLDNDIM(+15.99)LIKL.S	Y	53.45	2412.24	21	2	805.087	3	60.4	1	38783	20210302_EXPL5_nLC7_MEM_77min_DDA_Ancient_Human_calc_Palto247_30k.raw	1	78	98	Deamidation (NQ); Oxidation (M)	N8:Deamidation (NQ):20.41;M17:Oxidation (M):1000.00	PEAKS DB	P00761	353.24	73	121	96	Trypsin OS=Sus scrofa OX=9823 PE=1 SV=1
1	18	P00761	R.LGEHNIDVLEGNEQFI.N	Y	53.34	1825.88	16	2.9	913.952	2	55.46	1	35399	20210302_EXPL5_nLC7_MEM_77min_DDA_Ancient_Human_calc_Palto247_30k.raw	1	58	73			PEAKS DB	P00761	353.24	73	121	96	Trypsin OS=Sus scrofa OX=9823 PE=1 SV=1
1	18	P00761	R.LGEHNIDVLEGNEQFINAAK(+56.06).I	Y	53.32	2266.16	20	0.3	756.394	3	52.68	1	33426	20210302_EXPL5_nLC7_MEM_77min_DDA_Ancient_Human_calc_Palto247_30k.raw	1	58	77	Diethylation	K20:Diethylation:212.22	PEAKS PTM	P00761	353.24	73	121	96	Trypsin OS=Sus scrofa OX=9823 PE=1 SV=1
1	18	P00761	N.GNTLDNDIMLIK(+44.03)LSSPATLNSR.V	Y	53.21	2416.26	22	0.6	1209.14	2	55.83	1	35647	20210302_EXPL5_nLC7_MEM_77min_DDA_Ancient_Human_calc_Palto247_30k.raw	3	86	107	Ethanolation (KR)	K12:Ethanolation (KR):191.24	PEAKS PTM	P00761	353.24	73	121	96	Trypsin OS=Sus scrofa OX=9823 PE=1 SV=1
1	18	P00761	P.NFN(+.98)GNTLDNDIM(+15.99)LIK.L	Y	53.2	1737.82	15	3	869.922	2	55.4	1	35284	20210302_EXPL5_nLC7_MEM_77min_DDA_Ancient_Human_calc_Palto247_30k.raw	2	83	97	Deamidation (NQ); Oxidation (M)	N3:Deamidation (NQ):36.05;M12:Oxidation (M):1000.00	PEAKS DB	P00761	353.24	73	121	96	Trypsin OS=Sus scrofa OX=9823 PE=1 SV=1
1	18	P00761	R.LGEHNIDVLEGNEQFINAA(-.98).K	Y	53.12	2081.02	19	3.2	1041.52	2	52.76	1	33528	20210302_EXPL5_nLC7_MEM_77min_DDA_Ancient_Human_calc_Palto247_30k.raw	1	58	76	Amidation	A19:Amidation:1000.00	PEAKS PTM	P00761	353.24	73	121	96	Trypsin OS=Sus scrofa OX=9823 PE=1 SV=1
1	18	P00761	N.FN(+.98)GNTLDNDIM(+15.99)LIK.L	Y	53.07	1623.78	14	-2.7	812.896	2	54.42	1	34597	20210302_EXPL5_nLC7_MEM_77min_DDA_Ancient_Human_calc_Palto247_30k.raw	2	84	97	Deamidation (NQ); Oxidation (M)	N2:Deamidation (NQ):36.05;M11:Oxidation (M):1000.00	PEAKS DB	P00761	353.24	73	121	96	Trypsin OS=Sus scrofa OX=9823 PE=1 SV=1
1	18	P00761	R.LGEHNIDVLEGNEQFIN(-18.01).A	Y	53.03	1921.92	17	4.6	961.97	2	52.78	1	33591	20210302_EXPL5_nLC7_MEM_77min_DDA_Ancient_Human_calc_Palto247_30k.raw	3	58	74	Dehydration	N17:Dehydration:109.46	PEAKS PTM	P00761	353.24	73	121	96	Trypsin OS=Sus scrofa OX=9823 PE=1 SV=1
1	18	P00761	L.DNDIM(+15.99)LIKLSSPATLNSR.V	N	52.61	2003.04	18	1.5	668.687	3	48.93	1	30868	20210302_EXPL5_nLC7_MEM_77min_DDA_Ancient_Human_calc_Palto247_30k.raw	1	90	107	Oxidation (M)	M5:Oxidation (M):1000.00	PEAKS DB	P00761	353.24	73	121	96	Trypsin OS=Sus scrofa OX=9823 PE=1 SV=1
1	18	P00761	K.IITHPN(+.98)FNGNTLDN(+.98)DIM(+15.99)LIK.L	Y	52.45	2300.14	20	2	767.721	3	51.04	1	32409	20210302_EXPL5_nLC7_MEM_77min_DDA_Ancient_Human_calc_Palto247_30k.raw	1	78	97	Deamidation (NQ); Oxidation (M)	N6:Deamidation (NQ):20.41;N14:Deamidation (NQ):106.29;M17:Oxidation (M):1000.00	PEAKS DB	P00761	353.24	73	121	96	Trypsin OS=Sus scrofa OX=9823 PE=1 SV=1
1	18	P00761	R.LGEHNIDVLEGNEQFI(-.98).N	Y	52.3	1824.9	16	2.2	913.46	2	52.17	1	33127	20210302_EXPL5_nLC7_MEM_77min_DDA_Ancient_Human_calc_Palto247_30k.raw	1	58	73	Amidation	I16:Amidation:1000.00	PEAKS PTM	P00761	353.24	73	121	96	Trypsin OS=Sus scrofa OX=9823 PE=1 SV=1
1	18	P00761	K.IITHPNFN(+.98)GNTLDNDIM(+15.99).L	Y	52.03	1944.89	17	1.4	973.453	2	44.97	1	28109	20210302_EXPL5_nLC7_MEM_77min_DDA_Ancient_Human_calc_Palto247_30k.raw	3	78	94	Deamidation (NQ); Oxidation (M)	N8:Deamidation (NQ):26.31;M17:Oxidation (M):1000.00	PEAKS DB	P00761	353.24	73	121	96	Trypsin OS=Sus scrofa OX=9823 PE=1 SV=1
1	18	P00761	K.IITHPNFNGNTLDNDIM(-29.99).L	Y	51.86	1897.92	17	4.4	949.97	2	42.65	1	26532	20210302_EXPL5_nLC7_MEM_77min_DDA_Ancient_Human_calc_Palto247_30k.raw	1	78	94	Homoserine	M17:Homoserine:1000.00	PEAKS PTM	P00761	353.24	73	121	96	Trypsin OS=Sus scrofa OX=9823 PE=1 SV=1
1	18	P00761	K.IITHPNFNGNTLDNDIMLIK(+44.03)L.S	Y	51.8	2439.28	21	7.5	814.108	3	59.27	1	37972	20210302_EXPL5_nLC7_MEM_77min_DDA_Ancient_Human_calc_Palto247_30k.raw	2	78	98	Ethanolation (KR)	K20:Ethanolation (KR):1000.00	PEAKS PTM	P00761	353.24	73	121	96	Trypsin OS=Sus scrofa OX=9823 PE=1 SV=1
1	18	P00761	R.LGEHNIDVLEGNEQFINAAKIITHPNFNGN(+30.01).T	Y	51.65	3347.65	30	3.8	837.924	4	60.04	1	38572	20210302_EXPL5_nLC7_MEM_77min_DDA_Ancient_Human_calc_Palto247_30k.raw	1	58	87	Hydroxymethyl	N30:Hydroxymethyl:0.00	PEAKS PTM	P00761	353.24	73	121	96	Trypsin OS=Sus scrofa OX=9823 PE=1 SV=1
1	18	P00761	K.S(+14.02)SGSSYPSLLQC(+57.02)LK.A	Y	51.61	1539.76	14	1.7	770.889	2	48.91	1	30775	20210302_EXPL5_nLC7_MEM_77min_DDA_Ancient_Human_calc_Palto247_30k.raw	1	134	147	Methylation(others); Carbamidomethylation	S1:Methylation(others):8.14;C12:Carbamidomethylation:1000.00	PEAKS PTM	P00761	353.24	73	121	96	Trypsin OS=Sus scrofa OX=9823 PE=1 SV=1
1	18	P00761	D.VLEGNEQFINAAK.I	N	51.36	1431.74	13	1	716.876	2	35.23	1	21402	20210302_EXPL5_nLC7_MEM_77min_DDA_Ancient_Human_calc_Palto247_30k.raw	1	65	77			PEAKS DB	P00761	353.24	73	121	96	Trypsin OS=Sus scrofa OX=9823 PE=1 SV=1
1	18	P00761	H.PNFNGNTLDNDIM(+15.99)LIK.L	Y	51.32	1833.89	16	0.6	917.954	2	52.65	1	33431	20210302_EXPL5_nLC7_MEM_77min_DDA_Ancient_Human_calc_Palto247_30k.raw	1	82	97	Oxidation (M)	M13:Oxidation (M):1000.00	PEAKS DB	P00761	353.24	73	121	96	Trypsin OS=Sus scrofa OX=9823 PE=1 SV=1
1	18	P00761	K.IVGGYTC(+57.02)AANSIPYQVSLNS.G	Y	51.08	2113.01	20	2.7	1057.52	2	55.5	1	35374	20210302_EXPL5_nLC7_MEM_77min_DDA_Ancient_Human_calc_Palto247_30k.raw	2	9	28	Carbamidomethylation	C7:Carbamidomethylation:1000.00	PEAKS DB	P00761	353.24	73	121	96	Trypsin OS=Sus scrofa OX=9823 PE=1 SV=1
1	18	P00761	K.IITHPNFN(+.98)GNTLDNDIM(+15.99)L.I	Y	50.74	2057.97	18	3.3	1030	2	55.85	1	35651	20210302_EXPL5_nLC7_MEM_77min_DDA_Ancient_Human_calc_Palto247_30k.raw	1	78	95	Deamidation (NQ); Oxidation (M)	N8:Deamidation (NQ):26.31;M17:Oxidation (M):1000.00	PEAKS DB	P00761	353.24	73	121	96	Trypsin OS=Sus scrofa OX=9823 PE=1 SV=1
1	18	P00761	K.IITHPNFN(+.98)GN(+.98).T	Y	50.73	1127.52	10	1.6	564.771	2	31	1	18526	20210302_EXPL5_nLC7_MEM_77min_DDA_Ancient_Human_calc_Palto247_30k.raw	2	78	87	Deamidation (NQ)	N8:Deamidation (NQ):67.96;N10:Deamidation (NQ):97.69	PEAKS DB	P00761	353.24	73	121	96	Trypsin OS=Sus scrofa OX=9823 PE=1 SV=1
1	18	P00761	K.IITHPNFNGNTLDNDIMLIK(+44.03)LSSPATLN.S	Y	50.71	3109.61	28	8.3	1037.55	3	59.81	1	38265	20210302_EXPL5_nLC7_MEM_77min_DDA_Ancient_Human_calc_Palto247_30k.raw	1	78	105	Ethanolation (KR)	K20:Ethanolation (KR):1000.00	PEAKS PTM	P00761	353.24	73	121	96	Trypsin OS=Sus scrofa OX=9823 PE=1 SV=1
1	18	P00761	P.NFNGNTLDNDIMLIK(+44.03)LSSPATLNSR.V	Y	50.67	2791.42	25	0.8	698.862	4	58.59	1	37482	20210302_EXPL5_nLC7_MEM_77min_DDA_Ancient_Human_calc_Palto247_30k.raw	2	83	107	Ethanolation (KR)	K15:Ethanolation (KR):101.25	PEAKS PTM	P00761	353.24	73	121	96	Trypsin OS=Sus scrofa OX=9823 PE=1 SV=1
1	18	P00761	R.LGEHNIDVLEGNEQFINAAKIITHP.N	Y	50.25	2771.42	25	1.8	693.865	4	58.51	1	37484	20210302_EXPL5_nLC7_MEM_77min_DDA_Ancient_Human_calc_Palto247_30k.raw	1	58	82			PEAKS DB	P00761	353.24	73	121	96	Trypsin OS=Sus scrofa OX=9823 PE=1 SV=1
1	18	P00761	K.IITHPNFNGNTLD.N	Y	50.17	1454.72	13	1.8	728.366	2	37.51	1	22972	20210302_EXPL5_nLC7_MEM_77min_DDA_Ancient_Human_calc_Palto247_30k.raw	1	78	90			PEAKS DB	P00761	353.24	73	121	96	Trypsin OS=Sus scrofa OX=9823 PE=1 SV=1
1	18	P00761	K.IITHPNFN(+.98)GNTLDNDIM(+15.99)LI.K	Y	50.07	2171.06	19	4.2	1086.54	2	59.96	1	38494	20210302_EXPL5_nLC7_MEM_77min_DDA_Ancient_Human_calc_Palto247_30k.raw	3	78	96	Deamidation (NQ); Oxidation (M)	N8:Deamidation (NQ):26.31;M17:Oxidation (M):1000.00	PEAKS DB	P00761	353.24	73	121	96	Trypsin OS=Sus scrofa OX=9823 PE=1 SV=1
1	18	P00761	N.TLDNDIMLIK(+44.03)LSSPATLN.S	Y	50.03	2002.07	18	4.6	1002.04	2	58.51	1	37468	20210302_EXPL5_nLC7_MEM_77min_DDA_Ancient_Human_calc_Palto247_30k.raw	2	88	105	Ethanolation (KR)	K10:Ethanolation (KR):1000.00	PEAKS PTM	P00761	353.24	73	121	96	Trypsin OS=Sus scrofa OX=9823 PE=1 SV=1
1	18	P00761	R.LGEHNIDVLEGNEQFINA(+28.03).A	Y	49.87	2039	18	4.1	1020.51	2	58.52	1	37506	20210302_EXPL5_nLC7_MEM_77min_DDA_Ancient_Human_calc_Palto247_30k.raw	1	58	75	Ethylation	A18:Ethylation:53.92	PEAKS PTM	P00761	353.24	73	121	96	Trypsin OS=Sus scrofa OX=9823 PE=1 SV=1
1	18	P00761	K.IITHPNFNGN(+.98)TLDNDIMLIK.L	Y	49.74	2283.16	20	7.3	762.065	3	55.36	1	35318	20210302_EXPL5_nLC7_MEM_77min_DDA_Ancient_Human_calc_Palto247_30k.raw	1	78	97	Deamidation (NQ)	N10:Deamidation (NQ):20.41	PEAKS DB	P00761	353.24	73	121	96	Trypsin OS=Sus scrofa OX=9823 PE=1 SV=1
1	18	P00761	K.IITHPNFN(+.98)GNTL.D	Y	49.63	1340.67	12	2.3	671.345	2	40.67	1	25375	20210302_EXPL5_nLC7_MEM_77min_DDA_Ancient_Human_calc_Palto247_30k.raw	2	78	89	Deamidation (NQ)	N8:Deamidation (NQ):18.53	PEAKS DB	P00761	353.24	73	121	96	Trypsin OS=Sus scrofa OX=9823 PE=1 SV=1
1	18	P00761	R.LGEHNIDVLEGNEQFINAAKIITH(+142.11)PNF.N	Y	49.56	3174.65	27	-1.6	794.668	4	59.7	1	38284	20210302_EXPL5_nLC7_MEM_77min_DDA_Ancient_Human_calc_Palto247_30k.raw	1	58	84	Diphthamide	H24:Diphthamide:180.20	PEAKS PTM	P00761	353.24	73	121	96	Trypsin OS=Sus scrofa OX=9823 PE=1 SV=1
1	18	P00761	R.LGEHNIDVLEGNE(+37.95)QFINAAK.I	Y	49.56	2248.04	20	-3.8	750.352	3	47.28	1	29725	20210302_EXPL5_nLC7_MEM_77min_DDA_Ancient_Human_calc_Palto247_30k.raw	2	58	77	Replacement of 2 protons by calcium	E13:Replacement of 2 protons by calcium:25.03	PEAKS PTM	P00761	353.24	73	121	96	Trypsin OS=Sus scrofa OX=9823 PE=1 SV=1
1	18	P00761	K.IITHPN(+.98)FNGNTLDNDIM(+15.99)LIK.L	Y	49.53	2299.15	20	7	767.397	3	55.62	1	35500	20210302_EXPL5_nLC7_MEM_77min_DDA_Ancient_Human_calc_Palto247_30k.raw	0	78	97	Deamidation (NQ); Oxidation (M)	N6:Deamidation (NQ):19.56;M17:Oxidation (M):1000.00	PEAKS DB	P00761	353.24	73	121	96	Trypsin OS=Sus scrofa OX=9823 PE=1 SV=1
1	18	P00761	R.LGEHNIDVLEGNEQ(-.98).F	Y	49.33	1564.75	14	2.2	783.383	2	36.19	1	22102	20210302_EXPL5_nLC7_MEM_77min_DDA_Ancient_Human_calc_Palto247_30k.raw	1	58	71	Amidation	Q14:Amidation:1000.00	PEAKS PTM	P00761	353.24	73	121	96	Trypsin OS=Sus scrofa OX=9823 PE=1 SV=1
1	18	P00761	R.LGEHN(-17.03)IDVLEGNEQFINAAK.I	Y	49.06	2193.07	20	0.7	732.031	3	53.55	1	34066	20210302_EXPL5_nLC7_MEM_77min_DDA_Ancient_Human_calc_Palto247_30k.raw	1	58	77	Ammonia-loss (N)	N5:Ammonia-loss (N):77.80	PEAKS PTM	P00761	353.24	73	121	96	Trypsin OS=Sus scrofa OX=9823 PE=1 SV=1
1	18	P00761	R.LGEHNIDVLEGNEQFIN(+29.02)AAK.I	Y	48.96	2239.11	20	5.2	747.382	3	46.93	1	29502	20210302_EXPL5_nLC7_MEM_77min_DDA_Ancient_Human_calc_Palto247_30k.raw	2	58	77	Deamidation followed by esterification with ethanol	N17:Deamidation followed by esterification with ethanol:38.16	PEAKS PTM	P00761	353.24	73	121	96	Trypsin OS=Sus scrofa OX=9823 PE=1 SV=1
1	18	P00761	N.AAK(+28.03)IITHPNFNGN.T	Y	48.86	1423.76	13	0.7	712.886	2	25.49	1	14746	20210302_EXPL5_nLC7_MEM_77min_DDA_Ancient_Human_calc_Palto247_30k.raw	2	75	87	Dimethylation(KR)	K3:Dimethylation(KR):1000.00	PEAKS PTM	P00761	353.24	73	121	96	Trypsin OS=Sus scrofa OX=9823 PE=1 SV=1
1	18	P00761	A.KIITHPNFNGNTLDNDIM(+15.99).L	Y	48.84	2072	18	1.7	691.675	3	37.55	1	23036	20210302_EXPL5_nLC7_MEM_77min_DDA_Ancient_Human_calc_Palto247_30k.raw	1	77	94	Oxidation (M)	M18:Oxidation (M):1000.00	PEAKS DB	P00761	353.24	73	121	96	Trypsin OS=Sus scrofa OX=9823 PE=1 SV=1
1	18	P00761	L.G(+41.03)EHNIDVLEGNEQFINAAK.I	Y	48.76	2138.04	19	5.4	713.691	3	44.35	1	27731	20210302_EXPL5_nLC7_MEM_77min_DDA_Ancient_Human_calc_Palto247_30k.raw	1	59	77	Amidination of lysines or N-terminal amines with methyl acetimidate	G1:Amidination of lysines or N-terminal amines with methyl acetimidate:197.58	PEAKS PTM	P00761	353.24	73	121	96	Trypsin OS=Sus scrofa OX=9823 PE=1 SV=1
1	18	P00761	R.LGEHNIDVLEGNEQFINAAKIITHP(-27.99)NFNG.N	Y	48.7	3175.61	29	4.2	1059.55	3	60.04	1	38544	20210302_EXPL5_nLC7_MEM_77min_DDA_Ancient_Human_calc_Palto247_30k.raw	2	58	86	Pyrrolidone from Proline	P25:Pyrrolidone from Proline:1000.00	PEAKS PTM	P00761	353.24	73	121	96	Trypsin OS=Sus scrofa OX=9823 PE=1 SV=1
1	18	P00761	K.IITHPNFNGNTLDNDIM(+15.99)LI.K	Y	48.5	2170.07	19	8.3	724.371	3	58.8	1	37663	20210302_EXPL5_nLC7_MEM_77min_DDA_Ancient_Human_calc_Palto247_30k.raw	1	78	96	Oxidation (M)	M17:Oxidation (M):1000.00	PEAKS DB	P00761	353.24	73	121	96	Trypsin OS=Sus scrofa OX=9823 PE=1 SV=1
1	18	P00761	N.GNTLDNDIMLIK(+44.03)LSSPATLN.S	Y	48.32	2173.13	20	4	1087.58	2	59.55	1	38124	20210302_EXPL5_nLC7_MEM_77min_DDA_Ancient_Human_calc_Palto247_30k.raw	1	86	105	Ethanolation (KR)	K12:Ethanolation (KR):1000.00	PEAKS PTM	P00761	353.24	73	121	96	Trypsin OS=Sus scrofa OX=9823 PE=1 SV=1
1	18	P00761	R.LGEHNIDVLEGNEQFINAAKIITHP(+29.04)NFNGN.T	Y	48.31	3346.68	30	1.9	1116.57	3	59.74	1	38349	20210302_EXPL5_nLC7_MEM_77min_DDA_Ancient_Human_calc_Palto247_30k.raw	1	58	87	Dimethylation of proline residue	P25:Dimethylation of proline residue:1000.00	PEAKS PTM	P00761	353.24	73	121	96	Trypsin OS=Sus scrofa OX=9823 PE=1 SV=1
1	18	P00761	R.LGEH(+15.99)NIDVLEGNEQFINAAK.I	Y	48.26	2226.09	20	3.2	743.04	3	45.52	1	28531	20210302_EXPL5_nLC7_MEM_77min_DDA_Ancient_Human_calc_Palto247_30k.raw	1	58	77	Oxidation (HW)	H4:Oxidation (HW):1000.00	PEAKS PTM	P00761	353.24	73	121	96	Trypsin OS=Sus scrofa OX=9823 PE=1 SV=1
1	18	P00761	K.IITHPNFNGNTL.D	Y	48.18	1339.69	12	-1.4	670.851	2	38.99	1	23972	20210302_EXPL5_nLC7_MEM_77min_DDA_Ancient_Human_calc_Palto247_30k.raw	1	78	89			PEAKS DB	P00761	353.24	73	121	96	Trypsin OS=Sus scrofa OX=9823 PE=1 SV=1
1	18	P00761	K.IITHPNFNGNTLDNDIM(-48.00).L	Y	48.15	1879.91	17	2.9	940.963	2	45.34	1	28363	20210302_EXPL5_nLC7_MEM_77min_DDA_Ancient_Human_calc_Palto247_30k.raw	2	78	94	Homoserine lactone	M17:Homoserine lactone:1000.00	PEAKS PTM	P00761	353.24	73	121	96	Trypsin OS=Sus scrofa OX=9823 PE=1 SV=1
1	18	P00761	P.NFN(+.98)GNTLDNDIM(+15.99)LIKLSSPATLNSR.V	Y	48.07	2764.37	25	2.4	922.466	3	59.91	1	38474	20210302_EXPL5_nLC7_MEM_77min_DDA_Ancient_Human_calc_Palto247_30k.raw	1	83	107	Deamidation (NQ); Oxidation (M)	N3:Deamidation (NQ):14.04;M12:Oxidation (M):1000.00	PEAKS DB	P00761	353.24	73	121	96	Trypsin OS=Sus scrofa OX=9823 PE=1 SV=1
1	18	P00761	L.DNDIMLIK(+28.03)LSSPATLNSR.V	N	48	2015.07	18	5.4	672.702	3	53.87	1	34255	20210302_EXPL5_nLC7_MEM_77min_DDA_Ancient_Human_calc_Palto247_30k.raw	1	90	107	Dimethylation(KR)	K8:Dimethylation(KR):82.38	PEAKS PTM	P00761	353.24	73	121	96	Trypsin OS=Sus scrofa OX=9823 PE=1 SV=1
1	18	P00761	R.LGEHNIDVLEGNEQFIN(+15.99)AAK.I	Y	47.91	2226.09	20	5.8	743.042	3	44.55	1	27821	20210302_EXPL5_nLC7_MEM_77min_DDA_Ancient_Human_calc_Palto247_30k.raw	1	58	77	Oxidation or Hydroxylation	N17:Oxidation or Hydroxylation:31.31	PEAKS PTM	P00761	353.24	73	121	96	Trypsin OS=Sus scrofa OX=9823 PE=1 SV=1
1	18	P00761	R.LGEHNIDVLEGNEQFIN(+28.03).A	Y	47.85	1967.96	17	1.4	984.988	2	56.72	1	36221	20210302_EXPL5_nLC7_MEM_77min_DDA_Ancient_Human_calc_Palto247_30k.raw	1	58	74	Ethylation	N17:Ethylation:82.63	PEAKS PTM	P00761	353.24	73	121	96	Trypsin OS=Sus scrofa OX=9823 PE=1 SV=1
1	18	P00761	R.LGEHNIDVLEGN(+.98)EQFINAAK(+14.02).I	Y	47.7	2225.1	20	5.1	742.71	3	50.74	1	32110	20210302_EXPL5_nLC7_MEM_77min_DDA_Ancient_Human_calc_Palto247_30k.raw	1	58	77	Deamidation (NQ); Methylation(KR)	N12:Deamidation (NQ):44.72;K20:Methylation(KR):1000.00	PEAKS PTM	P00761	353.24	73	121	96	Trypsin OS=Sus scrofa OX=9823 PE=1 SV=1
1	18	P00761	R.LGEHNIDVLEGNEQFINAA(+28.03).K	Y	47.66	2110.03	19	3.2	1056.03	2	58.82	1	37719	20210302_EXPL5_nLC7_MEM_77min_DDA_Ancient_Human_calc_Palto247_30k.raw	1	58	76	Ethylation	A19:Ethylation:71.27	PEAKS PTM	P00761	353.24	73	121	96	Trypsin OS=Sus scrofa OX=9823 PE=1 SV=1
1	18	P00761	S.C(+27.99)AAAGTEC(+57.02)LISGWGNTK.S	Y	47.64	1765.78	17	0.2	883.896	2	47.76	1	30016	20210302_EXPL5_nLC7_MEM_77min_DDA_Ancient_Human_calc_Palto247_30k.raw	1	117	133	Formylation; Carbamidomethylation	C1:Formylation:114.98;C8:Carbamidomethylation:1000.00	PEAKS PTM	P00761	353.24	73	121	96	Trypsin OS=Sus scrofa OX=9823 PE=1 SV=1
1	18	P00761	K.IVGGYTC(+57.02)AANSIPYQVSLNSG.S	Y	47.57	2170.04	21	3.1	1086.03	2	55.08	1	35078	20210302_EXPL5_nLC7_MEM_77min_DDA_Ancient_Human_calc_Palto247_30k.raw	2	9	29	Carbamidomethylation	C7:Carbamidomethylation:1000.00	PEAKS DB	P00761	353.24	73	121	96	Trypsin OS=Sus scrofa OX=9823 PE=1 SV=1
1	18	P00761	R.L(+27.99)GEHNIDVLEGNEQFINAAK.I	Y	47.39	2238.09	20	8.4	747.044	3	57.38	1	36739	20210302_EXPL5_nLC7_MEM_77min_DDA_Ancient_Human_calc_Palto247_30k.raw	1	58	77	Formylation	L1:Formylation:132.28	PEAKS PTM	P00761	353.24	73	121	96	Trypsin OS=Sus scrofa OX=9823 PE=1 SV=1
1	18	P00761	R.LGEHNID(-18.01)VLEGNEQFINAAK.I	Y	47.18	2192.09	20	6.1	731.707	3	46.86	1	29446	20210302_EXPL5_nLC7_MEM_77min_DDA_Ancient_Human_calc_Palto247_30k.raw	2	58	77	Dehydration	D7:Dehydration:1000.00	PEAKS PTM	P00761	353.24	73	121	96	Trypsin OS=Sus scrofa OX=9823 PE=1 SV=1
1	18	P00761	I.THPNFNGNTLDNDIM(+15.99).L	Y	47.05	1717.74	15	1.1	859.876	2	34.99	1	21264	20210302_EXPL5_nLC7_MEM_77min_DDA_Ancient_Human_calc_Palto247_30k.raw	1	80	94	Oxidation (M)	M15:Oxidation (M):1000.00	PEAKS DB	P00761	353.24	73	121	96	Trypsin OS=Sus scrofa OX=9823 PE=1 SV=1
1	18	P00761	A.K(+28.03)IITHPNFNGNTL.D	Y	46.97	1495.81	13	1.5	748.916	2	33	1	19926	20210302_EXPL5_nLC7_MEM_77min_DDA_Ancient_Human_calc_Palto247_30k.raw	1	77	89	Dimethylation(KR)	K1:Dimethylation(KR):1000.00	PEAKS PTM	P00761	353.24	73	121	96	Trypsin OS=Sus scrofa OX=9823 PE=1 SV=1
1	18	P00761	R.LGEHNIDVLEGNEQF(-.98).I	Y	46.85	1711.82	15	4.5	856.919	2	45.88	1	28776	20210302_EXPL5_nLC7_MEM_77min_DDA_Ancient_Human_calc_Palto247_30k.raw	1	58	72	Amidation	F15:Amidation:1000.00	PEAKS PTM	P00761	353.24	73	121	96	Trypsin OS=Sus scrofa OX=9823 PE=1 SV=1
1	18	P00761	K.IITHPNFNGNT(-18.01).L	Y	46.69	1208.59	11	-4.7	605.301	2	51.41	1	32621	20210302_EXPL5_nLC7_MEM_77min_DDA_Ancient_Human_calc_Palto247_30k.raw	1	78	88	Dehydration	T11:Dehydration:120.73	PEAKS PTM	P00761	353.24	73	121	96	Trypsin OS=Sus scrofa OX=9823 PE=1 SV=1
1	18	P00761	R.LGEHNIDVLEGNEQF.I	Y	46.63	1712.8	15	2.3	857.409	2	48.44	1	30513	20210302_EXPL5_nLC7_MEM_77min_DDA_Ancient_Human_calc_Palto247_30k.raw	1	58	72			PEAKS DB	P00761	353.24	73	121	96	Trypsin OS=Sus scrofa OX=9823 PE=1 SV=1
1	18	P00761	N.FNGNTLDNDIM(+15.99)LIK.L	Y	46.36	1622.8	14	1.6	812.407	2	50.42	1	31842	20210302_EXPL5_nLC7_MEM_77min_DDA_Ancient_Human_calc_Palto247_30k.raw	1	84	97	Oxidation (M)	M11:Oxidation (M):1000.00	PEAKS DB	P00761	353.24	73	121	96	Trypsin OS=Sus scrofa OX=9823 PE=1 SV=1
1	18	P00761	R.LGEHNIDVLEGNEQ.F	Y	46.22	1565.73	14	0.5	783.874	2	37.5	1	22996	20210302_EXPL5_nLC7_MEM_77min_DDA_Ancient_Human_calc_Palto247_30k.raw	1	58	71			PEAKS DB	P00761	353.24	73	121	96	Trypsin OS=Sus scrofa OX=9823 PE=1 SV=1
1	18	P00761	R.LGEHNIDVLEGNEQFINAAKIITHPNFN(+29.02)GN.T	Y	46.07	3346.66	30	5.5	837.676	4	59.76	1	38336	20210302_EXPL5_nLC7_MEM_77min_DDA_Ancient_Human_calc_Palto247_30k.raw	1	58	87	Deamidation followed by esterification with ethanol	N28:Deamidation followed by esterification with ethanol:0.00	PEAKS PTM	P00761	353.24	73	121	96	Trypsin OS=Sus scrofa OX=9823 PE=1 SV=1
1	18	P00761	R.LGEHNIDVLEGNEQFINAAKIITHPNFNGN.T	Y	45.52	3317.64	30	7.9	830.425	4	59.34	1	38073	20210302_EXPL5_nLC7_MEM_77min_DDA_Ancient_Human_calc_Palto247_30k.raw	1	58	87			PEAKS DB	P00761	353.24	73	121	96	Trypsin OS=Sus scrofa OX=9823 PE=1 SV=1
1	18	P00761	R.LGEH(+26.02)NIDVLEGNEQFINAA.K	Y	45.49	2108.02	19	1.1	1055.02	2	58.08	1	37180	20210302_EXPL5_nLC7_MEM_77min_DDA_Ancient_Human_calc_Palto247_30k.raw	1	58	76	Acetaldehyde +26	H4:Acetaldehyde +26:1000.00	PEAKS PTM	P00761	353.24	73	121	96	Trypsin OS=Sus scrofa OX=9823 PE=1 SV=1
1	18	P00761	K.IITHPNFNGNTLDND.I	Y	45.36	1683.79	15	0.9	842.901	2	36.84	1	22504	20210302_EXPL5_nLC7_MEM_77min_DDA_Ancient_Human_calc_Palto247_30k.raw	2	78	92			PEAKS DB	P00761	353.24	73	121	96	Trypsin OS=Sus scrofa OX=9823 PE=1 SV=1
1	18	P00761	N.TLDNDIMLIK(+44.03)LSSPATL.N	N	45.15	1888.02	17	5.7	945.024	2	60	1	38515	20210302_EXPL5_nLC7_MEM_77min_DDA_Ancient_Human_calc_Palto247_30k.raw	1	88	104	Ethanolation (KR)	K10:Ethanolation (KR):1000.00	PEAKS PTM	P00761	353.24	73	121	96	Trypsin OS=Sus scrofa OX=9823 PE=1 SV=1
1	18	P00761	R.LGEHNIDVLEGNEQFIN(+.98).A	Y	44.97	1940.91	17	-0.3	971.463	2	52.63	1	33365	20210302_EXPL5_nLC7_MEM_77min_DDA_Ancient_Human_calc_Palto247_30k.raw	2	58	74	Deamidation (NQ)	N17:Deamidation (NQ):34.87	PEAKS DB	P00761	353.24	73	121	96	Trypsin OS=Sus scrofa OX=9823 PE=1 SV=1
1	18	P00761	P.NFNGNTLDNDIM(+15.99)LIK.L	Y	44.91	1736.84	15	-4	869.424	2	51.33	1	32512	20210302_EXPL5_nLC7_MEM_77min_DDA_Ancient_Human_calc_Palto247_30k.raw	2	83	97	Oxidation (M)	M12:Oxidation (M):1000.00	PEAKS DB	P00761	353.24	73	121	96	Trypsin OS=Sus scrofa OX=9823 PE=1 SV=1
1	18	P00761	K.IITHPNFNGN(+.98)TLDNDIM(+15.99).L	Y	44.82	1944.89	17	1	973.453	2	44.24	1	27638	20210302_EXPL5_nLC7_MEM_77min_DDA_Ancient_Human_calc_Palto247_30k.raw	1	78	94	Deamidation (NQ); Oxidation (M)	N10:Deamidation (NQ):10.42;M17:Oxidation (M):1000.00	PEAKS DB	P00761	353.24	73	121	96	Trypsin OS=Sus scrofa OX=9823 PE=1 SV=1
1	18	P00761	R.LGEH(+26.02)NIDVLEGNEQFINA.A	Y	44.26	2036.98	18	5.3	1019.5	2	57.81	1	37006	20210302_EXPL5_nLC7_MEM_77min_DDA_Ancient_Human_calc_Palto247_30k.raw	1	58	75	Acetaldehyde +26	H4:Acetaldehyde +26:1000.00	PEAKS PTM	P00761	353.24	73	121	96	Trypsin OS=Sus scrofa OX=9823 PE=1 SV=1
1	18	P00761	R.LGEHNID(+57.02)VLEGNEQFINAAK.I	Y	44.19	2267.12	20	-4.5	756.71	3	47.2	1	29700	20210302_EXPL5_nLC7_MEM_77min_DDA_Ancient_Human_calc_Palto247_30k.raw	1	58	77	Carbamidomethylation (DHKE X@N-term)	D7:Carbamidomethylation (DHKE X@N-term):10.22	PEAKS PTM	P00761	353.24	73	121	96	Trypsin OS=Sus scrofa OX=9823 PE=1 SV=1
1	18	P00761	R.LGEHNIDVLEGNEQFINAAKIITH(+142.11)PNFNGNT.L	Y	44.07	3560.8	31	6.2	1187.95	3	61.02	1	39216	20210302_EXPL5_nLC7_MEM_77min_DDA_Ancient_Human_calc_Palto247_30k.raw	1	58	88	Diphthamide	H24:Diphthamide:150.82	PEAKS PTM	P00761	353.24	73	121	96	Trypsin OS=Sus scrofa OX=9823 PE=1 SV=1
1	18	P00761	G.SHFC(+57.02)GGSLINSQ.W	Y	43.85	1305.58	12	1.1	653.797	2	29.55	1	17512	20210302_EXPL5_nLC7_MEM_77min_DDA_Ancient_Human_calc_Palto247_30k.raw	1	30	41	Carbamidomethylation	C4:Carbamidomethylation:1000.00	PEAKS DB	P00761	353.24	73	121	96	Trypsin OS=Sus scrofa OX=9823 PE=1 SV=1
1	18	P00761	K.IITHPN(+.98)FNGN(+.98)TLDNDIM(+15.99)LIK.L	Y	43.81	2300.14	20	9.6	1151.09	2	54.79	1	34865	20210302_EXPL5_nLC7_MEM_77min_DDA_Ancient_Human_calc_Palto247_30k.raw	1	78	97	Deamidation (NQ); Oxidation (M)	N6:Deamidation (NQ):30.47;N10:Deamidation (NQ):0.00;M17:Oxidation (M):1000.00	PEAKS DB	P00761	353.24	73	121	96	Trypsin OS=Sus scrofa OX=9823 PE=1 SV=1
1	18	P00761	N.SGSHFC(+57.02)GGSLINSQ.W	Y	43.7	1449.63	14	-3	725.82	2	30.27	1	18034	20210302_EXPL5_nLC7_MEM_77min_DDA_Ancient_Human_calc_Palto247_30k.raw	1	28	41	Carbamidomethylation	C6:Carbamidomethylation:1000.00	PEAKS DB	P00761	353.24	73	121	96	Trypsin OS=Sus scrofa OX=9823 PE=1 SV=1
1	18	P00761	K.IITHPNFNGNTLDNDIM(+15.99)L.I	Y	43.65	2056.99	18	-1.1	1029.5	2	53.59	1	34083	20210302_EXPL5_nLC7_MEM_77min_DDA_Ancient_Human_calc_Palto247_30k.raw	2	78	95	Oxidation (M)	M17:Oxidation (M):1000.00	PEAKS DB	P00761	353.24	73	121	96	Trypsin OS=Sus scrofa OX=9823 PE=1 SV=1
1	18	P00761	N.AAKIITHPNFNGNTLDNDIM(+15.99)LIK.L	Y	43.59	2568.34	23	-1.6	643.091	4	47.44	1	29827	20210302_EXPL5_nLC7_MEM_77min_DDA_Ancient_Human_calc_Palto247_30k.raw	1	75	97	Oxidation (M)	M20:Oxidation (M):1000.00	PEAKS DB	P00761	353.24	73	121	96	Trypsin OS=Sus scrofa OX=9823 PE=1 SV=1
1	18	P00761	R.LGEHNIDVLE(+614.16)GNEQFINAAK.I	Y	43.47	2824.26	20	4.6	942.431	3	47.32	1	29775	20210302_EXPL5_nLC7_MEM_77min_DDA_Ancient_Human_calc_Palto247_30k.raw	0	58	77	Hydroxyheme	E10:Hydroxyheme:0.00	PEAKS PTM	P00761	353.24	73	121	96	Trypsin OS=Sus scrofa OX=9823 PE=1 SV=1
1	18	P00761	L.DNDIMLIK(+44.03)LSSPATLNSR.V	N	43.39	2031.07	18	1.4	678.031	3	48.91	1	30767	20210302_EXPL5_nLC7_MEM_77min_DDA_Ancient_Human_calc_Palto247_30k.raw	2	90	107	Ethanolation (KR)	K8:Ethanolation (KR):149.94	PEAKS PTM	P00761	353.24	73	121	96	Trypsin OS=Sus scrofa OX=9823 PE=1 SV=1
1	18	P00761	K.IITHPNFNGN.T	Y	43.37	1125.56	10	0	563.786	2	27.29	1	16041	20210302_EXPL5_nLC7_MEM_77min_DDA_Ancient_Human_calc_Palto247_30k.raw	2	78	87			PEAKS DB	P00761	353.24	73	121	96	Trypsin OS=Sus scrofa OX=9823 PE=1 SV=1
1	18	P00761	R.LGEHNIDVLEGNE(-.98).Q	Y	43.27	1436.69	13	1.5	719.353	2	36.65	1	22427	20210302_EXPL5_nLC7_MEM_77min_DDA_Ancient_Human_calc_Palto247_30k.raw	1	58	70	Amidation	E13:Amidation:1000.00	PEAKS PTM	P00761	353.24	73	121	96	Trypsin OS=Sus scrofa OX=9823 PE=1 SV=1
1	18	P00761	R.LGE(+28.03)HNIDVLEGNEQFIN.A	Y	42.95	1967.96	17	1.2	984.988	2	51.85	1	32951	20210302_EXPL5_nLC7_MEM_77min_DDA_Ancient_Human_calc_Palto247_30k.raw	1	58	74	Ethylation	E3:Ethylation:14.04	PEAKS PTM	P00761	353.24	73	121	96	Trypsin OS=Sus scrofa OX=9823 PE=1 SV=1
1	18	P00761	K.IITHPN(+.98)FN(+.98)GN(+.98)TLDNDIM(+15.99)LIK.L	Y	42.91	2301.12	20	-0.6	768.047	3	56.17	1	35877	20210302_EXPL5_nLC7_MEM_77min_DDA_Ancient_Human_calc_Palto247_30k.raw	0	78	97	Deamidation (NQ); Oxidation (M)	N6:Deamidation (NQ):89.48;N8:Deamidation (NQ):90.32;N10:Deamidation (NQ):105.60;M17:Oxidation (M):1000.00	PEAKS DB	P00761	353.24	73	121	96	Trypsin OS=Sus scrofa OX=9823 PE=1 SV=1
1	18	P00761	N.TLDNDIMLIK(+44.03)LSSPATLNSR.V	N	42.91	2245.2	20	-1.3	1123.61	2	53.25	1	33815	20210302_EXPL5_nLC7_MEM_77min_DDA_Ancient_Human_calc_Palto247_30k.raw	3	88	107	Ethanolation (KR)	K10:Ethanolation (KR):168.62	PEAKS PTM	P00761	353.24	73	121	96	Trypsin OS=Sus scrofa OX=9823 PE=1 SV=1
1	18	P00761	K.IITHPNFNGN(-18.01).T	Y	42.72	1107.55	10	0.1	554.78	2	27.08	1	15774	20210302_EXPL5_nLC7_MEM_77min_DDA_Ancient_Human_calc_Palto247_30k.raw	1	78	87	Dehydration	N10:Dehydration:42.79	PEAKS PTM	P00761	353.24	73	121	96	Trypsin OS=Sus scrofa OX=9823 PE=1 SV=1
1	18	P00761	K.IITHPNFNGNTLDND(-18.01).I	Y	42.49	1665.77	15	6.4	833.9	2	38.12	1	23456	20210302_EXPL5_nLC7_MEM_77min_DDA_Ancient_Human_calc_Palto247_30k.raw	1	78	92	Dehydration	D15:Dehydration:5.03	PEAKS PTM	P00761	353.24	73	121	96	Trypsin OS=Sus scrofa OX=9823 PE=1 SV=1
1	18	P00761	K.IITHPNFNGNTLDNDIMLIK(+44.03).L	Y	42.31	2326.2	20	0.8	776.408	3	52.06	1	32936	20210302_EXPL5_nLC7_MEM_77min_DDA_Ancient_Human_calc_Palto247_30k.raw	1	78	97	Ethanolation (KR)	K20:Ethanolation (KR):1000.00	PEAKS PTM	P00761	353.24	73	121	96	Trypsin OS=Sus scrofa OX=9823 PE=1 SV=1
1	18	P00761	M.LIK(+28.03)LSSPATLNSR.V	N	42.17	1426.85	13	-0.2	714.433	2	33.57	1	20229	20210302_EXPL5_nLC7_MEM_77min_DDA_Ancient_Human_calc_Palto247_30k.raw	2	95	107	Dimethylation(KR)	K3:Dimethylation(KR):180.24	PEAKS PTM	P00761	353.24	73	121	96	Trypsin OS=Sus scrofa OX=9823 PE=1 SV=1
1	18	P00761	R.LGEHNIDVLEGNEQFINAAKIITHPN.F	Y	42.11	2885.47	26	2.5	722.376	4	57.83	1	37019	20210302_EXPL5_nLC7_MEM_77min_DDA_Ancient_Human_calc_Palto247_30k.raw	0	58	83			PEAKS DB	P00761	353.24	73	121	96	Trypsin OS=Sus scrofa OX=9823 PE=1 SV=1
1	18	P00761	D.NDIMLIK(+28.03)LSSPATLNSR.V	N	41.85	1900.05	17	2.2	634.357	3	50.16	1	31740	20210302_EXPL5_nLC7_MEM_77min_DDA_Ancient_Human_calc_Palto247_30k.raw	1	91	107	Dimethylation(KR)	K7:Dimethylation(KR):53.89	PEAKS PTM	P00761	353.24	73	121	96	Trypsin OS=Sus scrofa OX=9823 PE=1 SV=1
1	18	P00761	A.K(+28.03)IITHPNFNGN.T	Y	41.5	1281.68	11	-1.9	641.847	2	22.55	1	12680	20210302_EXPL5_nLC7_MEM_77min_DDA_Ancient_Human_calc_Palto247_30k.raw	1	77	87	Dimethylation(KR)	K1:Dimethylation(KR):1000.00	PEAKS PTM	P00761	353.24	73	121	96	Trypsin OS=Sus scrofa OX=9823 PE=1 SV=1
1	18	P00761	K.IITHPNFNGNTLDNDI(-.98).M	Y	41.48	1795.89	16	2.1	898.952	2	42.95	1	26774	20210302_EXPL5_nLC7_MEM_77min_DDA_Ancient_Human_calc_Palto247_30k.raw	1	78	93	Amidation	I16:Amidation:1000.00	PEAKS PTM	P00761	353.24	73	121	96	Trypsin OS=Sus scrofa OX=9823 PE=1 SV=1
1	18	P00761	S.S(-18.01)PATLNSR.V	N	41.47	826.43	8	-3.1	414.221	2	22.4	1	12525	20210302_EXPL5_nLC7_MEM_77min_DDA_Ancient_Human_calc_Palto247_30k.raw	1	100	107	Dehydration	S1:Dehydration:68.31	PEAKS PTM	P00761	353.24	73	121	96	Trypsin OS=Sus scrofa OX=9823 PE=1 SV=1
1	18	P00761	K.IITHPNFNGNTLDNDIM(+15.99).L	Y	41.36	1943.9	17	0.5	648.976	3	43.03	1	26815	20210302_EXPL5_nLC7_MEM_77min_DDA_Ancient_Human_calc_Palto247_30k.raw	1	78	94	Oxidation (M)	M17:Oxidation (M):1000.00	PEAKS DB	P00761	353.24	73	121	96	Trypsin OS=Sus scrofa OX=9823 PE=1 SV=1
1	18	P00761	F.NGNTLDNDIMLIK(+44.03)LSSPATLNSR.V	Y	41.12	2530.31	23	1.6	844.444	3	55.81	1	35583	20210302_EXPL5_nLC7_MEM_77min_DDA_Ancient_Human_calc_Palto247_30k.raw	2	85	107	Ethanolation (KR)	K13:Ethanolation (KR):74.64	PEAKS PTM	P00761	353.24	73	121	96	Trypsin OS=Sus scrofa OX=9823 PE=1 SV=1
1	18	P00761	P.NFNGNTLDN(+.98)DIM(+15.99)LIK.L	Y	40.95	1737.82	15	0	869.919	2	48.84	1	30843	20210302_EXPL5_nLC7_MEM_77min_DDA_Ancient_Human_calc_Palto247_30k.raw	1	83	97	Deamidation (NQ); Oxidation (M)	N9:Deamidation (NQ):44.28;M12:Oxidation (M):1000.00	PEAKS DB	P00761	353.24	73	121	96	Trypsin OS=Sus scrofa OX=9823 PE=1 SV=1
1	18	P00761	S.G(+28.03)SHFC(+57.02)GGSLINSQ.W	Y	40.93	1390.63	13	0	696.322	2	30.55	1	18204	20210302_EXPL5_nLC7_MEM_77min_DDA_Ancient_Human_calc_Palto247_30k.raw	1	29	41	Ethylation; Carbamidomethylation	G1:Ethylation:94.89;C5:Carbamidomethylation:1000.00	PEAKS PTM	P00761	353.24	73	121	96	Trypsin OS=Sus scrofa OX=9823 PE=1 SV=1
1	18	P00761	R.LGEHNIDVLEGNEQF(+28.03).I	Y	40.91	1740.83	15	0.9	871.424	2	56.73	1	36277	20210302_EXPL5_nLC7_MEM_77min_DDA_Ancient_Human_calc_Palto247_30k.raw	1	58	72	Ethylation	F15:Ethylation:33.18	PEAKS PTM	P00761	353.24	73	121	96	Trypsin OS=Sus scrofa OX=9823 PE=1 SV=1
1	18	P00761	K.IITHPNFN(+.98)GNTLDN(+.98)DIM(+15.99)LIKL.S	Y	40.73	2413.22	21	9.5	805.422	3	60.39	1	38783	20210302_EXPL5_nLC7_MEM_77min_DDA_Ancient_Human_calc_Palto247_30k.raw	0	78	98	Deamidation (NQ); Oxidation (M)	N8:Deamidation (NQ):14.04;N14:Deamidation (NQ):31.56;M17:Oxidation (M):1000.00	PEAKS DB	P00761	353.24	73	121	96	Trypsin OS=Sus scrofa OX=9823 PE=1 SV=1
1	18	P00761	G.E(+298.19)HNIDVLEGNEQFINAAK.I	Y	40.69	2338.18	18	0.6	780.403	3	50.44	1	31927	20210302_EXPL5_nLC7_MEM_77min_DDA_Ancient_Human_calc_Palto247_30k.raw	1	60	77	Levuglandinyl-lysine anhyropyrrole adduct	E1:Levuglandinyl-lysine anhyropyrrole adduct:128.59	PEAKS PTM	P00761	353.24	73	121	96	Trypsin OS=Sus scrofa OX=9823 PE=1 SV=1
1	18	P00761	K.IITHPNFNGNTLDN(+15.00)DIMLIK.L	Y	40.54	2297.17	20	-1.3	766.731	3	51.38	1	32572	20210302_EXPL5_nLC7_MEM_77min_DDA_Ancient_Human_calc_Palto247_30k.raw	0	78	97	Deamidation followed by a methylation	N14:Deamidation followed by a methylation:49.79	PEAKS PTM	P00761	353.24	73	121	96	Trypsin OS=Sus scrofa OX=9823 PE=1 SV=1
1	18	P00761	N.TLDNDIMLIK(+28.03)LSSPATLNSR.V	N	40.35	2229.2	20	4.5	744.079	3	57.34	1	36698	20210302_EXPL5_nLC7_MEM_77min_DDA_Ancient_Human_calc_Palto247_30k.raw	1	88	107	Dimethylation(KR)	K10:Dimethylation(KR):59.20	PEAKS PTM	P00761	353.24	73	121	96	Trypsin OS=Sus scrofa OX=9823 PE=1 SV=1
1	18	P00761	K.APVLSDSSCKE(sub S)SYPGQITGNMICVGFLEGGK.D	Y	40.1	3186.5	31	3.2	1063.18	3	55.57	1	35476	20210302_EXPL5_nLC7_MEM_77min_DDA_Ancient_Human_calc_Palto247_30k.raw	1	148	178			SPIDER	P00761	353.24	73	121	96	Trypsin OS=Sus scrofa OX=9823 PE=1 SV=1
1	18	P00761	K.IITHPNFN(+.98)GNTLDND.I	Y	39.98	1684.77	15	0.5	843.392	2	38.38	1	23465	20210302_EXPL5_nLC7_MEM_77min_DDA_Ancient_Human_calc_Palto247_30k.raw	1	78	92	Deamidation (NQ)	N8:Deamidation (NQ):22.85	PEAKS DB	P00761	353.24	73	121	96	Trypsin OS=Sus scrofa OX=9823 PE=1 SV=1
1	18	P00761	R.LGEHNIDVLEGNEQ(+.98)FIN(+.98)AAK.I	Y	39.88	2212.06	20	3.8	738.365	3	49.65	1	31409	20210302_EXPL5_nLC7_MEM_77min_DDA_Ancient_Human_calc_Palto247_30k.raw	1	58	77	Deamidation (NQ)	Q14:Deamidation (NQ):14.63;N17:Deamidation (NQ):30.64	PEAKS DB	P00761	353.24	73	121	96	Trypsin OS=Sus scrofa OX=9823 PE=1 SV=1
1	18	P00761	K.IITHPNFNGNTLDNDIMLIK(-1.03).L	Y	39.86	2281.14	20	-0.1	1141.58	2	52.27	1	33169	20210302_EXPL5_nLC7_MEM_77min_DDA_Ancient_Human_calc_Palto247_30k.raw	1	78	97	Lysine oxidation to aminoadipic semialdehyde	K20:Lysine oxidation to aminoadipic semialdehyde:1000.00	PEAKS PTM	P00761	353.24	73	121	96	Trypsin OS=Sus scrofa OX=9823 PE=1 SV=1
1	18	P00761	K.IITHPNFN(+.98)GN.T	Y	39.71	1126.54	10	-2.3	564.276	2	29.06	1	17118	20210302_EXPL5_nLC7_MEM_77min_DDA_Ancient_Human_calc_Palto247_30k.raw	1	78	87	Deamidation (NQ)	N8:Deamidation (NQ):17.01	PEAKS DB	P00761	353.24	73	121	96	Trypsin OS=Sus scrofa OX=9823 PE=1 SV=1
1	18	P00761	K.IITHPNFN(+.98)G.N	Y	39.7	1012.5	9	2.6	507.257	2	29.7	1	17616	20210302_EXPL5_nLC7_MEM_77min_DDA_Ancient_Human_calc_Palto247_30k.raw	1	78	86	Deamidation (NQ)	N8:Deamidation (NQ):60.92	PEAKS DB	P00761	353.24	73	121	96	Trypsin OS=Sus scrofa OX=9823 PE=1 SV=1
1	18	P00761	M.LIKLSSPATLNSR.V	N	39.65	1398.82	13	0	467.28	3	33.44	1	20189	20210302_EXPL5_nLC7_MEM_77min_DDA_Ancient_Human_calc_Palto247_30k.raw	1	95	107			PEAKS DB	P00761	353.24	73	121	96	Trypsin OS=Sus scrofa OX=9823 PE=1 SV=1
1	18	P00761	L.EGNEQFINAAK.I	N	39.53	1219.58	11	-1.4	610.798	2	25.3	1	14594	20210302_EXPL5_nLC7_MEM_77min_DDA_Ancient_Human_calc_Palto247_30k.raw	1	67	77			PEAKS DB	P00761	353.24	73	121	96	Trypsin OS=Sus scrofa OX=9823 PE=1 SV=1
1	18	P00761	K.IVGGYTC(+57.02)AANSIPY.Q	Y	39.51	1484.7	14	-0.8	743.355	2	48.06	1	30240	20210302_EXPL5_nLC7_MEM_77min_DDA_Ancient_Human_calc_Palto247_30k.raw	1	9	22	Carbamidomethylation	C7:Carbamidomethylation:1000.00	PEAKS DB	P00761	353.24	73	121	96	Trypsin OS=Sus scrofa OX=9823 PE=1 SV=1
1	18	P00761	R.LGEHNID(+15.99)VLEGNEQFINAAK.I	Y	39.49	2226.09	20	6.2	743.042	3	40.75	1	25265	20210302_EXPL5_nLC7_MEM_77min_DDA_Ancient_Human_calc_Palto247_30k.raw	1	58	77	Oxidation or Hydroxylation	D7:Oxidation or Hydroxylation:22.85	PEAKS PTM	P00761	353.24	73	121	96	Trypsin OS=Sus scrofa OX=9823 PE=1 SV=1
1	18	P00761	N.TLDNDIM(+15.99)LIKLSSPATLNSR.V	N	39.3	2217.17	20	0.2	740.063	3	53.12	1	33713	20210302_EXPL5_nLC7_MEM_77min_DDA_Ancient_Human_calc_Palto247_30k.raw	1	88	107	Oxidation (M)	M7:Oxidation (M):1000.00	PEAKS DB	P00761	353.24	73	121	96	Trypsin OS=Sus scrofa OX=9823 PE=1 SV=1
1	18	P00761	P.NFNGNTLDNDIM(+15.99)LIK(+14.02).L	Y	39.27	1750.86	15	0.5	876.436	2	51.7	1	32815	20210302_EXPL5_nLC7_MEM_77min_DDA_Ancient_Human_calc_Palto247_30k.raw	1	83	97	Oxidation (M); Methylation(KR)	M12:Oxidation (M):1000.00;K15:Methylation(KR):1000.00	PEAKS PTM	P00761	353.24	73	121	96	Trypsin OS=Sus scrofa OX=9823 PE=1 SV=1
1	18	P00761	K.IITHPNFNGNTLDN(+.98)DIM(+15.99).L	Y	39.14	1944.89	17	3.1	973.455	2	42.78	1	26685	20210302_EXPL5_nLC7_MEM_77min_DDA_Ancient_Human_calc_Palto247_30k.raw	1	78	94	Deamidation (NQ); Oxidation (M)	N14:Deamidation (NQ):82.63;M17:Oxidation (M):1000.00	PEAKS DB	P00761	353.24	73	121	96	Trypsin OS=Sus scrofa OX=9823 PE=1 SV=1
1	18	P00761	K.IITHPNFN(+.98)GNTLDNDIM(+15.99)LIKLSSPATLN(+.98)SR.V	Y	39.13	3326.68	30	5.9	832.683	4	59.26	1	38004	20210302_EXPL5_nLC7_MEM_77min_DDA_Ancient_Human_calc_Palto247_30k.raw	0	78	107	Deamidation (NQ); Oxidation (M)	N8:Deamidation (NQ):17.01;M17:Oxidation (M):1000.00;N28:Deamidation (NQ):95.14	PEAKS DB	P00761	353.24	73	121	96	Trypsin OS=Sus scrofa OX=9823 PE=1 SV=1
1	18	P00761	N.GNTLDNDIM(+15.99)LIK.L	Y	39.04	1361.69	12	4	681.853	2	44.65	1	27881	20210302_EXPL5_nLC7_MEM_77min_DDA_Ancient_Human_calc_Palto247_30k.raw	1	86	97	Oxidation (M)	M9:Oxidation (M):1000.00	PEAKS DB	P00761	353.24	73	121	96	Trypsin OS=Sus scrofa OX=9823 PE=1 SV=1
1	18	P00761	K.IITHPNFNGNTLDNDIMLIK(+44.03)LS.S	Y	38.99	2526.32	22	5.8	843.117	3	58.38	1	37439	20210302_EXPL5_nLC7_MEM_77min_DDA_Ancient_Human_calc_Palto247_30k.raw	1	78	99	Ethanolation (KR)	K20:Ethanolation (KR):1000.00	PEAKS PTM	P00761	353.24	73	121	96	Trypsin OS=Sus scrofa OX=9823 PE=1 SV=1
1	18	P00761	R.LGEHNIDVLEGN(+30.01)EQFINAAK.I	Y	38.72	2240.11	20	-3.9	747.707	3	47.22	1	29706	20210302_EXPL5_nLC7_MEM_77min_DDA_Ancient_Human_calc_Palto247_30k.raw	1	58	77	Hydroxymethyl	N12:Hydroxymethyl:29.24	PEAKS PTM	P00761	353.24	73	121	96	Trypsin OS=Sus scrofa OX=9823 PE=1 SV=1
1	18	P00761	A.KIITHPNFN(+.98)GNTLDNDIM(+15.99).L	Y	38.72	2072.98	18	2.1	692.003	3	39.52	1	24421	20210302_EXPL5_nLC7_MEM_77min_DDA_Ancient_Human_calc_Palto247_30k.raw	1	77	94	Deamidation (NQ); Oxidation (M)	N9:Deamidation (NQ):14.04;M18:Oxidation (M):1000.00	PEAKS DB	P00761	353.24	73	121	96	Trypsin OS=Sus scrofa OX=9823 PE=1 SV=1
1	18	P00761	K.IITHPNFNGN(-17.03)TLDNDIMLIK.L	Y	38.7	2265.15	20	3.2	756.058	3	55.49	1	35391	20210302_EXPL5_nLC7_MEM_77min_DDA_Ancient_Human_calc_Palto247_30k.raw	1	78	97	Ammonia-loss (N)	N10:Ammonia-loss (N):0.00	PEAKS PTM	P00761	353.24	73	121	96	Trypsin OS=Sus scrofa OX=9823 PE=1 SV=1
1	18	P00761	Y.QVSLNSGSHF.C	N	38.6	1074.51	10	0	538.262	2	29.01	1	17133	20210302_EXPL5_nLC7_MEM_77min_DDA_Ancient_Human_calc_Palto247_30k.raw	1	23	32			PEAKS DB	P00761	353.24	73	121	96	Trypsin OS=Sus scrofa OX=9823 PE=1 SV=1
1	18	P00761	M.LIK(+28.03)LSSPATLNS.R	N	38.47	1270.75	12	-0.5	636.382	2	39.29	1	24202	20210302_EXPL5_nLC7_MEM_77min_DDA_Ancient_Human_calc_Palto247_30k.raw	1	95	106	Dimethylation(KR)	K3:Dimethylation(KR):1000.00	PEAKS PTM	P00761	353.24	73	121	96	Trypsin OS=Sus scrofa OX=9823 PE=1 SV=1
1	18	P00761	K.IITHPN(+.98)FN(+.98)GN(+.98)TLDN(+.98)DIM(+15.99)LIK.L	Y	38.37	2302.1	20	7.9	768.381	3	56.14	1	35877	20210302_EXPL5_nLC7_MEM_77min_DDA_Ancient_Human_calc_Palto247_30k.raw	1	78	97	Deamidation (NQ); Oxidation (M)	N6:Deamidation (NQ):1000.00;N8:Deamidation (NQ):1000.00;N10:Deamidation (NQ):1000.00;N14:Deamidation (NQ):1000.00;M17:Oxidation (M):1000.00	PEAKS DB	P00761	353.24	73	121	96	Trypsin OS=Sus scrofa OX=9823 PE=1 SV=1
1	18	P00761	S.SGSSYPSLLQC(+57.02)LKAPVLS(+27.05)DSSC(+57.02)KSSYPGQITGN.M	Y	38.25	3514.71	33	3.4	1172.58	3	59.04	1	37762	20210302_EXPL5_nLC7_MEM_77min_DDA_Ancient_Human_calc_Palto247_30k.raw	1	135	167	Carbamidomethylation; Ethyl amino	C11:Carbamidomethylation:1000.00;S18:Ethyl amino:0.00;C22:Carbamidomethylation:1000.00	PEAKS PTM	P00761	353.24	73	121	96	Trypsin OS=Sus scrofa OX=9823 PE=1 SV=1
1	18	P00761	N.FNGNTLDNDIM(+15.99)LIK(+14.02).L	Y	38.12	1636.81	14	3.2	819.416	2	50.91	1	32223	20210302_EXPL5_nLC7_MEM_77min_DDA_Ancient_Human_calc_Palto247_30k.raw	1	84	97	Oxidation (M); Methylation(KR)	M11:Oxidation (M):1000.00;K14:Methylation(KR):1000.00	PEAKS PTM	P00761	353.24	73	121	96	Trypsin OS=Sus scrofa OX=9823 PE=1 SV=1
1	18	P00761	R.LGEHNIDVLEGN(+29.02)EQFINAAK.I	Y	38.07	2239.11	20	9.6	747.385	3	41.4	1	25710	20210302_EXPL5_nLC7_MEM_77min_DDA_Ancient_Human_calc_Palto247_30k.raw	3	58	77	Deamidation followed by esterification with ethanol	N12:Deamidation followed by esterification with ethanol:18.53	PEAKS PTM	P00761	353.24	73	121	96	Trypsin OS=Sus scrofa OX=9823 PE=1 SV=1
1	18	P00761	K.LSSPATLN(+.98)SR.V	N	37.92	1045.54	10	1.1	523.778	2	23.68	1	13480	20210302_EXPL5_nLC7_MEM_77min_DDA_Ancient_Human_calc_Palto247_30k.raw	2	98	107	Deamidation (NQ)	N8:Deamidation (NQ):1000.00	PEAKS DB	P00761	353.24	73	121	96	Trypsin OS=Sus scrofa OX=9823 PE=1 SV=1
1	18	P00761	K.IITHPNFNGNTLDN(-18.01).D	Y	37.82	1550.75	14	3.8	776.384	2	36.76	1	22519	20210302_EXPL5_nLC7_MEM_77min_DDA_Ancient_Human_calc_Palto247_30k.raw	1	78	91	Dehydration	N14:Dehydration:0.00	PEAKS PTM	P00761	353.24	73	121	96	Trypsin OS=Sus scrofa OX=9823 PE=1 SV=1
1	18	P00761	N.SIPYQVSLNSGSHF.C	N	37.82	1534.74	14	0.8	768.379	2	46.57	1	29211	20210302_EXPL5_nLC7_MEM_77min_DDA_Ancient_Human_calc_Palto247_30k.raw	1	19	32			PEAKS DB	P00761	353.24	73	121	96	Trypsin OS=Sus scrofa OX=9823 PE=1 SV=1
1	18	P00761	L.DNDIMLIK(+44.03)LSSPATLN.S	Y	37.78	1787.93	16	2.9	894.977	2	55.81	1	35492	20210302_EXPL5_nLC7_MEM_77min_DDA_Ancient_Human_calc_Palto247_30k.raw	1	90	105	Ethanolation (KR)	K8:Ethanolation (KR):1000.00	PEAKS PTM	P00761	353.24	73	121	96	Trypsin OS=Sus scrofa OX=9823 PE=1 SV=1
1	18	P00761	R.LGEHNIDVLEGNEQ(+.98)FINAA.K	Y	37.78	2082.99	19	4.7	1042.51	2	54.72	1	34859	20210302_EXPL5_nLC7_MEM_77min_DDA_Ancient_Human_calc_Palto247_30k.raw	1	58	76	Deamidation (NQ)	Q14:Deamidation (NQ):54.01	PEAKS DB	P00761	353.24	73	121	96	Trypsin OS=Sus scrofa OX=9823 PE=1 SV=1
1	18	P00761	R.LGEHNIDVLEGNEQ(+29.02)FINAAK.I	Y	37.39	2239.11	20	6.7	560.789	4	42.37	1	26337	20210302_EXPL5_nLC7_MEM_77min_DDA_Ancient_Human_calc_Palto247_30k.raw	2	58	77	Deamidation followed by esterification with ethanol	Q14:Deamidation followed by esterification with ethanol:26.31	PEAKS PTM	P00761	353.24	73	121	96	Trypsin OS=Sus scrofa OX=9823 PE=1 SV=1
1	18	P00761	K.IITHPNFNGNTLDNDIMLIK(-2.02).L	Y	37.16	2280.16	20	3.4	1141.09	2	50.76	1	32085	20210302_EXPL5_nLC7_MEM_77min_DDA_Ancient_Human_calc_Palto247_30k.raw	2	78	97	2-amino-3-oxo-butanoic_acid	K20:2-amino-3-oxo-butanoic_acid:23.56	PEAKS PTM	P00761	353.24	73	121	96	Trypsin OS=Sus scrofa OX=9823 PE=1 SV=1
1	18	P00761	K.IVGGYTC(+57.02)AANSIPYQVSLN.S	Y	37.14	2025.98	19	2.7	1014	2	56.04	1	35754	20210302_EXPL5_nLC7_MEM_77min_DDA_Ancient_Human_calc_Palto247_30k.raw	1	9	27	Carbamidomethylation	C7:Carbamidomethylation:1000.00	PEAKS DB	P00761	353.24	73	121	96	Trypsin OS=Sus scrofa OX=9823 PE=1 SV=1
1	18	P00761	R.LGEHNIDVLEGNE.Q	Y	36.97	1437.67	13	2.4	719.846	2	38.46	1	23636	20210302_EXPL5_nLC7_MEM_77min_DDA_Ancient_Human_calc_Palto247_30k.raw	1	58	70			PEAKS DB	P00761	353.24	73	121	96	Trypsin OS=Sus scrofa OX=9823 PE=1 SV=1
1	18	P00761	N.AAK(+28.03)IITHPNFNGNTL.D	Y	36.88	1637.89	15	0.6	546.971	3	35.27	1	21464	20210302_EXPL5_nLC7_MEM_77min_DDA_Ancient_Human_calc_Palto247_30k.raw	1	75	89	Dimethylation(KR)	K3:Dimethylation(KR):1000.00	PEAKS PTM	P00761	353.24	73	121	96	Trypsin OS=Sus scrofa OX=9823 PE=1 SV=1
1	18	P00761	K.IITHPNFNGNTLDNDIMLIK(+44.03)LSSP.A	Y	36.83	2710.4	24	8.3	904.481	3	58.8	1	37681	20210302_EXPL5_nLC7_MEM_77min_DDA_Ancient_Human_calc_Palto247_30k.raw	1	78	101	Ethanolation (KR)	K20:Ethanolation (KR):1000.00	PEAKS PTM	P00761	353.24	73	121	96	Trypsin OS=Sus scrofa OX=9823 PE=1 SV=1
1	18	P00761	K.LSSPATLNSR.V	N	36.69	1044.56	10	0.3	523.286	2	22.74	1	12843	20210302_EXPL5_nLC7_MEM_77min_DDA_Ancient_Human_calc_Palto247_30k.raw	3	98	107			PEAKS DB	P00761	353.24	73	121	96	Trypsin OS=Sus scrofa OX=9823 PE=1 SV=1
1	18	P00761	D.VLEGNEQFINAAK(+28.03).I	N	36.65	1459.77	13	6.3	730.895	2	36.18	1	22103	20210302_EXPL5_nLC7_MEM_77min_DDA_Ancient_Human_calc_Palto247_30k.raw	1	65	77	Dimethylation(KR)	K13:Dimethylation(KR):1000.00	PEAKS PTM	P00761	353.24	73	121	96	Trypsin OS=Sus scrofa OX=9823 PE=1 SV=1
1	18	P00761	K.IITHPNFNGNTLDNDIMLIK(+26.02)LSSPATLNSR.V	Y	36.62	3334.73	30	2.7	834.693	4	56.17	1	35841	20210302_EXPL5_nLC7_MEM_77min_DDA_Ancient_Human_calc_Palto247_30k.raw	1	78	107	Acetaldehyde +26	K20:Acetaldehyde +26:75.68	PEAKS PTM	P00761	353.24	73	121	96	Trypsin OS=Sus scrofa OX=9823 PE=1 SV=1
1	18	P00761	K.IITHPNFNGNTLDNDF(sub I)MLIK.L	Y	36.34	2316.16	20	-2.3	1159.08	2	55.91	1	35706	20210302_EXPL5_nLC7_MEM_77min_DDA_Ancient_Human_calc_Palto247_30k.raw	1	78	97			SPIDER	P00761	353.24	73	121	96	Trypsin OS=Sus scrofa OX=9823 PE=1 SV=1
1	18	P00761	S.SPATLNSR.V	N	36.28	844.44	8	-2.5	423.226	2	22.37	1	12727	20210302_EXPL5_nLC7_MEM_77min_DDA_Ancient_Human_calc_Palto247_30k.raw	2	100	107			PEAKS DB	P00761	353.24	73	121	96	Trypsin OS=Sus scrofa OX=9823 PE=1 SV=1
1	18	P00761	L.IK(+28.03)LSSPATLNSR.V	N	36.12	1313.77	12	-0.6	657.89	2	27.74	1	16218	20210302_EXPL5_nLC7_MEM_77min_DDA_Ancient_Human_calc_Palto247_30k.raw	2	96	107	Dimethylation(KR)	K2:Dimethylation(KR):180.26	PEAKS PTM	P00761	353.24	73	121	96	Trypsin OS=Sus scrofa OX=9823 PE=1 SV=1
1	18	P00761	R.LGEHNIDVLEGN.E	Y	35.99	1308.63	12	1.8	655.324	2	37.51	1	22992	20210302_EXPL5_nLC7_MEM_77min_DDA_Ancient_Human_calc_Palto247_30k.raw	1	58	69			PEAKS DB	P00761	353.24	73	121	96	Trypsin OS=Sus scrofa OX=9823 PE=1 SV=1
1	18	P00761	N.FNGNTLDNDIMLIK(+44.03)LSSPATLN.S	Y	35.98	2434.24	22	4.6	1218.13	2	60.69	1	38993	20210302_EXPL5_nLC7_MEM_77min_DDA_Ancient_Human_calc_Palto247_30k.raw	0	84	105	Ethanolation (KR)	K14:Ethanolation (KR):1000.00	PEAKS PTM	P00761	353.24	73	121	96	Trypsin OS=Sus scrofa OX=9823 PE=1 SV=1
1	18	P00761	R.LGEHNIDVLEGN(+15.99)EQFINAAK.I	Y	35.8	2226.09	20	3.9	743.041	3	46.82	1	29432	20210302_EXPL5_nLC7_MEM_77min_DDA_Ancient_Human_calc_Palto247_30k.raw	0	58	77	Oxidation or Hydroxylation	N12:Oxidation or Hydroxylation:0.00	PEAKS PTM	P00761	353.24	73	121	96	Trypsin OS=Sus scrofa OX=9823 PE=1 SV=1
1	18	P00761	N.TLDNDIM(+15.99)LIK.L	N	35.77	1190.62	10	2.7	596.32	2	42.05	1	26054	20210302_EXPL5_nLC7_MEM_77min_DDA_Ancient_Human_calc_Palto247_30k.raw	1	88	97	Oxidation (M)	M7:Oxidation (M):1000.00	PEAKS DB	P00761	353.24	73	121	96	Trypsin OS=Sus scrofa OX=9823 PE=1 SV=1
1	18	P00761	M.LIK(+28.03)LSSPATL.N	N	35.65	1069.67	10	1.1	535.845	2	43.29	1	26948	20210302_EXPL5_nLC7_MEM_77min_DDA_Ancient_Human_calc_Palto247_30k.raw	1	95	104	Dimethylation(KR)	K3:Dimethylation(KR):1000.00	PEAKS PTM	P00761	353.24	73	121	96	Trypsin OS=Sus scrofa OX=9823 PE=1 SV=1
1	18	P00761	R.LGEHNIDVLEGN(-.98).E	Y	35.57	1307.65	12	2.7	654.832	2	35.78	1	21832	20210302_EXPL5_nLC7_MEM_77min_DDA_Ancient_Human_calc_Palto247_30k.raw	1	58	69	Amidation	N12:Amidation:1000.00	PEAKS PTM	P00761	353.24	73	121	96	Trypsin OS=Sus scrofa OX=9823 PE=1 SV=1
1	18	P00761	D.VLEGNEQFINAAK(+14.02).I	N	35.57	1445.75	13	2.6	723.885	2	35.87	1	21907	20210302_EXPL5_nLC7_MEM_77min_DDA_Ancient_Human_calc_Palto247_30k.raw	1	65	77	Methylation(KR)	K13:Methylation(KR):1000.00	PEAKS PTM	P00761	353.24	73	121	96	Trypsin OS=Sus scrofa OX=9823 PE=1 SV=1
1	18	P00761	K.APVLSDSE(sub S)CKSSYPGQITGNMICVGFLEGGK.D	Y	35.49	3186.5	31	1.3	1063.18	3	55.29	1	35235	20210302_EXPL5_nLC7_MEM_77min_DDA_Ancient_Human_calc_Palto247_30k.raw	1	148	178			SPIDER	P00761	353.24	73	121	96	Trypsin OS=Sus scrofa OX=9823 PE=1 SV=1
1	18	P00761	K.IVGGYTC(+57.02)AANSIPYQVSLNSGSHF.C	Y	35.09	2541.2	24	2.6	848.075	3	55.45	1	35363	20210302_EXPL5_nLC7_MEM_77min_DDA_Ancient_Human_calc_Palto247_30k.raw	1	9	32	Carbamidomethylation	C7:Carbamidomethylation:1000.00	PEAKS DB	P00761	353.24	73	121	96	Trypsin OS=Sus scrofa OX=9823 PE=1 SV=1
1	18	P00761	M.LIK(+14.02)LSSPATLNSR.V	N	35.06	1412.84	13	-1.5	471.952	3	33.53	1	20262	20210302_EXPL5_nLC7_MEM_77min_DDA_Ancient_Human_calc_Palto247_30k.raw	1	95	107	Methylation(KR)	K3:Methylation(KR):106.76	PEAKS PTM	P00761	353.24	73	121	96	Trypsin OS=Sus scrofa OX=9823 PE=1 SV=1
1	18	P00761	K.IITHPNFN(+.98)GNTLDN.D	Y	34.85	1569.74	14	-0.5	785.878	2	37.44	1	22924	20210302_EXPL5_nLC7_MEM_77min_DDA_Ancient_Human_calc_Palto247_30k.raw	1	78	91	Deamidation (NQ)	N8:Deamidation (NQ):26.31	PEAKS DB	P00761	353.24	73	121	96	Trypsin OS=Sus scrofa OX=9823 PE=1 SV=1
1	18	P00761	R.LGEHNIDVLEGNEQFINAAK(+87.07).I	Y	34.78	2297.16	20	-0.8	1149.59	2	58.2	1	37288	20210302_EXPL5_nLC7_MEM_77min_DDA_Ancient_Human_calc_Palto247_30k.raw	1	58	77	Hypusine	K20:Hypusine:1000.00	PEAKS PTM	P00761	353.24	73	121	96	Trypsin OS=Sus scrofa OX=9823 PE=1 SV=1
1	18	P00761	N.YVNWIQQTIAAN	Y	34.64	1419.71	12	6.7	710.869	2	58.95	1	37741	20210302_EXPL5_nLC7_MEM_77min_DDA_Ancient_Human_calc_Palto247_30k.raw	1	220	231			PEAKS DB	P00761	353.24	73	121	96	Trypsin OS=Sus scrofa OX=9823 PE=1 SV=1
1	18	P00761	K.IITHPNFNGNTLDND(-.98).I	Y	34.61	1682.8	15	5	842.412	2	35.44	1	21611	20210302_EXPL5_nLC7_MEM_77min_DDA_Ancient_Human_calc_Palto247_30k.raw	1	78	92	Amidation	D15:Amidation:1000.00	PEAKS PTM	P00761	353.24	73	121	96	Trypsin OS=Sus scrofa OX=9823 PE=1 SV=1
1	18	P00761	G.NTLDNDIMLIK(+44.03)LSSPATLNSR.V	N	34.25	2359.24	21	1.1	787.422	3	55.46	1	35568	20210302_EXPL5_nLC7_MEM_77min_DDA_Ancient_Human_calc_Palto247_30k.raw	1	87	107	Ethanolation (KR)	K11:Ethanolation (KR):52.32	PEAKS PTM	P00761	353.24	73	121	96	Trypsin OS=Sus scrofa OX=9823 PE=1 SV=1
1	18	P00761	K.IITHPNFNGN(-17.03).T	Y	34.15	1108.53	10	0.5	555.273	2	30.91	1	18450	20210302_EXPL5_nLC7_MEM_77min_DDA_Ancient_Human_calc_Palto247_30k.raw	1	78	87	Ammonia-loss (N)	N10:Ammonia-loss (N):0.00	PEAKS PTM	P00761	353.24	73	121	96	Trypsin OS=Sus scrofa OX=9823 PE=1 SV=1
1	18	P00761	K.IITHPNFNGNTLDN.D	Y	34.12	1568.76	14	3	785.389	2	35.74	1	21788	20210302_EXPL5_nLC7_MEM_77min_DDA_Ancient_Human_calc_Palto247_30k.raw	1	78	91			PEAKS DB	P00761	353.24	73	121	96	Trypsin OS=Sus scrofa OX=9823 PE=1 SV=1
1	18	P00761	G.NTLDNDIM(+15.99)LIK.L	N	33.93	1304.66	11	4.2	653.342	2	44.33	1	27666	20210302_EXPL5_nLC7_MEM_77min_DDA_Ancient_Human_calc_Palto247_30k.raw	1	87	97	Oxidation (M)	M8:Oxidation (M):1000.00	PEAKS DB	P00761	353.24	73	121	96	Trypsin OS=Sus scrofa OX=9823 PE=1 SV=1
1	18	P00761	E.GNEQFINAAK.I	N	33.81	1090.54	10	-4.3	546.275	2	23.83	1	13586	20210302_EXPL5_nLC7_MEM_77min_DDA_Ancient_Human_calc_Palto247_30k.raw	1	68	77			PEAKS DB	P00761	353.24	73	121	96	Trypsin OS=Sus scrofa OX=9823 PE=1 SV=1
1	18	P00761	N.YVNWIQQTIAAN(+.98)	Y	33.54	1420.7	12	5.4	711.36	2	59.85	1	38407	20210302_EXPL5_nLC7_MEM_77min_DDA_Ancient_Human_calc_Palto247_30k.raw	1	220	231	Deamidation (NQ)	N12:Deamidation (NQ):30.64	PEAKS DB	P00761	353.24	73	121	96	Trypsin OS=Sus scrofa OX=9823 PE=1 SV=1
1	18	P00761	G.S(+14.02)HFC(+57.02)GGSLINSQ.W	Y	32.96	1319.59	12	3.1	660.806	2	29.74	1	17641	20210302_EXPL5_nLC7_MEM_77min_DDA_Ancient_Human_calc_Palto247_30k.raw	1	30	41	Methylation(others); Carbamidomethylation	S1:Methylation(others):0.00;C4:Carbamidomethylation:1000.00	PEAKS PTM	P00761	353.24	73	121	96	Trypsin OS=Sus scrofa OX=9823 PE=1 SV=1
1	18	P00761	W.VVSAAHC(+57.02)YKSR.I	N	32.9	1276.63	11	0.4	426.552	3	9.61	1	3841	20210302_EXPL5_nLC7_MEM_77min_DDA_Ancient_Human_calc_Palto247_30k.raw	1	43	53	Carbamidomethylation	C7:Carbamidomethylation:1000.00	PEAKS DB	P00761	353.24	73	121	96	Trypsin OS=Sus scrofa OX=9823 PE=1 SV=1
1	18	P00761	V.SAAHC(+57.02)YK(+28.03)SR.I	Y	32.84	1106.53	9	-3.4	554.27	2	10.09	1	4174	20210302_EXPL5_nLC7_MEM_77min_DDA_Ancient_Human_calc_Palto247_30k.raw	0	45	53	Carbamidomethylation; Dimethylation(KR)	C5:Carbamidomethylation:1000.00;K7:Dimethylation(KR):40.21	PEAKS PTM	P00761	353.24	73	121	96	Trypsin OS=Sus scrofa OX=9823 PE=1 SV=1
1	18	P00761	D.NDIMLIK(+44.03)LSSPATLN.S	N	32.81	1672.91	15	-1.2	837.46	2	52.29	1	33110	20210302_EXPL5_nLC7_MEM_77min_DDA_Ancient_Human_calc_Palto247_30k.raw	1	91	105	Ethanolation (KR)	K7:Ethanolation (KR):1000.00	PEAKS PTM	P00761	353.24	73	121	96	Trypsin OS=Sus scrofa OX=9823 PE=1 SV=1
1	18	P00761	K.IITHPNFN(+.98).G	Y	32.73	955.476	8	2.9	478.747	2	30.72	1	18318	20210302_EXPL5_nLC7_MEM_77min_DDA_Ancient_Human_calc_Palto247_30k.raw	1	78	85	Deamidation (NQ)	N8:Deamidation (NQ):40.00	PEAKS DB	P00761	353.24	73	121	96	Trypsin OS=Sus scrofa OX=9823 PE=1 SV=1
1	18	P00761	K.IITHPNFNGNTLD(+57.02)NDIM(+15.99)LIK.L	Y	32.55	2355.19	20	-3.1	786.068	3	51.34	1	32543	20210302_EXPL5_nLC7_MEM_77min_DDA_Ancient_Human_calc_Palto247_30k.raw	0	78	97	Carbamidomethylation (DHKE X@N-term); Oxidation (M)	D13:Carbamidomethylation (DHKE X@N-term):0.00;M17:Oxidation (M):1000.00	PEAKS PTM	P00761	353.24	73	121	96	Trypsin OS=Sus scrofa OX=9823 PE=1 SV=1
1	18	P00761	M.LIK(+28.03)LSSPATLN.S	N	32.45	1183.72	11	2	592.867	2	39.46	1	24284	20210302_EXPL5_nLC7_MEM_77min_DDA_Ancient_Human_calc_Palto247_30k.raw	1	95	105	Dimethylation(KR)	K3:Dimethylation(KR):1000.00	PEAKS PTM	P00761	353.24	73	121	96	Trypsin OS=Sus scrofa OX=9823 PE=1 SV=1
1	18	P00761	R.L(+42.01)GEHNIDVLEGNEQFINAAK.I	Y	32.27	2252.11	20	-0.7	751.709	3	48.22	1	30357	20210302_EXPL5_nLC7_MEM_77min_DDA_Ancient_Human_calc_Palto247_30k.raw	1	58	77	Acetylation (N-term)	L1:Acetylation (N-term):1000.00	PEAKS PTM	P00761	353.24	73	121	96	Trypsin OS=Sus scrofa OX=9823 PE=1 SV=1
1	18	P00761	R.LGEHNIDVLEG.N	Y	32.26	1194.59	11	4.3	598.304	2	38.08	1	23378	20210302_EXPL5_nLC7_MEM_77min_DDA_Ancient_Human_calc_Palto247_30k.raw	1	58	68			PEAKS DB	P00761	353.24	73	121	96	Trypsin OS=Sus scrofa OX=9823 PE=1 SV=1
1	18	P00761	A.K(+28.03)IITHPNFN.G	Y	32.23	1110.62	9	-0.2	556.316	2	22.55	1	12721	20210302_EXPL5_nLC7_MEM_77min_DDA_Ancient_Human_calc_Palto247_30k.raw	1	77	85	Dimethylation(KR)	K1:Dimethylation(KR):1000.00	PEAKS PTM	P00761	353.24	73	121	96	Trypsin OS=Sus scrofa OX=9823 PE=1 SV=1
1	18	P00761	D.NDIM(+15.99)LIKLSSPATLNSR.V	N	32.2	1888.01	17	0.3	630.344	3	45.8	1	28737	20210302_EXPL5_nLC7_MEM_77min_DDA_Ancient_Human_calc_Palto247_30k.raw	1	91	107	Oxidation (M)	M4:Oxidation (M):1000.00	PEAKS DB	P00761	353.24	73	121	96	Trypsin OS=Sus scrofa OX=9823 PE=1 SV=1
1	18	P00761	L.INSQWVVSAAH.C	N	32	1210.61	11	2	606.313	2	36.08	1	22043	20210302_EXPL5_nLC7_MEM_77min_DDA_Ancient_Human_calc_Palto247_30k.raw	1	38	48			PEAKS DB	P00761	353.24	73	121	96	Trypsin OS=Sus scrofa OX=9823 PE=1 SV=1
1	18	P00761	K.IITHPNFN(-17.03)GNT.L	Y	31.87	1209.58	11	-0.9	605.796	2	54.51	1	34729	20210302_EXPL5_nLC7_MEM_77min_DDA_Ancient_Human_calc_Palto247_30k.raw	0	78	88	Ammonia-loss (N)	N8:Ammonia-loss (N):0.00	PEAKS PTM	P00761	353.24	73	121	96	Trypsin OS=Sus scrofa OX=9823 PE=1 SV=1
1	18	P00761	D.NDIMLIK(+44.03)LSSPATLNSR.V	N	31.83	1916.04	17	4.9	639.69	3	45.84	1	28685	20210302_EXPL5_nLC7_MEM_77min_DDA_Ancient_Human_calc_Palto247_30k.raw	1	91	107	Ethanolation (KR)	K7:Ethanolation (KR):154.29	PEAKS PTM	P00761	353.24	73	121	96	Trypsin OS=Sus scrofa OX=9823 PE=1 SV=1
1	18	P00761	N.SIPYQVSLNSGSHF(-.98).C	N	31.74	1533.76	14	1.4	767.887	2	43.63	1	27216	20210302_EXPL5_nLC7_MEM_77min_DDA_Ancient_Human_calc_Palto247_30k.raw	1	19	32	Amidation	F14:Amidation:1000.00	PEAKS PTM	P00761	353.24	73	121	96	Trypsin OS=Sus scrofa OX=9823 PE=1 SV=1
1	18	P00761	F.NGNTLDNDIM(+15.99)LIK.L	Y	31.69	1475.73	13	8.1	738.878	2	44.63	1	27939	20210302_EXPL5_nLC7_MEM_77min_DDA_Ancient_Human_calc_Palto247_30k.raw	1	85	97	Oxidation (M)	M10:Oxidation (M):1000.00	PEAKS DB	P00761	353.24	73	121	96	Trypsin OS=Sus scrofa OX=9823 PE=1 SV=1
1	18	P00761	K.LSS(-18.01)PATLNSR.V	N	31.61	1026.55	10	-4.2	514.278	2	22.34	1	12740	20210302_EXPL5_nLC7_MEM_77min_DDA_Ancient_Human_calc_Palto247_30k.raw	1	98	107	Dehydration	S3:Dehydration:27.96	PEAKS PTM	P00761	353.24	73	121	96	Trypsin OS=Sus scrofa OX=9823 PE=1 SV=1
1	18	P00761	R.LGEHNIDVLEGN(+.98).E	Y	31.47	1309.62	12	0.6	655.815	2	39.23	1	24184	20210302_EXPL5_nLC7_MEM_77min_DDA_Ancient_Human_calc_Palto247_30k.raw	1	58	69	Deamidation (NQ)	N12:Deamidation (NQ):122.76	PEAKS DB	P00761	353.24	73	121	96	Trypsin OS=Sus scrofa OX=9823 PE=1 SV=1
1	18	P00761	N.GNTLDNDIMLIK(+44.03)LSSPA.T	Y	31.43	1844.96	17	5.4	923.49	2	57.72	1	36958	20210302_EXPL5_nLC7_MEM_77min_DDA_Ancient_Human_calc_Palto247_30k.raw	1	86	102	Ethanolation (KR)	K12:Ethanolation (KR):1000.00	PEAKS PTM	P00761	353.24	73	121	96	Trypsin OS=Sus scrofa OX=9823 PE=1 SV=1
1	18	P00761	R.LGEHNIDVLEGNEQM(sub F)INAAK.I	Y	31.35	2194.07	20	0.1	732.364	3	47.23	1	29715	20210302_EXPL5_nLC7_MEM_77min_DDA_Ancient_Human_calc_Palto247_30k.raw	0	58	77			SPIDER	P00761	353.24	73	121	96	Trypsin OS=Sus scrofa OX=9823 PE=1 SV=1
1	18	P00761	I.K(+28.03)LSSPATLNSR.V	N	31.33	1200.68	11	-0.6	401.235	3	18.59	1	9896	20210302_EXPL5_nLC7_MEM_77min_DDA_Ancient_Human_calc_Palto247_30k.raw	1	97	107	Dimethylation(KR)	K1:Dimethylation(KR):158.16	PEAKS PTM	P00761	353.24	73	121	96	Trypsin OS=Sus scrofa OX=9823 PE=1 SV=1
1	18	P00761	K.IITHPNFNGN(+.98).T	Y	31.18	1126.54	10	-2.3	564.276	2	29.06	1	17278	20210302_EXPL5_nLC7_MEM_77min_DDA_Ancient_Human_calc_Palto247_30k.raw	1	78	87	Deamidation (NQ)	N10:Deamidation (NQ):41.83	PEAKS DB	P00761	353.24	73	121	96	Trypsin OS=Sus scrofa OX=9823 PE=1 SV=1
1	18	P00761	K.IITHPNFN(+.98)GNTLD.N	Y	31.13	1455.7	13	0.8	728.857	2	39.16	1	23974	20210302_EXPL5_nLC7_MEM_77min_DDA_Ancient_Human_calc_Palto247_30k.raw	1	78	90	Deamidation (NQ)	N8:Deamidation (NQ):26.31	PEAKS DB	P00761	353.24	73	121	96	Trypsin OS=Sus scrofa OX=9823 PE=1 SV=1
1	18	P00761	L.SSPATLNSR.V	N	31.02	931.472	9	-0.6	466.743	2	12.73	1	5927	20210302_EXPL5_nLC7_MEM_77min_DDA_Ancient_Human_calc_Palto247_30k.raw	1	99	107			PEAKS DB	P00761	353.24	73	121	96	Trypsin OS=Sus scrofa OX=9823 PE=1 SV=1
1	18	P00761	S.SPATLN(+.98)SR.V	N	30.51	845.424	8	2.3	423.72	2	12.23	1	5616	20210302_EXPL5_nLC7_MEM_77min_DDA_Ancient_Human_calc_Palto247_30k.raw	1	100	107	Deamidation (NQ)	N6:Deamidation (NQ):1000.00	PEAKS DB	P00761	353.24	73	121	96	Trypsin OS=Sus scrofa OX=9823 PE=1 SV=1
1	18	P00761	G.NEQFINAAK.I	N	30.5	1033.52	9	0.6	517.767	2	22.96	1	12952	20210302_EXPL5_nLC7_MEM_77min_DDA_Ancient_Human_calc_Palto247_30k.raw	1	69	77			PEAKS DB	P00761	353.24	73	121	96	Trypsin OS=Sus scrofa OX=9823 PE=1 SV=1
1	18	P00761	K.IITHPNFNGN(-17.03)TL.D	Y	30.47	1322.66	12	3.1	662.34	2	41.37	1	25637	20210302_EXPL5_nLC7_MEM_77min_DDA_Ancient_Human_calc_Palto247_30k.raw	1	78	89	Ammonia-loss (N)	N10:Ammonia-loss (N):5.03	PEAKS PTM	P00761	353.24	73	121	96	Trypsin OS=Sus scrofa OX=9823 PE=1 SV=1
1	18	P00761	T.HPNFN(+.98)GNTLDNDIM(+15.99)LIK.L	Y	30.08	1971.94	17	0.5	658.32	3	49.43	1	31306	20210302_EXPL5_nLC7_MEM_77min_DDA_Ancient_Human_calc_Palto247_30k.raw	1	81	97	Deamidation (NQ); Oxidation (M)	N5:Deamidation (NQ):11.22;M14:Oxidation (M):1000.00	PEAKS DB	P00761	353.24	73	121	96	Trypsin OS=Sus scrofa OX=9823 PE=1 SV=1
1	18	P00761	K.IITHPNFN.G	Y	30.06	954.492	8	0.9	478.254	2	27.63	1	16046	20210302_EXPL5_nLC7_MEM_77min_DDA_Ancient_Human_calc_Palto247_30k.raw	1	78	85			PEAKS DB	P00761	353.24	73	121	96	Trypsin OS=Sus scrofa OX=9823 PE=1 SV=1
1	18	P00761	K.IVGGYTC(+57.02)AAN.S	Y	30.04	1024.46	10	0.9	513.24	2	24.78	1	14182	20210302_EXPL5_nLC7_MEM_77min_DDA_Ancient_Human_calc_Palto247_30k.raw	1	9	18	Carbamidomethylation	C7:Carbamidomethylation:1000.00	PEAKS DB	P00761	353.24	73	121	96	Trypsin OS=Sus scrofa OX=9823 PE=1 SV=1
1	18	P00761	R.LGEHNIDVLEGN(+.98)EQFIN.A	Y	29.96	1940.91	17	1.2	971.464	2	52.96	1	33628	20210302_EXPL5_nLC7_MEM_77min_DDA_Ancient_Human_calc_Palto247_30k.raw	1	58	74	Deamidation (NQ)	N12:Deamidation (NQ):22.85	PEAKS DB	P00761	353.24	73	121	96	Trypsin OS=Sus scrofa OX=9823 PE=1 SV=1
1	18	P00761	F.NGN(+.98)TLDNDIM(+15.99)LIK.L	Y	29.77	1476.71	13	2	739.365	2	51.76	1	32830	20210302_EXPL5_nLC7_MEM_77min_DDA_Ancient_Human_calc_Palto247_30k.raw	1	85	97	Deamidation (NQ); Oxidation (M)	N3:Deamidation (NQ):6.59;M10:Oxidation (M):1000.00	PEAKS DB	P00761	353.24	73	121	96	Trypsin OS=Sus scrofa OX=9823 PE=1 SV=1
1	18	P00761	K.IITHPNFNGNTLDND(+45.99)IMLIK.L	Y	29.58	2328.16	20	8.1	777.067	3	51.65	1	32586	20210302_EXPL5_nLC7_MEM_77min_DDA_Ancient_Human_calc_Palto247_30k.raw	1	78	97	Beta-methylthiolation (ND)	D15:Beta-methylthiolation (ND):11.06	PEAKS PTM	P00761	353.24	73	121	96	Trypsin OS=Sus scrofa OX=9823 PE=1 SV=1
1	18	P00761	Y.Q(-17.03)VSLNSGSHF.C	N	29.58	1057.48	10	2.3	529.75	2	42.46	1	26367	20210302_EXPL5_nLC7_MEM_77min_DDA_Ancient_Human_calc_Palto247_30k.raw	1	23	32	Pyro-glu from Q	Q1:Pyro-glu from Q:1000.00	PEAKS PTM	P00761	353.24	73	121	96	Trypsin OS=Sus scrofa OX=9823 PE=1 SV=1
1	18	P00761	R.LGEHNIDVLEGN(-18.01).E	Y	29.54	1290.62	12	1.2	646.318	2	37.7	1	23145	20210302_EXPL5_nLC7_MEM_77min_DDA_Ancient_Human_calc_Palto247_30k.raw	1	58	69	Dehydration	N12:Dehydration:79.02	PEAKS PTM	P00761	353.24	73	121	96	Trypsin OS=Sus scrofa OX=9823 PE=1 SV=1
1	18	P00761	N.SIPYQVSLNSGSHFC(+57.02)GGSLINSQWVVSAAHC(+57.02)YK(+68.06)S.R	Y	28.93	3807.81	34	4.9	952.965	4	53.4	1	33944	20210302_EXPL5_nLC7_MEM_77min_DDA_Ancient_Human_calc_Palto247_30k.raw	1	19	52	Carbamidomethylation; Piperidination	C15:Carbamidomethylation:1000.00;C31:Carbamidomethylation:1000.00;K33:Piperidination:120.88	PEAKS PTM	P00761	353.24	73	121	96	Trypsin OS=Sus scrofa OX=9823 PE=1 SV=1
1	18	P00761	K.IITHPNFN(-18.01).G	Y	28.8	936.482	8	2.1	469.249	2	29.44	1	17412	20210302_EXPL5_nLC7_MEM_77min_DDA_Ancient_Human_calc_Palto247_30k.raw	1	78	85	Dehydration	N8:Dehydration:70.86	PEAKS PTM	P00761	353.24	73	121	96	Trypsin OS=Sus scrofa OX=9823 PE=1 SV=1
1	18	P00761	K.IITHPNFNGN(-17.03)TLDND.I	Y	28.74	1666.76	15	0.1	834.387	2	39.23	1	24189	20210302_EXPL5_nLC7_MEM_77min_DDA_Ancient_Human_calc_Palto247_30k.raw	1	78	92	Ammonia-loss (N)	N10:Ammonia-loss (N):4.64	PEAKS PTM	P00761	353.24	73	121	96	Trypsin OS=Sus scrofa OX=9823 PE=1 SV=1
1	18	P00761	K.S(+28.03)SGSSYPSLL.Q	Y	28.7	1024.51	10	-0.3	513.261	2	46.79	1	29421	20210302_EXPL5_nLC7_MEM_77min_DDA_Ancient_Human_calc_Palto247_30k.raw	1	134	143	Ethylation	S1:Ethylation:58.51	PEAKS PTM	P00761	353.24	73	121	96	Trypsin OS=Sus scrofa OX=9823 PE=1 SV=1
29	1	P35527	R.GGGGSFGYSYGGGSGGGFSASSLGGGFGGGSR.G	Y	82.02	2704.15	32	0.1	1353.08	2	51.08	1	32362	20210302_EXPL5_nLC7_MEM_77min_DDA_Ancient_Human_calc_Palto247_30k.raw	2	64	95			PEAKS DB	P35527	277.2	58	32	32	Keratin type I cytoskeletal 9 OS=Homo sapiens OX=9606 GN=KRT9 PE=1 SV=3
29	1	P35527	K.NHKEEM(+15.99)SQLTGQNSGDVNVEINVAPGK.D	Y	80.21	2910.38	27	0.5	971.134	3	32.87	1	19846	20210302_EXPL5_nLC7_MEM_77min_DDA_Ancient_Human_calc_Palto247_30k.raw	2	291	317	Oxidation (M)	M6:Oxidation (M):1000.00	PEAKS DB	P35527	277.2	58	32	32	Keratin type I cytoskeletal 9 OS=Homo sapiens OX=9606 GN=KRT9 PE=1 SV=3
29	1	P35527	K.EIETYHNLLEGGQEDFESSGAGK.I	Y	75.94	2509.12	23	1	1255.57	2	44.97	1	28160	20210302_EXPL5_nLC7_MEM_77min_DDA_Ancient_Human_calc_Palto247_30k.raw	2	450	472			PEAKS DB	P35527	277.2	58	32	32	Keratin type I cytoskeletal 9 OS=Homo sapiens OX=9606 GN=KRT9 PE=1 SV=3
29	1	P35527	Y.SYGGGSGGGFSASSLGGGFGGGSR.G	Y	73.2	2021.88	24	1	1011.95	2	42.08	1	26131	20210302_EXPL5_nLC7_MEM_77min_DDA_Ancient_Human_calc_Palto247_30k.raw	2	72	95			PEAKS DB	P35527	277.2	58	32	32	Keratin type I cytoskeletal 9 OS=Homo sapiens OX=9606 GN=KRT9 PE=1 SV=3
29	1	P35527	R.HGVQELEIELQSQLSK.K	Y	72.66	1836.96	16	0.7	919.487	2	51.69	1	32773	20210302_EXPL5_nLC7_MEM_77min_DDA_Ancient_Human_calc_Palto247_30k.raw	3	375	390			PEAKS DB	P35527	277.2	58	32	32	Keratin type I cytoskeletal 9 OS=Homo sapiens OX=9606 GN=KRT9 PE=1 SV=3
29	1	P35527	R.YC(+57.02)GQLQM(+15.99)IQEQISNLEAQITDVR.Q	Y	71.72	2752.32	23	4.4	1377.17	2	65.31	1	42173	20210302_EXPL5_nLC7_MEM_77min_DDA_Ancient_Human_calc_Palto247_30k.raw	3	405	427	Carbamidomethylation; Oxidation (M)	C2:Carbamidomethylation:1000.00;M7:Oxidation (M):1000.00	PEAKS DB	P35527	277.2	58	32	32	Keratin type I cytoskeletal 9 OS=Homo sapiens OX=9606 GN=KRT9 PE=1 SV=3
29	1	P35527	K.DIENQYETQITQIEHEVSSSGQEVQSSAK.E	Y	67.55	3263.51	29	7.2	1088.85	3	59.1	1	37894	20210302_EXPL5_nLC7_MEM_77min_DDA_Ancient_Human_calc_Palto247_30k.raw	1	340	368			PEAKS DB	P35527	277.2	58	32	32	Keratin type I cytoskeletal 9 OS=Homo sapiens OX=9606 GN=KRT9 PE=1 SV=3
29	1	P35527	K.NYSPYYNTIDDLKDQIVDLTVGNNK.T	Y	66.5	2901.4	25	6.9	968.148	3	62.49	1	40190	20210302_EXPL5_nLC7_MEM_77min_DDA_Ancient_Human_calc_Palto247_30k.raw	2	200	224			PEAKS DB	P35527	277.2	58	32	32	Keratin type I cytoskeletal 9 OS=Homo sapiens OX=9606 GN=KRT9 PE=1 SV=3
29	1	P35527	R.LASYLDKVQALEEANNDLENK.I	Y	66.15	2376.18	21	4.7	793.071	3	50.78	1	32128	20210302_EXPL5_nLC7_MEM_77min_DDA_Ancient_Human_calc_Palto247_30k.raw	1	164	184			PEAKS DB	P35527	277.2	58	32	32	Keratin type I cytoskeletal 9 OS=Homo sapiens OX=9606 GN=KRT9 PE=1 SV=3
29	1	P35527	R.Q(-17.03)EIEC(+57.02)QNQEYSLLLSIK.M	Y	62.79	2077	17	9.8	1039.52	2	61.87	1	39799	20210302_EXPL5_nLC7_MEM_77min_DDA_Ancient_Human_calc_Palto247_30k.raw	1	428	444	Pyro-glu from Q; Carbamidomethylation	Q1:Pyro-glu from Q:1000.00;C5:Carbamidomethylation:1000.00	PEAKS PTM	P35527	277.2	58	32	32	Keratin type I cytoskeletal 9 OS=Homo sapiens OX=9606 GN=KRT9 PE=1 SV=3
29	1	P35527	K.N(+.98)YSPYYNTIDDLKDQIVDLTVGNNK.T	Y	60.02	2902.39	25	8.7	968.478	3	65.1	1	42031	20210302_EXPL5_nLC7_MEM_77min_DDA_Ancient_Human_calc_Palto247_30k.raw	1	200	224	Deamidation (NQ)	N1:Deamidation (NQ):90.57	PEAKS DB	P35527	277.2	58	32	32	Keratin type I cytoskeletal 9 OS=Homo sapiens OX=9606 GN=KRT9 PE=1 SV=3
29	1	P35527	K.NYSPYYNTID(-18.01)DLKDQIVDLTVGNNK.T	Y	58.91	2883.39	25	6.7	962.144	3	59.67	1	38288	20210302_EXPL5_nLC7_MEM_77min_DDA_Ancient_Human_calc_Palto247_30k.raw	0	200	224	Dehydration	D10:Dehydration:0.00	PEAKS PTM	P35527	277.2	58	32	32	Keratin type I cytoskeletal 9 OS=Homo sapiens OX=9606 GN=KRT9 PE=1 SV=3
29	1	P35527	K.SDLEM(+15.99)QYETLQEELM(+15.99)ALKK.N	Y	58.4	2330.1	19	5.9	777.712	3	59.29	1	37951	20210302_EXPL5_nLC7_MEM_77min_DDA_Ancient_Human_calc_Palto247_30k.raw	1	272	290	Oxidation (M)	M5:Oxidation (M):1000.00;M15:Oxidation (M):1000.00	PEAKS DB	P35527	277.2	58	32	32	Keratin type I cytoskeletal 9 OS=Homo sapiens OX=9606 GN=KRT9 PE=1 SV=3
29	1	P35527	R.GGGGSFGYSYGGGSGGGFSAS.S	Y	55.83	1771.71	21	0.6	886.861	2	43.21	1	26950	20210302_EXPL5_nLC7_MEM_77min_DDA_Ancient_Human_calc_Palto247_30k.raw	1	64	84			PEAKS DB	P35527	277.2	58	32	32	Keratin type I cytoskeletal 9 OS=Homo sapiens OX=9606 GN=KRT9 PE=1 SV=3
29	1	P35527	K.E(-18.01)IETYHNLLEGGQEDFESSGAGK.I	Y	53.7	2491.11	23	2.4	831.38	3	53.99	1	34376	20210302_EXPL5_nLC7_MEM_77min_DDA_Ancient_Human_calc_Palto247_30k.raw	1	450	472	Pyro-glu from E	E1:Pyro-glu from E:1000.00	PEAKS DB	P35527	277.2	58	32	32	Keratin type I cytoskeletal 9 OS=Homo sapiens OX=9606 GN=KRT9 PE=1 SV=3
29	1	P35527	R.SGGGGGGGLGSGGSIR.S	Y	53	1231.59	16	0	616.803	2	17.78	1	9415	20210302_EXPL5_nLC7_MEM_77min_DDA_Ancient_Human_calc_Palto247_30k.raw	1	14	29			PEAKS DB	P35527	277.2	58	32	32	Keratin type I cytoskeletal 9 OS=Homo sapiens OX=9606 GN=KRT9 PE=1 SV=3
29	1	P35527	K.SDLEM(+15.99)QYETLQEELM(+15.99)ALK.K	Y	51.79	2202.01	18	0.2	1102.01	2	62.15	1	39966	20210302_EXPL5_nLC7_MEM_77min_DDA_Ancient_Human_calc_Palto247_30k.raw	2	272	289	Oxidation (M)	M5:Oxidation (M):1000.00;M15:Oxidation (M):1000.00	PEAKS DB	P35527	277.2	58	32	32	Keratin type I cytoskeletal 9 OS=Homo sapiens OX=9606 GN=KRT9 PE=1 SV=3
29	1	P35527	R.YC(+57.02)GQLQM(+31.99)IQEQISNLEAQITDVR.Q	Y	51.63	2768.31	23	8.9	923.786	3	64.82	1	41838	20210302_EXPL5_nLC7_MEM_77min_DDA_Ancient_Human_calc_Palto247_30k.raw	1	405	427	Carbamidomethylation; Sulphone	C2:Carbamidomethylation:1000.00;M7:Sulphone:1000.00	PEAKS PTM	P35527	277.2	58	32	32	Keratin type I cytoskeletal 9 OS=Homo sapiens OX=9606 GN=KRT9 PE=1 SV=3
29	1	P35527	R.KDIENQYETQITQIEHEVSSSGQEVQSSAK.E	Y	50.76	3391.6	30	5.8	848.913	4	53.85	1	34273	20210302_EXPL5_nLC7_MEM_77min_DDA_Ancient_Human_calc_Palto247_30k.raw	0	339	368			PEAKS DB	P35527	277.2	58	32	32	Keratin type I cytoskeletal 9 OS=Homo sapiens OX=9606 GN=KRT9 PE=1 SV=3
29	1	P35527	R.GGSGGSYGGGGSGGGYGGGSGSR.G	Y	50.39	1790.72	23	2.4	896.37	2	14.36	1	7077	20210302_EXPL5_nLC7_MEM_77min_DDA_Ancient_Human_calc_Palto247_30k.raw	2	491	513			PEAKS DB	P35527	277.2	58	32	32	Keratin type I cytoskeletal 9 OS=Homo sapiens OX=9606 GN=KRT9 PE=1 SV=3
29	1	P35527	K.TLNDM(+15.99)RQEYEQLIAK.N	Y	49.1	1866.91	15	3.1	623.314	3	38.25	1	23503	20210302_EXPL5_nLC7_MEM_77min_DDA_Ancient_Human_calc_Palto247_30k.raw	3	322	336	Oxidation (M)	M5:Oxidation (M):1000.00	PEAKS DB	P35527	277.2	58	32	32	Keratin type I cytoskeletal 9 OS=Homo sapiens OX=9606 GN=KRT9 PE=1 SV=3
29	1	P35527	R.GGGGSFGYSYGGGSGGGF.S	Y	45.6	1526.61	18	0.7	764.311	2	46.06	1	28918	20210302_EXPL5_nLC7_MEM_77min_DDA_Ancient_Human_calc_Palto247_30k.raw	1	64	81			PEAKS DB	P35527	277.2	58	32	32	Keratin type I cytoskeletal 9 OS=Homo sapiens OX=9606 GN=KRT9 PE=1 SV=3
29	1	P35527	R.HGVQELEIELQSQLSKK.A	Y	44.13	1965.05	17	-4.2	656.022	3	47.35	1	29812	20210302_EXPL5_nLC7_MEM_77min_DDA_Ancient_Human_calc_Palto247_30k.raw	1	375	391			PEAKS DB	P35527	277.2	58	32	32	Keratin type I cytoskeletal 9 OS=Homo sapiens OX=9606 GN=KRT9 PE=1 SV=3
29	1	P35527	Y.YNTIDDLKDQIVDLTVGNNK.T	Y	42.62	2277.15	20	6.9	760.062	3	59.76	1	38364	20210302_EXPL5_nLC7_MEM_77min_DDA_Ancient_Human_calc_Palto247_30k.raw	1	205	224			PEAKS DB	P35527	277.2	58	32	32	Keratin type I cytoskeletal 9 OS=Homo sapiens OX=9606 GN=KRT9 PE=1 SV=3
29	1	P35527	F.SASSLGGGFGGGSR.G	Y	42.4	1195.56	14	-3.4	598.784	2	23.76	1	13545	20210302_EXPL5_nLC7_MEM_77min_DDA_Ancient_Human_calc_Palto247_30k.raw	1	82	95			PEAKS DB	P35527	277.2	58	32	32	Keratin type I cytoskeletal 9 OS=Homo sapiens OX=9606 GN=KRT9 PE=1 SV=3
29	1	P35527	R.KDIENQYETQ(+.98)ITQIEHEVSSSGQEVQSSAK.E	Y	41.69	3392.59	30	8.1	849.16	4	53.8	1	34252	20210302_EXPL5_nLC7_MEM_77min_DDA_Ancient_Human_calc_Palto247_30k.raw	1	339	368	Deamidation (NQ)	Q10:Deamidation (NQ):49.37	PEAKS DB	P35527	277.2	58	32	32	Keratin type I cytoskeletal 9 OS=Homo sapiens OX=9606 GN=KRT9 PE=1 SV=3
29	1	P35527	R.Q(-17.03)EYEQLIAK.N	Y	41.25	1103.55	9	3.1	552.784	2	44.59	1	27846	20210302_EXPL5_nLC7_MEM_77min_DDA_Ancient_Human_calc_Palto247_30k.raw	1	328	336	Pyro-glu from Q	Q1:Pyro-glu from Q:1000.00	PEAKS PTM	P35527	277.2	58	32	32	Keratin type I cytoskeletal 9 OS=Homo sapiens OX=9606 GN=KRT9 PE=1 SV=3
29	1	P35527	R.FSSSSGYGGGSSR.V	Y	40.34	1234.52	13	0	618.268	2	15.03	1	7515	20210302_EXPL5_nLC7_MEM_77min_DDA_Ancient_Human_calc_Palto247_30k.raw	1	47	59			PEAKS DB	P35527	277.2	58	32	32	Keratin type I cytoskeletal 9 OS=Homo sapiens OX=9606 GN=KRT9 PE=1 SV=3
29	1	P35527	K.NYSPYYNTIDDLK.D	Y	38.5	1604.74	13	4.8	803.379	2	43.86	1	27406	20210302_EXPL5_nLC7_MEM_77min_DDA_Ancient_Human_calc_Palto247_30k.raw	1	200	212			PEAKS DB	P35527	277.2	58	32	32	Keratin type I cytoskeletal 9 OS=Homo sapiens OX=9606 GN=KRT9 PE=1 SV=3
29	1	P35527	R.IKFEM(+15.99)EQNLR.Q	Y	38.39	1322.67	10	0.4	441.896	3	25.44	1	14728	20210302_EXPL5_nLC7_MEM_77min_DDA_Ancient_Human_calc_Palto247_30k.raw	4	241	250	Oxidation (M)	M5:Oxidation (M):1000.00	PEAKS DB	P35527	277.2	58	32	32	Keratin type I cytoskeletal 9 OS=Homo sapiens OX=9606 GN=KRT9 PE=1 SV=3
29	1	P35527	S.SLGGGFGGGSR.G	Y	38.06	950.457	11	0.3	476.236	2	21.43	1	11914	20210302_EXPL5_nLC7_MEM_77min_DDA_Ancient_Human_calc_Palto247_30k.raw	1	85	95			PEAKS DB	P35527	277.2	58	32	32	Keratin type I cytoskeletal 9 OS=Homo sapiens OX=9606 GN=KRT9 PE=1 SV=3
29	1	P35527	R.FSSSGGGGGGGR.F	Y	34.38	981.426	12	0.4	491.721	2	7	1	2130	20210302_EXPL5_nLC7_MEM_77min_DDA_Ancient_Human_calc_Palto247_30k.raw	1	35	46			PEAKS DB	P35527	277.2	58	32	32	Keratin type I cytoskeletal 9 OS=Homo sapiens OX=9606 GN=KRT9 PE=1 SV=3
29	1	P35527	S.GGGGGGGLGSGGSIR.S	Y	34.2	1144.56	15	1.5	573.287	2	17.66	1	9365	20210302_EXPL5_nLC7_MEM_77min_DDA_Ancient_Human_calc_Palto247_30k.raw	1	15	29			PEAKS DB	P35527	277.2	58	32	32	Keratin type I cytoskeletal 9 OS=Homo sapiens OX=9606 GN=KRT9 PE=1 SV=3
29	1	P35527	R.IKFEMEQNLR.Q	Y	33.26	1306.67	10	-1.3	436.563	3	34.25	1	20760	20210302_EXPL5_nLC7_MEM_77min_DDA_Ancient_Human_calc_Palto247_30k.raw	1	241	250			PEAKS DB	P35527	277.2	58	32	32	Keratin type I cytoskeletal 9 OS=Homo sapiens OX=9606 GN=KRT9 PE=1 SV=3
29	1	P35527	K.STM(+15.99)QELNSR.L	Y	32.07	1080.49	9	0.8	541.251	2	11.05	1	4796	20210302_EXPL5_nLC7_MEM_77min_DDA_Ancient_Human_calc_Palto247_30k.raw	1	155	163	Oxidation (M)	M3:Oxidation (M):1000.00	PEAKS DB	P35527	277.2	58	32	32	Keratin type I cytoskeletal 9 OS=Homo sapiens OX=9606 GN=KRT9 PE=1 SV=3
29	1	P35527	K.KGPAAIQK.N	Y	31.88	811.492	8	-0.6	406.753	2	7.08	1	2182	20210302_EXPL5_nLC7_MEM_77min_DDA_Ancient_Human_calc_Palto247_30k.raw	1	192	199			PEAKS DB	P35527	277.2	58	32	32	Keratin type I cytoskeletal 9 OS=Homo sapiens OX=9606 GN=KRT9 PE=1 SV=3
29	1	P35527	R.Q(-17.03)GVDADINGLR.Q	Y	31.7	1139.56	11	2.4	570.787	2	41.82	1	25947	20210302_EXPL5_nLC7_MEM_77min_DDA_Ancient_Human_calc_Palto247_30k.raw	1	251	261	Pyro-glu from Q	Q1:Pyro-glu from Q:1000.00	PEAKS PTM	P35527	277.2	58	32	32	Keratin type I cytoskeletal 9 OS=Homo sapiens OX=9606 GN=KRT9 PE=1 SV=3
29	1	P35527	R.QEYEQLIAK.N	Y	30.71	1120.58	9	2.2	561.297	2	30.85	1	18435	20210302_EXPL5_nLC7_MEM_77min_DDA_Ancient_Human_calc_Palto247_30k.raw	1	328	336			PEAKS DB	P35527	277.2	58	32	32	Keratin type I cytoskeletal 9 OS=Homo sapiens OX=9606 GN=KRT9 PE=1 SV=3
29	1	P35527	R.QVLDNLTM(+15.99)EK.S	Y	29.58	1205.6	10	4.7	603.808	2	30.78	1	18322	20210302_EXPL5_nLC7_MEM_77min_DDA_Ancient_Human_calc_Palto247_30k.raw	1	262	271	Oxidation (M)	M8:Oxidation (M):1000.00	PEAKS DB	P35527	277.2	58	32	32	Keratin type I cytoskeletal 9 OS=Homo sapiens OX=9606 GN=KRT9 PE=1 SV=3
2	7	SEQF2794_01077	A.AKNDVHPFTEIPPIVK.G	Y	68.26	1803.99	16	2.8	602.338	3	40.82	1	25245	20210302_EXPL5_nLC7_MEM_77min_DDA_Ancient_Human_calc_Palto247_30k.raw	1	22	37			PEAKS DB	SEQF2794_01077	275.73	58	67	67	hypothetical protein [HMT-703 Desulfomicrobium orale DSM 12838]
2	7	SEQF2794_01077	R.VM(+15.99)GVDNSLC(+57.02)VQTAADYAAHEVR.I	Y	65.66	2421.11	22	3	808.045	3	46.01	1	28821	20210302_EXPL5_nLC7_MEM_77min_DDA_Ancient_Human_calc_Palto247_30k.raw	2	195	216	Oxidation (M); Carbamidomethylation	M2:Oxidation (M):1000.00;C9:Carbamidomethylation:1000.00	PEAKS DB	SEQF2794_01077	275.73	58	67	67	hypothetical protein [HMT-703 Desulfomicrobium orale DSM 12838]
2	7	SEQF2794_01077	R.FLGTGATTM(+31.99)AAPVPGC(+57.02)VR.A	Y	65.53	1836.89	18	2.6	919.453	2	41.35	1	25609	20210302_EXPL5_nLC7_MEM_77min_DDA_Ancient_Human_calc_Palto247_30k.raw	3	354	371	Sulphone; Carbamidomethylation	M9:Sulphone:1000.00;C16:Carbamidomethylation:1000.00	PEAKS PTM	SEQF2794_01077	275.73	58	67	67	hypothetical protein [HMT-703 Desulfomicrobium orale DSM 12838]
2	7	SEQF2794_01077	R.FDVPTIAVPGLAAGDIVTLK.V	Y	65.1	1996.12	20	10	999.08	2	62.78	1	40409	20210302_EXPL5_nLC7_MEM_77min_DDA_Ancient_Human_calc_Palto247_30k.raw	11	399	418			PEAKS PTM	SEQF2794_01077	275.73	58	67	67	hypothetical protein [HMT-703 Desulfomicrobium orale DSM 12838]
2	7	SEQF2794_01077	L.SPGVTLC(+57.02)QPIDVYVR.I	Y	59.51	1702.87	15	7.4	852.449	2	49.93	1	31581	20210302_EXPL5_nLC7_MEM_77min_DDA_Ancient_Human_calc_Palto247_30k.raw	1	68	82	Carbamidomethylation	C7:Carbamidomethylation:1000.00	PEAKS DB	SEQF2794_01077	275.73	58	67	67	hypothetical protein [HMT-703 Desulfomicrobium orale DSM 12838]
2	7	SEQF2794_01077	R.LSPGVTLC(+57.02)QPIDVYVR.I	Y	59.41	1815.96	16	-1.4	908.984	2	53.61	1	34033	20210302_EXPL5_nLC7_MEM_77min_DDA_Ancient_Human_calc_Palto247_30k.raw	5	67	82	Carbamidomethylation	C8:Carbamidomethylation:1000.00	PEAKS DB	SEQF2794_01077	275.73	58	67	67	hypothetical protein [HMT-703 Desulfomicrobium orale DSM 12838]
2	7	SEQF2794_01077	R.LSPGVTLC(+57.02)Q(+.98)PIDVYVR.I	Y	59.32	1816.94	16	2.1	909.479	2	55.42	1	35314	20210302_EXPL5_nLC7_MEM_77min_DDA_Ancient_Human_calc_Palto247_30k.raw	3	67	82	Carbamidomethylation; Deamidation (NQ)	C8:Carbamidomethylation:1000.00;Q9:Deamidation (NQ):1000.00	PEAKS DB	SEQF2794_01077	275.73	58	67	67	hypothetical protein [HMT-703 Desulfomicrobium orale DSM 12838]
2	7	SEQF2794_01077	R.FLGTGATTM(+15.99)AAPVPGC(+57.02)VR.A	Y	58.88	1820.89	18	2.5	911.455	2	40.28	1	24928	20210302_EXPL5_nLC7_MEM_77min_DDA_Ancient_Human_calc_Palto247_30k.raw	4	354	371	Oxidation (M); Carbamidomethylation	M9:Oxidation (M):1000.00;C16:Carbamidomethylation:1000.00	PEAKS DB	SEQF2794_01077	275.73	58	67	67	hypothetical protein [HMT-703 Desulfomicrobium orale DSM 12838]
2	7	SEQF2794_01077	K.VYTFSPADSVIAIVGTK.P	Y	58.84	1766.95	17	6.2	884.486	2	60.63	1	38948	20210302_EXPL5_nLC7_MEM_77min_DDA_Ancient_Human_calc_Palto247_30k.raw	2	225	241			PEAKS DB	SEQF2794_01077	275.73	58	67	67	hypothetical protein [HMT-703 Desulfomicrobium orale DSM 12838]
2	7	SEQF2794_01077	R.AQM(+15.99)IQAYVNTAALGSIER.F	Y	57.7	1950.98	18	2.3	651.337	3	50	1	31582	20210302_EXPL5_nLC7_MEM_77min_DDA_Ancient_Human_calc_Palto247_30k.raw	3	336	353	Oxidation (M)	M3:Oxidation (M):1000.00	PEAKS DB	SEQF2794_01077	275.73	58	67	67	hypothetical protein [HMT-703 Desulfomicrobium orale DSM 12838]
2	7	SEQF2794_01077	D.VPTIAVPGLAAGDIVTLK.V	Y	56.67	1734.03	18	3.6	579.019	3	60.31	1	38716	20210302_EXPL5_nLC7_MEM_77min_DDA_Ancient_Human_calc_Palto247_30k.raw	1	401	418			PEAKS DB	SEQF2794_01077	275.73	58	67	67	hypothetical protein [HMT-703 Desulfomicrobium orale DSM 12838]
2	7	SEQF2794_01077	V.PTIAVPGLAAGDIVTLK.V	Y	56.64	1634.96	17	-2.3	818.486	2	63.38	1	40867	20210302_EXPL5_nLC7_MEM_77min_DDA_Ancient_Human_calc_Palto247_30k.raw	1	402	418			PEAKS DB	SEQF2794_01077	275.73	58	67	67	hypothetical protein [HMT-703 Desulfomicrobium orale DSM 12838]
2	7	SEQF2794_01077	A.AKN(+.98)DVHPFTEIPPIVK.G	Y	55.77	1804.97	16	2.4	602.666	3	42.48	1	26411	20210302_EXPL5_nLC7_MEM_77min_DDA_Ancient_Human_calc_Palto247_30k.raw	3	22	37	Deamidation (NQ)	N3:Deamidation (NQ):1000.00	PEAKS DB	SEQF2794_01077	275.73	58	67	67	hypothetical protein [HMT-703 Desulfomicrobium orale DSM 12838]
2	7	SEQF2794_01077	R.IADGTSTVGAPKTTGVVQQEFK.A	Y	55.61	2233.16	22	2.9	745.396	3	34.76	1	21126	20210302_EXPL5_nLC7_MEM_77min_DDA_Ancient_Human_calc_Palto247_30k.raw	1	83	104			PEAKS DB	SEQF2794_01077	275.73	58	67	67	hypothetical protein [HMT-703 Desulfomicrobium orale DSM 12838]
2	7	SEQF2794_01077	R.A(+43.01)QMIQAYVNTAALGSIER.F	Y	55.05	1977.99	18	3.5	990.008	2	51.27	1	32517	20210302_EXPL5_nLC7_MEM_77min_DDA_Ancient_Human_calc_Palto247_30k.raw	1	336	353	Carbamylation	A1:Carbamylation:1000.00	PEAKS PTM	SEQF2794_01077	275.73	58	67	67	hypothetical protein [HMT-703 Desulfomicrobium orale DSM 12838]
2	7	SEQF2794_01077	K.NRAQ(+.98)M(+15.99)IQAYVNTAALGSIER.F	Y	54.87	2222.11	20	4.3	741.714	3	50.86	1	32214	20210302_EXPL5_nLC7_MEM_77min_DDA_Ancient_Human_calc_Palto247_30k.raw	1	334	353	Deamidation (NQ); Oxidation (M)	Q4:Deamidation (NQ):0.00;M5:Oxidation (M):1000.00	PEAKS DB	SEQF2794_01077	275.73	58	67	67	hypothetical protein [HMT-703 Desulfomicrobium orale DSM 12838]
2	7	SEQF2794_01077	R.LSPGVTLC(+57.02)QPIDVY.V	Y	54.64	1560.79	14	3.9	781.403	2	58.12	1	37205	20210302_EXPL5_nLC7_MEM_77min_DDA_Ancient_Human_calc_Palto247_30k.raw	1	67	80	Carbamidomethylation	C8:Carbamidomethylation:1000.00	PEAKS DB	SEQF2794_01077	275.73	58	67	67	hypothetical protein [HMT-703 Desulfomicrobium orale DSM 12838]
2	7	SEQF2794_01077	K.N(+.98)RAQ(+.98)M(+15.99)IQAYVNTAALGSIER.F	Y	54.43	2223.1	20	1.6	742.04	3	51.67	1	32749	20210302_EXPL5_nLC7_MEM_77min_DDA_Ancient_Human_calc_Palto247_30k.raw	2	334	353	Deamidation (NQ); Oxidation (M)	N1:Deamidation (NQ):17.08;Q4:Deamidation (NQ):26.52;M5:Oxidation (M):1000.00	PEAKS DB	SEQF2794_01077	275.73	58	67	67	hypothetical protein [HMT-703 Desulfomicrobium orale DSM 12838]
2	7	SEQF2794_01077	K.IRGEM(+15.99)VLTPAM(+15.99)IAAM(+15.99)EYLR.F	Y	53.27	2212.11	19	2.3	738.377	3	50.99	1	32331	20210302_EXPL5_nLC7_MEM_77min_DDA_Ancient_Human_calc_Palto247_30k.raw	2	380	398	Oxidation (M)	M5:Oxidation (M):1000.00;M11:Oxidation (M):1000.00;M15:Oxidation (M):1000.00	PEAKS DB	SEQF2794_01077	275.73	58	67	67	hypothetical protein [HMT-703 Desulfomicrobium orale DSM 12838]
2	7	SEQF2794_01077	R.AQM(+15.99)IQAYVN(+.98)TAALGSIER.F	Y	52.02	1951.97	18	2.3	976.993	2	48.59	1	30551	20210302_EXPL5_nLC7_MEM_77min_DDA_Ancient_Human_calc_Palto247_30k.raw	3	336	353	Oxidation (M); Deamidation (NQ)	M3:Oxidation (M):1000.00;N9:Deamidation (NQ):97.69	PEAKS DB	SEQF2794_01077	275.73	58	67	67	hypothetical protein [HMT-703 Desulfomicrobium orale DSM 12838]
2	7	SEQF2794_01077	R.VM(+15.99)GVDNSLC(+57.02)VQ(+.98)TAADYAAHEVR.I	Y	51.91	2422.09	22	-2.5	808.368	3	47.31	1	29762	20210302_EXPL5_nLC7_MEM_77min_DDA_Ancient_Human_calc_Palto247_30k.raw	1	195	216	Oxidation (M); Carbamidomethylation; Deamidation (NQ)	M2:Oxidation (M):1000.00;C9:Carbamidomethylation:1000.00;Q11:Deamidation (NQ):107.29	PEAKS DB	SEQF2794_01077	275.73	58	67	67	hypothetical protein [HMT-703 Desulfomicrobium orale DSM 12838]
2	7	SEQF2794_01077	K.GAYFAALPQGIQLAK.N	Y	51.6	1546.85	15	1.1	774.433	2	55.29	1	35204	20210302_EXPL5_nLC7_MEM_77min_DDA_Ancient_Human_calc_Palto247_30k.raw	2	319	333			PEAKS DB	SEQF2794_01077	275.73	58	67	67	hypothetical protein [HMT-703 Desulfomicrobium orale DSM 12838]
2	7	SEQF2794_01077	K.NRAQ(+.98)M(+15.99)IQ(+.98)AYVNTAALGSIER.F	Y	51.53	2223.1	20	-4.2	742.036	3	54.42	1	34673	20210302_EXPL5_nLC7_MEM_77min_DDA_Ancient_Human_calc_Palto247_30k.raw	2	334	353	Deamidation (NQ); Oxidation (M)	Q4:Deamidation (NQ):0.00;M5:Oxidation (M):1000.00;Q7:Deamidation (NQ):13.30	PEAKS DB	SEQF2794_01077	275.73	58	67	67	hypothetical protein [HMT-703 Desulfomicrobium orale DSM 12838]
2	7	SEQF2794_01077	R.GEM(+15.99)VLTPAM(+15.99)IAAM(+15.99)EYLR.F	Y	51.37	1942.92	17	-4.9	648.644	3	51.33	1	32785	20210302_EXPL5_nLC7_MEM_77min_DDA_Ancient_Human_calc_Palto247_30k.raw	9	382	398	Oxidation (M)	M3:Oxidation (M):1000.00;M9:Oxidation (M):1000.00;M13:Oxidation (M):1000.00	PEAKS DB	SEQF2794_01077	275.73	58	67	67	hypothetical protein [HMT-703 Desulfomicrobium orale DSM 12838]
2	7	SEQF2794_01077	A.VPGLAAGDIVTLK.V	Y	50.85	1252.74	13	-1.1	627.376	2	48.18	1	30331	20210302_EXPL5_nLC7_MEM_77min_DDA_Ancient_Human_calc_Palto247_30k.raw	1	406	418			PEAKS DB	SEQF2794_01077	275.73	58	67	67	hypothetical protein [HMT-703 Desulfomicrobium orale DSM 12838]
2	7	SEQF2794_01077	R.GEM(+15.99)VLTPAMIAAM(+15.99)EYLR.F	Y	50.85	1926.93	17	0.7	643.316	3	60.02	1	38547	20210302_EXPL5_nLC7_MEM_77min_DDA_Ancient_Human_calc_Palto247_30k.raw	2	382	398	Oxidation (M)	M3:Oxidation (M):134.33;M13:Oxidation (M):55.21	PEAKS DB	SEQF2794_01077	275.73	58	67	67	hypothetical protein [HMT-703 Desulfomicrobium orale DSM 12838]
2	7	SEQF2794_01077	R.AQ(+.98)M(+15.99)IQAYVNTAALGSIER.F	Y	50.84	1951.97	18	-5.2	651.66	3	51.4	1	32567	20210302_EXPL5_nLC7_MEM_77min_DDA_Ancient_Human_calc_Palto247_30k.raw	1	336	353	Deamidation (NQ); Oxidation (M)	Q2:Deamidation (NQ):0.00;M3:Oxidation (M):1000.00	PEAKS DB	SEQF2794_01077	275.73	58	67	67	hypothetical protein [HMT-703 Desulfomicrobium orale DSM 12838]
2	7	SEQF2794_01077	K.GAYFAALPQ(+.98)GIQLAK.N	Y	49.48	1547.83	15	-1.4	774.923	2	56.78	1	36245	20210302_EXPL5_nLC7_MEM_77min_DDA_Ancient_Human_calc_Palto247_30k.raw	3	319	333	Deamidation (NQ)	Q9:Deamidation (NQ):28.36	PEAKS DB	SEQF2794_01077	275.73	58	67	67	hypothetical protein [HMT-703 Desulfomicrobium orale DSM 12838]
2	7	SEQF2794_01077	V.PGLAAGDIVTLK.V	Y	48.94	1153.67	12	-4.4	577.84	2	63.38	1	40839	20210302_EXPL5_nLC7_MEM_77min_DDA_Ancient_Human_calc_Palto247_30k.raw	1	407	418			PEAKS DB	SEQF2794_01077	275.73	58	67	67	hypothetical protein [HMT-703 Desulfomicrobium orale DSM 12838]
2	7	SEQF2794_01077	T.IAVPGLAAGDIVTLK.V	Y	48	1436.86	15	6.3	719.442	2	57.46	1	36757	20210302_EXPL5_nLC7_MEM_77min_DDA_Ancient_Human_calc_Palto247_30k.raw	1	404	418			PEAKS DB	SEQF2794_01077	275.73	58	67	67	hypothetical protein [HMT-703 Desulfomicrobium orale DSM 12838]
2	7	SEQF2794_01077	R.LSPGVTLC(+57.02)QPIDVY(+15.99)VR.I	Y	47.83	1831.95	16	1.9	916.984	2	52.12	1	33092	20210302_EXPL5_nLC7_MEM_77min_DDA_Ancient_Human_calc_Palto247_30k.raw	2	67	82	Carbamidomethylation; Oxidation or Hydroxylation	C8:Carbamidomethylation:1000.00;Y14:Oxidation or Hydroxylation:12.81	PEAKS PTM	SEQF2794_01077	275.73	58	67	67	hypothetical protein [HMT-703 Desulfomicrobium orale DSM 12838]
2	7	SEQF2794_01077	I.GVGGKDVVFR.V	Y	47.41	1032.57	10	2.8	517.294	2	32.4	1	19503	20210302_EXPL5_nLC7_MEM_77min_DDA_Ancient_Human_calc_Palto247_30k.raw	1	107	116			PEAKS DB	SEQF2794_01077	275.73	58	67	67	hypothetical protein [HMT-703 Desulfomicrobium orale DSM 12838]
2	7	SEQF2794_01077	K.N(+.98)RAQ(+.98)M(+15.99)IQ(+.98)AYVNTAALGSIER.F	Y	46.86	2224.08	20	0.5	742.367	3	55.81	1	35649	20210302_EXPL5_nLC7_MEM_77min_DDA_Ancient_Human_calc_Palto247_30k.raw	2	334	353	Deamidation (NQ); Oxidation (M)	N1:Deamidation (NQ):102.98;Q4:Deamidation (NQ):128.65;M5:Oxidation (M):1000.00;Q7:Deamidation (NQ):111.84	PEAKS DB	SEQF2794_01077	275.73	58	67	67	hypothetical protein [HMT-703 Desulfomicrobium orale DSM 12838]
2	7	SEQF2794_01077	M.VLTPAM(+15.99)IAAM(+15.99)EYLR.F	Y	46.17	1609.82	14	0.8	537.615	3	52.72	1	33280	20210302_EXPL5_nLC7_MEM_77min_DDA_Ancient_Human_calc_Palto247_30k.raw	2	385	398	Oxidation (M)	M6:Oxidation (M):1000.00;M10:Oxidation (M):1000.00	PEAKS DB	SEQF2794_01077	275.73	58	67	67	hypothetical protein [HMT-703 Desulfomicrobium orale DSM 12838]
2	7	SEQF2794_01077	R.FLGTGATT(-15.99)MAAPVPGC(+57.02)VR.A	Y	45.82	1788.9	18	-6.6	895.452	2	40.72	1	25254	20210302_EXPL5_nLC7_MEM_77min_DDA_Ancient_Human_calc_Palto247_30k.raw	1	354	371	Deoxy; Carbamidomethylation	T8:Deoxy:20.00;C16:Carbamidomethylation:1000.00	PEAKS PTM	SEQF2794_01077	275.73	58	67	67	hypothetical protein [HMT-703 Desulfomicrobium orale DSM 12838]
2	7	SEQF2794_01077	R.AQM(+15.99)IQ(+.98)AYVN(+.98)TAALGSIER.F	Y	45.81	1952.95	18	6.9	977.49	2	49.87	1	31556	20210302_EXPL5_nLC7_MEM_77min_DDA_Ancient_Human_calc_Palto247_30k.raw	1	336	353	Oxidation (M); Deamidation (NQ)	M3:Oxidation (M):1000.00;Q5:Deamidation (NQ):92.25;N9:Deamidation (NQ):147.18	PEAKS DB	SEQF2794_01077	275.73	58	67	67	hypothetical protein [HMT-703 Desulfomicrobium orale DSM 12838]
2	7	SEQF2794_01077	R.VM(+15.99)GVDNSLC(+57.02)VQTAAD.Y	Y	45.24	1594.7	15	3.7	798.359	2	37.59	1	23058	20210302_EXPL5_nLC7_MEM_77min_DDA_Ancient_Human_calc_Palto247_30k.raw	1	195	209	Oxidation (M); Carbamidomethylation	M2:Oxidation (M):1000.00;C9:Carbamidomethylation:1000.00	PEAKS DB	SEQF2794_01077	275.73	58	67	67	hypothetical protein [HMT-703 Desulfomicrobium orale DSM 12838]
2	7	SEQF2794_01077	Q.AYVNTAALGSIER.F	Y	45.1	1363.71	13	3.2	682.864	2	40.08	1	24726	20210302_EXPL5_nLC7_MEM_77min_DDA_Ancient_Human_calc_Palto247_30k.raw	1	341	353			PEAKS DB	SEQF2794_01077	275.73	58	67	67	hypothetical protein [HMT-703 Desulfomicrobium orale DSM 12838]
2	7	SEQF2794_01077	K.AIGVGGKDVVFR.V	Y	45.07	1216.69	12	1.8	609.355	2	32.4	1	19488	20210302_EXPL5_nLC7_MEM_77min_DDA_Ancient_Human_calc_Palto247_30k.raw	3	105	116			PEAKS DB	SEQF2794_01077	275.73	58	67	67	hypothetical protein [HMT-703 Desulfomicrobium orale DSM 12838]
2	7	SEQF2794_01077	A.AK(-1.03)NDVHPFTEIPPIVK.G	Y	45.05	1802.96	16	0	601.993	3	47.74	1	30049	20210302_EXPL5_nLC7_MEM_77min_DDA_Ancient_Human_calc_Palto247_30k.raw	1	22	37	Lysine oxidation to aminoadipic semialdehyde	K2:Lysine oxidation to aminoadipic semialdehyde:88.06	PEAKS PTM	SEQF2794_01077	275.73	58	67	67	hypothetical protein [HMT-703 Desulfomicrobium orale DSM 12838]
2	7	SEQF2794_01077	Y.LLEM(+15.99)EILVN(+.98)GAGGDK.G	Y	44.93	1574.79	15	0.8	788.401	2	42.55	1	26509	20210302_EXPL5_nLC7_MEM_77min_DDA_Ancient_Human_calc_Palto247_30k.raw	1	304	318	Oxidation (M); Deamidation (NQ)	M4:Oxidation (M):1000.00;N9:Deamidation (NQ):1000.00	PEAKS DB	SEQF2794_01077	275.73	58	67	67	hypothetical protein [HMT-703 Desulfomicrobium orale DSM 12838]
2	7	SEQF2794_01077	R.AQ(+.98)M(+15.99)IQAYVN(+.98)TAALGSIER.F	Y	44.57	1952.95	18	3.4	651.993	3	49.87	1	31554	20210302_EXPL5_nLC7_MEM_77min_DDA_Ancient_Human_calc_Palto247_30k.raw	1	336	353	Deamidation (NQ); Oxidation (M)	Q2:Deamidation (NQ):12.33;M3:Oxidation (M):1000.00;N9:Deamidation (NQ):58.99	PEAKS DB	SEQF2794_01077	275.73	58	67	67	hypothetical protein [HMT-703 Desulfomicrobium orale DSM 12838]
2	7	SEQF2794_01077	T.E(-18.01)VSPSVAEIIGR.L	Y	44.52	1237.67	12	2.1	619.842	2	57.06	1	36474	20210302_EXPL5_nLC7_MEM_77min_DDA_Ancient_Human_calc_Palto247_30k.raw	1	55	66	Pyro-glu from E	E1:Pyro-glu from E:1000.00	PEAKS DB	SEQF2794_01077	275.73	58	67	67	hypothetical protein [HMT-703 Desulfomicrobium orale DSM 12838]
2	7	SEQF2794_01077	Y.LLEM(+15.99)EILVNGAGGDK.G	Y	44.51	1573.8	15	4.3	787.912	2	42.76	1	26656	20210302_EXPL5_nLC7_MEM_77min_DDA_Ancient_Human_calc_Palto247_30k.raw	2	304	318	Oxidation (M)	M4:Oxidation (M):1000.00	PEAKS DB	SEQF2794_01077	275.73	58	67	67	hypothetical protein [HMT-703 Desulfomicrobium orale DSM 12838]
2	7	SEQF2794_01077	K.GAYFAALPQGIQLAKN(+.98)R.A	Y	43.93	1817.98	17	2.3	607.002	3	49.35	1	31166	20210302_EXPL5_nLC7_MEM_77min_DDA_Ancient_Human_calc_Palto247_30k.raw	1	319	335	Deamidation (NQ)	N16:Deamidation (NQ):22.37	PEAKS DB	SEQF2794_01077	275.73	58	67	67	hypothetical protein [HMT-703 Desulfomicrobium orale DSM 12838]
2	7	SEQF2794_01077	P.GVTLC(+57.02)QPIDVYVR.I	Y	43.81	1518.79	13	3.1	760.403	2	48.42	1	30520	20210302_EXPL5_nLC7_MEM_77min_DDA_Ancient_Human_calc_Palto247_30k.raw	1	70	82	Carbamidomethylation	C5:Carbamidomethylation:1000.00	PEAKS DB	SEQF2794_01077	275.73	58	67	67	hypothetical protein [HMT-703 Desulfomicrobium orale DSM 12838]
2	7	SEQF2794_01077	R.FDVPTIAVPGLAAGDIV.T	Y	43.81	1653.9	17	6.6	827.962	2	66.31	1	42847	20210302_EXPL5_nLC7_MEM_77min_DDA_Ancient_Human_calc_Palto247_30k.raw	1	399	415			PEAKS DB	SEQF2794_01077	275.73	58	67	67	hypothetical protein [HMT-703 Desulfomicrobium orale DSM 12838]
2	7	SEQF2794_01077	P.TIAVPGLAAGDIVTLK.V	Y	43.8	1537.91	16	3.5	769.964	2	58.13	1	37218	20210302_EXPL5_nLC7_MEM_77min_DDA_Ancient_Human_calc_Palto247_30k.raw	1	403	418			PEAKS DB	SEQF2794_01077	275.73	58	67	67	hypothetical protein [HMT-703 Desulfomicrobium orale DSM 12838]
2	7	SEQF2794_01077	A.YVNTAALGSIER.F	Y	43.77	1292.67	12	0.2	647.344	2	36.01	1	21946	20210302_EXPL5_nLC7_MEM_77min_DDA_Ancient_Human_calc_Palto247_30k.raw	1	342	353			PEAKS DB	SEQF2794_01077	275.73	58	67	67	hypothetical protein [HMT-703 Desulfomicrobium orale DSM 12838]
2	7	SEQF2794_01077	M.IQAYVNTAALGSIER.F	Y	43.54	1604.85	15	2.6	803.435	2	45.71	1	28640	20210302_EXPL5_nLC7_MEM_77min_DDA_Ancient_Human_calc_Palto247_30k.raw	1	339	353			PEAKS DB	SEQF2794_01077	275.73	58	67	67	hypothetical protein [HMT-703 Desulfomicrobium orale DSM 12838]
2	7	SEQF2794_01077	A.NNTGM(+15.99)KIVLFNSEGNFTDGEM(+15.99)LDATK.V	Y	43.26	2877.32	26	0	960.113	3	53.34	1	33930	20210302_EXPL5_nLC7_MEM_77min_DDA_Ancient_Human_calc_Palto247_30k.raw	1	138	163	Oxidation (M)	M5:Oxidation (M):1000.00;M21:Oxidation (M):1000.00	PEAKS DB	SEQF2794_01077	275.73	58	67	67	hypothetical protein [HMT-703 Desulfomicrobium orale DSM 12838]
2	7	SEQF2794_01077	H.PFTEIPPIVK.G	Y	42.7	1139.66	10	2.2	570.838	2	46.93	1	29595	20210302_EXPL5_nLC7_MEM_77min_DDA_Ancient_Human_calc_Palto247_30k.raw	1	28	37			PEAKS DB	SEQF2794_01077	275.73	58	67	67	hypothetical protein [HMT-703 Desulfomicrobium orale DSM 12838]
2	7	SEQF2794_01077	K.N(+.98)DVHPFTEIPPIVK.G	Y	42.55	1605.84	14	-1.1	536.287	3	52.06	1	32972	20210302_EXPL5_nLC7_MEM_77min_DDA_Ancient_Human_calc_Palto247_30k.raw	1	24	37	Deamidation (NQ)	N1:Deamidation (NQ):1000.00	PEAKS DB	SEQF2794_01077	275.73	58	67	67	hypothetical protein [HMT-703 Desulfomicrobium orale DSM 12838]
2	7	SEQF2794_01077	K.GAYFAALPQGIQLA.K	Y	42.43	1418.76	14	3.9	710.388	2	61.93	1	39832	20210302_EXPL5_nLC7_MEM_77min_DDA_Ancient_Human_calc_Palto247_30k.raw	1	319	332			PEAKS DB	SEQF2794_01077	275.73	58	67	67	hypothetical protein [HMT-703 Desulfomicrobium orale DSM 12838]
2	7	SEQF2794_01077	K.GAYFAALPQ(+.98)GIQ(+.98)LAK.N	Y	42.37	1548.82	15	7.8	775.423	2	57.7	1	36921	20210302_EXPL5_nLC7_MEM_77min_DDA_Ancient_Human_calc_Palto247_30k.raw	1	319	333	Deamidation (NQ)	Q9:Deamidation (NQ):1000.00;Q12:Deamidation (NQ):1000.00	PEAKS DB	SEQF2794_01077	275.73	58	67	67	hypothetical protein [HMT-703 Desulfomicrobium orale DSM 12838]
2	7	SEQF2794_01077	R.VVGAVGTDEIR.I	Y	42.01	1114.6	11	-1.6	558.306	2	26.97	1	15692	20210302_EXPL5_nLC7_MEM_77min_DDA_Ancient_Human_calc_Palto247_30k.raw	3	117	127			PEAKS DB	SEQF2794_01077	275.73	58	67	67	hypothetical protein [HMT-703 Desulfomicrobium orale DSM 12838]
2	7	SEQF2794_01077	R.FDVPTIAVPGLAAG.D	Y	41.63	1326.72	14	7.1	664.371	2	63.08	1	40629	20210302_EXPL5_nLC7_MEM_77min_DDA_Ancient_Human_calc_Palto247_30k.raw	1	399	412			PEAKS DB	SEQF2794_01077	275.73	58	67	67	hypothetical protein [HMT-703 Desulfomicrobium orale DSM 12838]
2	7	SEQF2794_01077	R.FLGTGATTM(+15.99)AAPVPG.C	Y	41.57	1405.69	15	1.1	703.854	2	42.55	1	26443	20210302_EXPL5_nLC7_MEM_77min_DDA_Ancient_Human_calc_Palto247_30k.raw	1	354	368	Oxidation (M)	M9:Oxidation (M):1000.00	PEAKS DB	SEQF2794_01077	275.73	58	67	67	hypothetical protein [HMT-703 Desulfomicrobium orale DSM 12838]
2	7	SEQF2794_01077	K.TTGVVQQEFK.A	Y	41.38	1135.59	10	1.5	568.802	2	24.95	1	14326	20210302_EXPL5_nLC7_MEM_77min_DDA_Ancient_Human_calc_Palto247_30k.raw	1	95	104			PEAKS DB	SEQF2794_01077	275.73	58	67	67	hypothetical protein [HMT-703 Desulfomicrobium orale DSM 12838]
2	7	SEQF2794_01077	R.FDVPTIAVPGLAAGD(+21.98)IVTLK.V	Y	41.35	2018.11	20	-3	673.707	3	63.38	1	40854	20210302_EXPL5_nLC7_MEM_77min_DDA_Ancient_Human_calc_Palto247_30k.raw	1	399	418	Sodium adduct	D15:Sodium adduct:26.84	PEAKS PTM	SEQF2794_01077	275.73	58	67	67	hypothetical protein [HMT-703 Desulfomicrobium orale DSM 12838]
2	7	SEQF2794_01077	E.M(+15.99)VLTPAM(+15.99)IAAM(+15.99)EYLR.F	Y	40.86	1756.86	15	-1.1	586.625	3	53.7	1	34122	20210302_EXPL5_nLC7_MEM_77min_DDA_Ancient_Human_calc_Palto247_30k.raw	1	384	398	Oxidation (M)	M1:Oxidation (M):1000.00;M7:Oxidation (M):1000.00;M11:Oxidation (M):1000.00	PEAKS DB	SEQF2794_01077	275.73	58	67	67	hypothetical protein [HMT-703 Desulfomicrobium orale DSM 12838]
2	7	SEQF2794_01077	K.VYTFSPADSVIAIVG.T	Y	40.57	1537.8	15	0.5	769.909	2	62.25	1	40045	20210302_EXPL5_nLC7_MEM_77min_DDA_Ancient_Human_calc_Palto247_30k.raw	2	225	239			PEAKS DB	SEQF2794_01077	275.73	58	67	67	hypothetical protein [HMT-703 Desulfomicrobium orale DSM 12838]
2	7	SEQF2794_01077	R.AQM(+15.99)IQ(+.98)AYVNTAALGSIER.F	Y	40.39	1951.97	18	-5.2	651.66	3	51.4	1	32643	20210302_EXPL5_nLC7_MEM_77min_DDA_Ancient_Human_calc_Palto247_30k.raw	2	336	353	Oxidation (M); Deamidation (NQ)	M3:Oxidation (M):1000.00;Q5:Deamidation (NQ):22.34	PEAKS DB	SEQF2794_01077	275.73	58	67	67	hypothetical protein [HMT-703 Desulfomicrobium orale DSM 12838]
2	7	SEQF2794_01077	K.IRGEM(+15.99)VLTPAM(+15.99)IAAM(+15.99)E.Y	Y	39.5	1779.86	16	2.1	890.938	2	41.86	1	25900	20210302_EXPL5_nLC7_MEM_77min_DDA_Ancient_Human_calc_Palto247_30k.raw	1	380	395	Oxidation (M)	M5:Oxidation (M):1000.00;M11:Oxidation (M):1000.00;M15:Oxidation (M):1000.00	PEAKS DB	SEQF2794_01077	275.73	58	67	67	hypothetical protein [HMT-703 Desulfomicrobium orale DSM 12838]
2	7	SEQF2794_01077	K.GAYFAALPQGIQ.L	Y	39.03	1234.63	12	0.2	618.325	2	55.83	1	35684	20210302_EXPL5_nLC7_MEM_77min_DDA_Ancient_Human_calc_Palto247_30k.raw	1	319	330			PEAKS DB	SEQF2794_01077	275.73	58	67	67	hypothetical protein [HMT-703 Desulfomicrobium orale DSM 12838]
2	7	SEQF2794_01077	Y.VNTAALGSIER.F	Y	38.52	1129.61	11	0.1	565.812	2	31.14	1	18577	20210302_EXPL5_nLC7_MEM_77min_DDA_Ancient_Human_calc_Palto247_30k.raw	1	343	353			PEAKS DB	SEQF2794_01077	275.73	58	67	67	hypothetical protein [HMT-703 Desulfomicrobium orale DSM 12838]
2	7	SEQF2794_01077	K.IRGEM(+15.99)VLTPAM(+15.99)IAAM(+15.99).E	Y	37.94	1650.81	15	2.2	826.416	2	39.84	1	24644	20210302_EXPL5_nLC7_MEM_77min_DDA_Ancient_Human_calc_Palto247_30k.raw	1	380	394	Oxidation (M)	M5:Oxidation (M):1000.00;M11:Oxidation (M):1000.00;M15:Oxidation (M):1000.00	PEAKS DB	SEQF2794_01077	275.73	58	67	67	hypothetical protein [HMT-703 Desulfomicrobium orale DSM 12838]
2	7	SEQF2794_01077	R.FDVPTIAVPGLAA.G	Y	37.61	1269.7	13	1.2	635.856	2	63.59	1	40963	20210302_EXPL5_nLC7_MEM_77min_DDA_Ancient_Human_calc_Palto247_30k.raw	1	399	411			PEAKS DB	SEQF2794_01077	275.73	58	67	67	hypothetical protein [HMT-703 Desulfomicrobium orale DSM 12838]
2	7	SEQF2794_01077	T.GATTM(+15.99)AAPVPGC(+57.02)VR.A	Y	37.37	1402.67	14	1.5	702.343	2	24.97	1	14373	20210302_EXPL5_nLC7_MEM_77min_DDA_Ancient_Human_calc_Palto247_30k.raw	1	358	371	Oxidation (M); Carbamidomethylation	M5:Oxidation (M):1000.00;C12:Carbamidomethylation:1000.00	PEAKS DB	SEQF2794_01077	275.73	58	67	67	hypothetical protein [HMT-703 Desulfomicrobium orale DSM 12838]
2	7	SEQF2794_01077	Y.ALHSGSGFQAGIY.L	Y	37.3	1306.63	13	0.8	654.323	2	35.91	1	21928	20210302_EXPL5_nLC7_MEM_77min_DDA_Ancient_Human_calc_Palto247_30k.raw	1	291	303			PEAKS DB	SEQF2794_01077	275.73	58	67	67	hypothetical protein [HMT-703 Desulfomicrobium orale DSM 12838]
2	7	SEQF2794_01077	Y.FAALPQGIQLAK.N	Y	37.24	1255.73	12	-4.2	628.869	2	47.29	1	29732	20210302_EXPL5_nLC7_MEM_77min_DDA_Ancient_Human_calc_Palto247_30k.raw	1	322	333			PEAKS DB	SEQF2794_01077	275.73	58	67	67	hypothetical protein [HMT-703 Desulfomicrobium orale DSM 12838]
2	7	SEQF2794_01077	V.TLC(+57.02)QPIDVYVR.I	Y	37.06	1362.7	11	-1.9	682.354	2	53.61	1	34101	20210302_EXPL5_nLC7_MEM_77min_DDA_Ancient_Human_calc_Palto247_30k.raw	1	72	82	Carbamidomethylation	C3:Carbamidomethylation:1000.00	PEAKS DB	SEQF2794_01077	275.73	58	67	67	hypothetical protein [HMT-703 Desulfomicrobium orale DSM 12838]
2	7	SEQF2794_01077	G.AVLAGAPLNNNEALR.V	Y	37.04	1521.83	15	3.7	761.923	2	38.06	1	23421	20210302_EXPL5_nLC7_MEM_77min_DDA_Ancient_Human_calc_Palto247_30k.raw	1	180	194			PEAKS DB	SEQF2794_01077	275.73	58	67	67	hypothetical protein [HMT-703 Desulfomicrobium orale DSM 12838]
2	7	SEQF2794_01077	K.GAYFAALPQGIQ(+.98)LAK.N	Y	36.65	1547.83	15	3.7	774.928	2	56.32	1	36009	20210302_EXPL5_nLC7_MEM_77min_DDA_Ancient_Human_calc_Palto247_30k.raw	1	319	333	Deamidation (NQ)	Q12:Deamidation (NQ):11.12	PEAKS DB	SEQF2794_01077	275.73	58	67	67	hypothetical protein [HMT-703 Desulfomicrobium orale DSM 12838]
2	7	SEQF2794_01077	A.LPQGIQLAK.N	Y	35.5	966.586	9	0.2	484.3	2	33.14	1	19957	20210302_EXPL5_nLC7_MEM_77min_DDA_Ancient_Human_calc_Palto247_30k.raw	1	325	333			PEAKS DB	SEQF2794_01077	275.73	58	67	67	hypothetical protein [HMT-703 Desulfomicrobium orale DSM 12838]
2	7	SEQF2794_01077	G.ATTM(+15.99)AAPVPGC(+57.02)VR.A	Y	35.21	1345.65	13	-2.5	673.83	2	24.19	1	13809	20210302_EXPL5_nLC7_MEM_77min_DDA_Ancient_Human_calc_Palto247_30k.raw	1	359	371	Oxidation (M); Carbamidomethylation	M4:Oxidation (M):1000.00;C11:Carbamidomethylation:1000.00	PEAKS DB	SEQF2794_01077	275.73	58	67	67	hypothetical protein [HMT-703 Desulfomicrobium orale DSM 12838]
2	7	SEQF2794_01077	R.FDVPTIAVPGLAAGD(+55.92)IVTLK.V	Y	35.05	2052.04	20	-1.3	514.018	4	63.38	1	40843	20210302_EXPL5_nLC7_MEM_77min_DDA_Ancient_Human_calc_Palto247_30k.raw	0	399	418	Replacement of 2 protons by nickel	D15:Replacement of 2 protons by nickel:0.00	PEAKS PTM	SEQF2794_01077	275.73	58	67	67	hypothetical protein [HMT-703 Desulfomicrobium orale DSM 12838]
2	7	SEQF2794_01077	G.TGATTM(+15.99)AAPVPGC(+57.02)VR.A	Y	34.98	1503.72	15	2.1	752.868	2	25.61	1	14842	20210302_EXPL5_nLC7_MEM_77min_DDA_Ancient_Human_calc_Palto247_30k.raw	1	357	371	Oxidation (M); Carbamidomethylation	M6:Oxidation (M):1000.00;C13:Carbamidomethylation:1000.00	PEAKS DB	SEQF2794_01077	275.73	58	67	67	hypothetical protein [HMT-703 Desulfomicrobium orale DSM 12838]
2	7	SEQF2794_01077	K.VYTFSPAD(+21.98)SVIAIVG.T	Y	34.6	1559.78	15	-1.5	780.898	2	64.65	1	41725	20210302_EXPL5_nLC7_MEM_77min_DDA_Ancient_Human_calc_Palto247_30k.raw	1	225	239	Sodium adduct	D8:Sodium adduct:40.83	PEAKS PTM	SEQF2794_01077	275.73	58	67	67	hypothetical protein [HMT-703 Desulfomicrobium orale DSM 12838]
2	7	SEQF2794_01077	A.AK(+31.99)NDVHPFTEIPPIVK.G	Y	34.6	1835.98	16	-2.9	612.998	3	47.38	1	29801	20210302_EXPL5_nLC7_MEM_77min_DDA_Ancient_Human_calc_Palto247_30k.raw	1	22	37	Dihydroxy	K2:Dihydroxy:6.68	PEAKS PTM	SEQF2794_01077	275.73	58	67	67	hypothetical protein [HMT-703 Desulfomicrobium orale DSM 12838]
2	7	SEQF2794_01077	R.LSPGVTLC(+57.02)QP(+15.99)IDVYVR.I	Y	34.2	1831.95	16	2.8	916.985	2	51.74	1	32763	20210302_EXPL5_nLC7_MEM_77min_DDA_Ancient_Human_calc_Palto247_30k.raw	1	67	82	Carbamidomethylation; Oxidation or Hydroxylation	C8:Carbamidomethylation:1000.00;P10:Oxidation or Hydroxylation:7.32	PEAKS PTM	SEQF2794_01077	275.73	58	67	67	hypothetical protein [HMT-703 Desulfomicrobium orale DSM 12838]
2	7	SEQF2794_01077	R.IADGTSTVGAPK.T	Y	34.07	1115.58	12	0.1	558.798	2	18.63	1	10009	20210302_EXPL5_nLC7_MEM_77min_DDA_Ancient_Human_calc_Palto247_30k.raw	1	83	94			PEAKS DB	SEQF2794_01077	275.73	58	67	67	hypothetical protein [HMT-703 Desulfomicrobium orale DSM 12838]
2	7	SEQF2794_01077	K.TTGVVQQ(+.98)EFK.A	Y	33.96	1136.57	10	-2.7	569.291	2	26.95	1	15742	20210302_EXPL5_nLC7_MEM_77min_DDA_Ancient_Human_calc_Palto247_30k.raw	1	95	104	Deamidation (NQ)	Q7:Deamidation (NQ):12.28	PEAKS DB	SEQF2794_01077	275.73	58	67	67	hypothetical protein [HMT-703 Desulfomicrobium orale DSM 12838]
2	7	SEQF2794_01077	K.VYTFSPADS(-18.01)VIAI.V	Y	33.13	1363.7	13	-0.3	682.858	2	64.65	1	41705	20210302_EXPL5_nLC7_MEM_77min_DDA_Ancient_Human_calc_Palto247_30k.raw	1	225	237	Dehydration	S9:Dehydration:17.01	PEAKS PTM	SEQF2794_01077	275.73	58	67	67	hypothetical protein [HMT-703 Desulfomicrobium orale DSM 12838]
2	7	SEQF2794_01077	R.FLGTGATTM(+15.99)AAPVPGC(+57.02)V.R	Y	33.01	1664.79	17	2.8	833.405	2	49.1	1	30959	20210302_EXPL5_nLC7_MEM_77min_DDA_Ancient_Human_calc_Palto247_30k.raw	1	354	370	Oxidation (M); Carbamidomethylation	M9:Oxidation (M):1000.00;C16:Carbamidomethylation:1000.00	PEAKS DB	SEQF2794_01077	275.73	58	67	67	hypothetical protein [HMT-703 Desulfomicrobium orale DSM 12838]
2	7	SEQF2794_01077	K.VYTFSPADSVIAIVGTKPISEVPQ(+.98)KK.A	Y	32.83	2774.51	26	-1.6	694.634	4	57.93	1	37122	20210302_EXPL5_nLC7_MEM_77min_DDA_Ancient_Human_calc_Palto247_30k.raw	1	225	250	Deamidation (NQ)	Q24:Deamidation (NQ):1000.00	PEAKS DB	SEQF2794_01077	275.73	58	67	67	hypothetical protein [HMT-703 Desulfomicrobium orale DSM 12838]
2	7	SEQF2794_01077	G.LAAGDIVTLK.V	Y	32.52	999.596	10	1.6	500.806	2	39.54	1	24374	20210302_EXPL5_nLC7_MEM_77min_DDA_Ancient_Human_calc_Palto247_30k.raw	1	409	418			PEAKS DB	SEQF2794_01077	275.73	58	67	67	hypothetical protein [HMT-703 Desulfomicrobium orale DSM 12838]
2	7	SEQF2794_01077	R.ADDEKITK.I	Y	32.2	918.466	8	-1.9	460.239	2	6.4	1	1789	20210302_EXPL5_nLC7_MEM_77min_DDA_Ancient_Human_calc_Palto247_30k.raw	1	372	379			PEAKS DB	SEQF2794_01077	275.73	58	67	67	hypothetical protein [HMT-703 Desulfomicrobium orale DSM 12838]
2	7	SEQF2794_01077	K.VYTFSPADS(-18.01)VI.A	Y	31.85	1179.58	11	0.9	590.798	2	64.7	1	41719	20210302_EXPL5_nLC7_MEM_77min_DDA_Ancient_Human_calc_Palto247_30k.raw	1	225	235	Dehydration	S9:Dehydration:0.00	PEAKS PTM	SEQF2794_01077	275.73	58	67	67	hypothetical protein [HMT-703 Desulfomicrobium orale DSM 12838]
2	7	SEQF2794_01077	K.ALTAPVPLAGD.Q	Y	31.68	1023.56	11	-1	512.787	2	47.99	1	30208	20210302_EXPL5_nLC7_MEM_77min_DDA_Ancient_Human_calc_Palto247_30k.raw	1	251	261			PEAKS DB	SEQF2794_01077	275.73	58	67	67	hypothetical protein [HMT-703 Desulfomicrobium orale DSM 12838]
2	7	SEQF2794_01077	Y.VN(+.98)TAALGSIER.F	Y	31.2	1130.59	11	1.1	566.304	2	33.32	1	20132	20210302_EXPL5_nLC7_MEM_77min_DDA_Ancient_Human_calc_Palto247_30k.raw	1	343	353	Deamidation (NQ)	N2:Deamidation (NQ):1000.00	PEAKS DB	SEQF2794_01077	275.73	58	67	67	hypothetical protein [HMT-703 Desulfomicrobium orale DSM 12838]
2	7	SEQF2794_01077	R.FDVPTIAVPGLA.A	Y	30.98	1198.66	12	1.3	600.338	2	63.51	1	40910	20210302_EXPL5_nLC7_MEM_77min_DDA_Ancient_Human_calc_Palto247_30k.raw	1	399	410			PEAKS DB	SEQF2794_01077	275.73	58	67	67	hypothetical protein [HMT-703 Desulfomicrobium orale DSM 12838]
2	7	SEQF2794_01077	A.TTM(+15.99)AAPVPGC(+57.02)VR.A	Y	30.5	1274.61	12	0.1	638.313	2	23.45	1	13436	20210302_EXPL5_nLC7_MEM_77min_DDA_Ancient_Human_calc_Palto247_30k.raw	1	360	371	Oxidation (M); Carbamidomethylation	M3:Oxidation (M):1000.00;C10:Carbamidomethylation:1000.00	PEAKS DB	SEQF2794_01077	275.73	58	67	67	hypothetical protein [HMT-703 Desulfomicrobium orale DSM 12838]
2	7	SEQF2794_01077	T.LC(+57.02)QPIDVYVR.I	Y	30.49	1261.65	10	4.5	631.835	2	40.27	1	24935	20210302_EXPL5_nLC7_MEM_77min_DDA_Ancient_Human_calc_Palto247_30k.raw	1	73	82	Carbamidomethylation	C2:Carbamidomethylation:1000.00	PEAKS DB	SEQF2794_01077	275.73	58	67	67	hypothetical protein [HMT-703 Desulfomicrobium orale DSM 12838]
2	7	SEQF2794_01077	K.AIGVGGK(+42.01)DVVFR.V	Y	30.1	1258.7	12	3.9	630.361	2	43.87	1	27400	20210302_EXPL5_nLC7_MEM_77min_DDA_Ancient_Human_calc_Palto247_30k.raw	0	105	116	Acetylation (K)	K7:Acetylation (K):1000.00	PEAKS PTM	SEQF2794_01077	275.73	58	67	67	hypothetical protein [HMT-703 Desulfomicrobium orale DSM 12838]
2	7	SEQF2794_01077	R.NLFTM(+15.99)VDKC(+57.02).S	Y	29.66	1142.51	9	2	572.263	2	36.23	1	22075	20210302_EXPL5_nLC7_MEM_77min_DDA_Ancient_Human_calc_Palto247_30k.raw	2	435	443	Oxidation (M); Carbamidomethylation	M5:Oxidation (M):1000.00;C9:Carbamidomethylation:1000.00	PEAKS DB	SEQF2794_01077	275.73	58	67	67	hypothetical protein [HMT-703 Desulfomicrobium orale DSM 12838]
12	5	P13645	K.TIDDLKNQILNLTTDNANILLQIDNAR.L	Y	73.3	3051.62	27	3.8	1018.22	3	65.06	1	41971	20210302_EXPL5_nLC7_MEM_77min_DDA_Ancient_Human_calc_Palto247_30k.raw	2	202	228			PEAKS DB	P13645	272.66	65	47	23	Keratin type I cytoskeletal 10 OS=Homo sapiens OX=9606 GN=KRT10 PE=1 SV=6
12	5	P13645	K.TID(-18.01)DLKNQILNLTTDNANILLQIDNAR.L	Y	69.83	3033.61	27	5.6	1012.22	3	62.86	1	40481	20210302_EXPL5_nLC7_MEM_77min_DDA_Ancient_Human_calc_Palto247_30k.raw	0	202	228	Dehydration	D3:Dehydration:0.00	PEAKS PTM	P13645	272.66	65	47	23	Keratin type I cytoskeletal 10 OS=Homo sapiens OX=9606 GN=KRT10 PE=1 SV=6
12	5	P13645	R.AETEC(+57.02)QNTEYQQLLDIK.I	Y	69.72	2081.96	17	-1.1	1041.98	2	48.29	1	30397	20210302_EXPL5_nLC7_MEM_77min_DDA_Ancient_Human_calc_Palto247_30k.raw	2	423	439	Carbamidomethylation	C5:Carbamidomethylation:1000.00	PEAKS DB	P13645	272.66	65	47	23	Keratin type I cytoskeletal 10 OS=Homo sapiens OX=9606 GN=KRT10 PE=1 SV=6
12	5	P13645	R.GSSGGGC(+57.02)FGGSSGGYGGLGGFGGGSFR.G	Y	68.48	2341.98	27	1.2	1172	2	48.52	1	30553	20210302_EXPL5_nLC7_MEM_77min_DDA_Ancient_Human_calc_Palto247_30k.raw	2	60	86	Carbamidomethylation	C7:Carbamidomethylation:1000.00	PEAKS DB	P13645	272.66	65	47	23	Keratin type I cytoskeletal 10 OS=Homo sapiens OX=9606 GN=KRT10 PE=1 SV=6
12	5	P13645	K.ADLEM(+15.99)QIESLTEELAYLKK.N	N	65.94	2239.13	19	7.6	747.389	3	63.8	1	41118	20210302_EXPL5_nLC7_MEM_77min_DDA_Ancient_Human_calc_Palto247_30k.raw	2	267	285	Oxidation (M)	M5:Oxidation (M):1000.00	PEAKS DB	P13645	272.66	65	47	23	Keratin type I cytoskeletal 10 OS=Homo sapiens OX=9606 GN=KRT10 PE=1 SV=6
12	5	P13645	K.NQILNLTTDNANILLQIDNAR.L	N	65.81	2366.26	21	7.3	1184.14	2	61.29	1	39392	20210302_EXPL5_nLC7_MEM_77min_DDA_Ancient_Human_calc_Palto247_30k.raw	2	208	228			PEAKS DB	P13645	272.66	65	47	23	Keratin type I cytoskeletal 10 OS=Homo sapiens OX=9606 GN=KRT10 PE=1 SV=6
12	5	P13645	K.ELTTEIDNNIEQISSYK.S	Y	65.63	1995.96	17	-0.8	998.988	2	53.65	1	34098	20210302_EXPL5_nLC7_MEM_77min_DDA_Ancient_Human_calc_Palto247_30k.raw	3	346	362			PEAKS DB	P13645	272.66	65	47	23	Keratin type I cytoskeletal 10 OS=Homo sapiens OX=9606 GN=KRT10 PE=1 SV=6
12	5	P13645	R.YC(+57.02)VQLSQIQAQISALEEQLQQIR.A	Y	64.88	2745.41	23	3.8	916.148	3	66.69	1	43120	20210302_EXPL5_nLC7_MEM_77min_DDA_Ancient_Human_calc_Palto247_30k.raw	0	400	422	Carbamidomethylation	C2:Carbamidomethylation:1000.00	PEAKS DB	P13645	272.66	65	47	23	Keratin type I cytoskeletal 10 OS=Homo sapiens OX=9606 GN=KRT10 PE=1 SV=6
12	5	P13645	R.NVSTGDVNVEM(+15.99)NAAPGVDLTQLLNNM(+15.99)R.S	Y	64.1	2903.38	27	3.5	968.802	3	58.5	1	37442	20210302_EXPL5_nLC7_MEM_77min_DDA_Ancient_Human_calc_Palto247_30k.raw	2	296	322	Oxidation (M)	M11:Oxidation (M):1000.00;M26:Oxidation (M):1000.00	PEAKS DB	P13645	272.66	65	47	23	Keratin type I cytoskeletal 10 OS=Homo sapiens OX=9606 GN=KRT10 PE=1 SV=6
12	5	P13645	K.ADLEM(+15.99)QIESLTEELAYLK.K	N	63.88	2111.03	18	-0.2	1056.52	2	66.81	1	43200	20210302_EXPL5_nLC7_MEM_77min_DDA_Ancient_Human_calc_Palto247_30k.raw	1	267	284	Oxidation (M)	M5:Oxidation (M):1000.00	PEAKS DB	P13645	272.66	65	47	23	Keratin type I cytoskeletal 10 OS=Homo sapiens OX=9606 GN=KRT10 PE=1 SV=6
12	5	P13645	K.ELTTEIDN(+.98)NIEQISSYK.S	Y	60.33	1996.95	17	3.8	999.485	2	55.11	1	35130	20210302_EXPL5_nLC7_MEM_77min_DDA_Ancient_Human_calc_Palto247_30k.raw	3	346	362	Deamidation (NQ)	N8:Deamidation (NQ):11.06	PEAKS DB	P13645	272.66	65	47	23	Keratin type I cytoskeletal 10 OS=Homo sapiens OX=9606 GN=KRT10 PE=1 SV=6
12	5	P13645	Q.LSQIQAQISALEEQLQQIR.A	Y	59.82	2195.19	19	6	732.742	3	63.99	1	41262	20210302_EXPL5_nLC7_MEM_77min_DDA_Ancient_Human_calc_Palto247_30k.raw	1	404	422			PEAKS DB	P13645	272.66	65	47	23	Keratin type I cytoskeletal 10 OS=Homo sapiens OX=9606 GN=KRT10 PE=1 SV=6
12	5	P13645	G.SLGGGFSSGGFSGGSFSR.G	N	58.52	1649.74	18	0.4	825.879	2	43.2	1	26938	20210302_EXPL5_nLC7_MEM_77min_DDA_Ancient_Human_calc_Palto247_30k.raw	1	42	59			PEAKS DB	P13645	272.66	65	47	23	Keratin type I cytoskeletal 10 OS=Homo sapiens OX=9606 GN=KRT10 PE=1 SV=6
12	5	P13645	K.GSLGGGFSSGGFSGGSFSR.G	N	57.98	1706.76	19	1.3	854.391	2	43.2	1	26909	20210302_EXPL5_nLC7_MEM_77min_DDA_Ancient_Human_calc_Palto247_30k.raw	2	41	59			PEAKS DB	P13645	272.66	65	47	23	Keratin type I cytoskeletal 10 OS=Homo sapiens OX=9606 GN=KRT10 PE=1 SV=6
12	5	P13645	R.NVQALEIELQSQLALK.Q	Y	56.94	1796	16	9.2	899.018	2	60.15	1	38622	20210302_EXPL5_nLC7_MEM_77min_DDA_Ancient_Human_calc_Palto247_30k.raw	2	371	386			PEAKS DB	P13645	272.66	65	47	23	Keratin type I cytoskeletal 10 OS=Homo sapiens OX=9606 GN=KRT10 PE=1 SV=6
12	5	P13645	K.SKELTTEIDN(+.98)NIEQISSYK.S	Y	53.95	2212.07	19	4.3	738.369	3	41.46	1	25744	20210302_EXPL5_nLC7_MEM_77min_DDA_Ancient_Human_calc_Palto247_30k.raw	1	344	362	Deamidation (NQ)	N10:Deamidation (NQ):15.91	PEAKS DB	P13645	272.66	65	47	23	Keratin type I cytoskeletal 10 OS=Homo sapiens OX=9606 GN=KRT10 PE=1 SV=6
12	5	P13645	K.SKELTTEIDNNIEQISSYK.S	Y	53.48	2211.09	19	3	738.04	3	42.2	1	26260	20210302_EXPL5_nLC7_MEM_77min_DDA_Ancient_Human_calc_Palto247_30k.raw	1	344	362			PEAKS DB	P13645	272.66	65	47	23	Keratin type I cytoskeletal 10 OS=Homo sapiens OX=9606 GN=KRT10 PE=1 SV=6
12	5	P13645	R.SGGGGGGGGC(+57.02)GGGGGVSSLR.I	Y	53.46	1548.67	20	-1	775.341	2	17.67	1	9351	20210302_EXPL5_nLC7_MEM_77min_DDA_Ancient_Human_calc_Palto247_30k.raw	1	16	35	Carbamidomethylation	C10:Carbamidomethylation:1000.00	PEAKS DB	P13645	272.66	65	47	23	Keratin type I cytoskeletal 10 OS=Homo sapiens OX=9606 GN=KRT10 PE=1 SV=6
12	5	P13645	K.E(-18.01)LTTEIDNNIEQISSYK.S	Y	50.98	1977.95	17	9.2	989.993	2	61.06	1	39246	20210302_EXPL5_nLC7_MEM_77min_DDA_Ancient_Human_calc_Palto247_30k.raw	1	346	362	Pyro-glu from E	E1:Pyro-glu from E:1000.00	PEAKS DB	P13645	272.66	65	47	23	Keratin type I cytoskeletal 10 OS=Homo sapiens OX=9606 GN=KRT10 PE=1 SV=6
12	5	P13645	R.SQYEQLAEQNRK.D	Y	48.73	1492.73	12	-1.2	747.37	2	19.12	1	10323	20210302_EXPL5_nLC7_MEM_77min_DDA_Ancient_Human_calc_Palto247_30k.raw	2	323	334			PEAKS DB	P13645	272.66	65	47	23	Keratin type I cytoskeletal 10 OS=Homo sapiens OX=9606 GN=KRT10 PE=1 SV=6
12	5	P13645	L.SQIQAQISALEEQLQQIR.A	Y	47.83	2082.11	18	3.4	695.045	3	62.3	1	40115	20210302_EXPL5_nLC7_MEM_77min_DDA_Ancient_Human_calc_Palto247_30k.raw	1	405	422			PEAKS DB	P13645	272.66	65	47	23	Keratin type I cytoskeletal 10 OS=Homo sapiens OX=9606 GN=KRT10 PE=1 SV=6
12	5	P13645	K.QSLEASLAETEGR.Y	Y	47.82	1389.67	13	2.5	695.846	2	35.12	1	21373	20210302_EXPL5_nLC7_MEM_77min_DDA_Ancient_Human_calc_Palto247_30k.raw	1	387	399			PEAKS DB	P13645	272.66	65	47	23	Keratin type I cytoskeletal 10 OS=Homo sapiens OX=9606 GN=KRT10 PE=1 SV=6
12	5	P13645	K.GSLGGGFSSGGFSGGSF.S	N	47.78	1463.63	17	-0.2	732.823	2	54.49	1	34687	20210302_EXPL5_nLC7_MEM_77min_DDA_Ancient_Human_calc_Palto247_30k.raw	1	41	57			PEAKS DB	P13645	272.66	65	47	23	Keratin type I cytoskeletal 10 OS=Homo sapiens OX=9606 GN=KRT10 PE=1 SV=6
12	5	P13645	K.Q(-17.03)SLEASLAETEGR.Y	Y	47.63	1372.65	13	3.6	687.333	2	46.18	1	28944	20210302_EXPL5_nLC7_MEM_77min_DDA_Ancient_Human_calc_Palto247_30k.raw	1	387	399	Pyro-glu from Q	Q1:Pyro-glu from Q:1000.00	PEAKS PTM	P13645	272.66	65	47	23	Keratin type I cytoskeletal 10 OS=Homo sapiens OX=9606 GN=KRT10 PE=1 SV=6
12	5	P13645	R.VLDELTLTKADLEM(+15.99)QIESLTEELAYLKK.N	N	47.59	3251.71	28	0	813.935	4	66.02	1	42666	20210302_EXPL5_nLC7_MEM_77min_DDA_Ancient_Human_calc_Palto247_30k.raw	1	258	285	Oxidation (M)	M14:Oxidation (M):1000.00	PEAKS DB	P13645	272.66	65	47	23	Keratin type I cytoskeletal 10 OS=Homo sapiens OX=9606 GN=KRT10 PE=1 SV=6
12	5	P13645	R.Q(-17.03)SVEADINGLRR.V	N	46.79	1339.68	12	-0.5	670.849	2	39.27	1	24205	20210302_EXPL5_nLC7_MEM_77min_DDA_Ancient_Human_calc_Palto247_30k.raw	1	246	257	Pyro-glu from Q	Q1:Pyro-glu from Q:1000.00	PEAKS PTM	P13645	272.66	65	47	23	Keratin type I cytoskeletal 10 OS=Homo sapiens OX=9606 GN=KRT10 PE=1 SV=6
12	5	P13645	R.ALEESNYELEGK.I	N	46.64	1380.64	12	4	691.33	2	28.89	1	17056	20210302_EXPL5_nLC7_MEM_77min_DDA_Ancient_Human_calc_Palto247_30k.raw	1	166	177			PEAKS DB	P13645	272.66	65	47	23	Keratin type I cytoskeletal 10 OS=Homo sapiens OX=9606 GN=KRT10 PE=1 SV=6
12	5	P13645	K.ADLEM(-48.00)QIESLTEELAYLKK.N	N	46.49	2175.13	19	0.8	544.79	4	61.15	1	39318	20210302_EXPL5_nLC7_MEM_77min_DDA_Ancient_Human_calc_Palto247_30k.raw	1	267	285	Dethiomethyl	M5:Dethiomethyl:1000.00	PEAKS PTM	P13645	272.66	65	47	23	Keratin type I cytoskeletal 10 OS=Homo sapiens OX=9606 GN=KRT10 PE=1 SV=6
12	5	P13645	L.GGGFSSGGFSGGSFSR.G	N	46.35	1449.63	16	3.1	725.823	2	36.12	1	22034	20210302_EXPL5_nLC7_MEM_77min_DDA_Ancient_Human_calc_Palto247_30k.raw	1	44	59			PEAKS DB	P13645	272.66	65	47	23	Keratin type I cytoskeletal 10 OS=Homo sapiens OX=9606 GN=KRT10 PE=1 SV=6
12	5	P13645	Q.ISALEEQLQQIR.A	Y	46.32	1426.78	12	2.9	714.398	2	46.08	1	28885	20210302_EXPL5_nLC7_MEM_77min_DDA_Ancient_Human_calc_Palto247_30k.raw	2	411	422			PEAKS DB	P13645	272.66	65	47	23	Keratin type I cytoskeletal 10 OS=Homo sapiens OX=9606 GN=KRT10 PE=1 SV=6
12	5	P13645	R.SQYEQLAEQNR.K	Y	45.42	1364.63	11	0.6	683.324	2	23.49	1	13352	20210302_EXPL5_nLC7_MEM_77min_DDA_Ancient_Human_calc_Palto247_30k.raw	1	323	333			PEAKS DB	P13645	272.66	65	47	23	Keratin type I cytoskeletal 10 OS=Homo sapiens OX=9606 GN=KRT10 PE=1 SV=6
12	5	P13645	Q.AQISALEEQLQQIR.A	Y	45.38	1625.87	14	1.9	813.946	2	52.12	1	33101	20210302_EXPL5_nLC7_MEM_77min_DDA_Ancient_Human_calc_Palto247_30k.raw	1	409	422			PEAKS DB	P13645	272.66	65	47	23	Keratin type I cytoskeletal 10 OS=Homo sapiens OX=9606 GN=KRT10 PE=1 SV=6
12	5	P13645	K.IRLENEIQTYR.S	N	45.02	1433.76	11	-1.8	717.887	2	32.82	1	19746	20210302_EXPL5_nLC7_MEM_77min_DDA_Ancient_Human_calc_Palto247_30k.raw	2	440	450			PEAKS DB	P13645	272.66	65	47	23	Keratin type I cytoskeletal 10 OS=Homo sapiens OX=9606 GN=KRT10 PE=1 SV=6
12	5	P13645	F.GGGFGGGFGGDGGLLSGNEK.V	Y	44.91	1738.79	20	1.3	870.404	2	46.12	1	28957	20210302_EXPL5_nLC7_MEM_77min_DDA_Ancient_Human_calc_Palto247_30k.raw	1	128	147			PEAKS DB	P13645	272.66	65	47	23	Keratin type I cytoskeletal 10 OS=Homo sapiens OX=9606 GN=KRT10 PE=1 SV=6
12	5	P13645	F.GGGGFGGGGFGGGFGGGFGGDGGLLSGNEK.V	Y	42.02	2489.1	30	6.8	830.713	3	58.25	1	37326	20210302_EXPL5_nLC7_MEM_77min_DDA_Ancient_Human_calc_Palto247_30k.raw	1	118	147			PEAKS DB	P13645	272.66	65	47	23	Keratin type I cytoskeletal 10 OS=Homo sapiens OX=9606 GN=KRT10 PE=1 SV=6
12	5	P13645	L.NLTTDNANILLQIDNAR.L	N	42.02	1897.99	17	1.9	950.002	2	55.13	1	35158	20210302_EXPL5_nLC7_MEM_77min_DDA_Ancient_Human_calc_Palto247_30k.raw	1	212	228			PEAKS DB	P13645	272.66	65	47	23	Keratin type I cytoskeletal 10 OS=Homo sapiens OX=9606 GN=KRT10 PE=1 SV=6
12	5	P13645	N.AAPGVDLTQLLNNM(+15.99)R.S	Y	41.13	1627.84	15	1.5	814.926	2	54.51	1	34715	20210302_EXPL5_nLC7_MEM_77min_DDA_Ancient_Human_calc_Palto247_30k.raw	1	308	322	Oxidation (M)	M14:Oxidation (M):1000.00	PEAKS DB	P13645	272.66	65	47	23	Keratin type I cytoskeletal 10 OS=Homo sapiens OX=9606 GN=KRT10 PE=1 SV=6
12	5	P13645	K.SSSSGSVGESSSKGP.R	N	40.84	1338.59	15	0.8	670.303	2	10.74	1	4631	20210302_EXPL5_nLC7_MEM_77min_DDA_Ancient_Human_calc_Palto247_30k.raw	1	568	582			PEAKS DB	P13645	272.66	65	47	23	Keratin type I cytoskeletal 10 OS=Homo sapiens OX=9606 GN=KRT10 PE=1 SV=6
12	5	P13645	S.ALEEQLQQIR.A	Y	40.26	1226.66	10	0.8	614.339	2	35.23	1	21438	20210302_EXPL5_nLC7_MEM_77min_DDA_Ancient_Human_calc_Palto247_30k.raw	1	413	422			PEAKS DB	P13645	272.66	65	47	23	Keratin type I cytoskeletal 10 OS=Homo sapiens OX=9606 GN=KRT10 PE=1 SV=6
12	5	P13645	L.RQSVEADINGLR.R	N	39.1	1356.71	12	-1.8	453.243	3	28.09	1	16526	20210302_EXPL5_nLC7_MEM_77min_DDA_Ancient_Human_calc_Palto247_30k.raw	0	245	256			PEAKS DB	P13645	272.66	65	47	23	Keratin type I cytoskeletal 10 OS=Homo sapiens OX=9606 GN=KRT10 PE=1 SV=6
12	5	P13645	R.SLLEGEGSSGGGGR.G	Y	38.06	1261.59	14	1.2	631.803	2	21.47	1	11937	20210302_EXPL5_nLC7_MEM_77min_DDA_Ancient_Human_calc_Palto247_30k.raw	1	451	464			PEAKS DB	P13645	272.66	65	47	23	Keratin type I cytoskeletal 10 OS=Homo sapiens OX=9606 GN=KRT10 PE=1 SV=6
12	5	P13645	R.LKYENEVALR.Q	N	37.35	1233.67	10	-0.7	617.843	2	27.36	1	15978	20210302_EXPL5_nLC7_MEM_77min_DDA_Ancient_Human_calc_Palto247_30k.raw	1	236	245			PEAKS DB	P13645	272.66	65	47	23	Keratin type I cytoskeletal 10 OS=Homo sapiens OX=9606 GN=KRT10 PE=1 SV=6
12	5	P13645	M.NAAPGVDLTQLLNNM(+15.99)R.S	Y	37.16	1741.88	16	-0.3	581.633	3	54.68	1	34861	20210302_EXPL5_nLC7_MEM_77min_DDA_Ancient_Human_calc_Palto247_30k.raw	2	307	322	Oxidation (M)	M15:Oxidation (M):1000.00	PEAKS DB	P13645	272.66	65	47	23	Keratin type I cytoskeletal 10 OS=Homo sapiens OX=9606 GN=KRT10 PE=1 SV=6
12	5	P13645	R.RVLDELTLTK.A	N	35.27	1186.69	10	1.9	594.355	2	35.16	1	21369	20210302_EXPL5_nLC7_MEM_77min_DDA_Ancient_Human_calc_Palto247_30k.raw	1	257	266			PEAKS DB	P13645	272.66	65	47	23	Keratin type I cytoskeletal 10 OS=Homo sapiens OX=9606 GN=KRT10 PE=1 SV=6
12	5	P13645	Y.GGLGGFGGGSFR.G	Y	34.96	1067.51	12	0.7	534.765	2	37.35	1	22866	20210302_EXPL5_nLC7_MEM_77min_DDA_Ancient_Human_calc_Palto247_30k.raw	1	75	86			PEAKS DB	P13645	272.66	65	47	23	Keratin type I cytoskeletal 10 OS=Homo sapiens OX=9606 GN=KRT10 PE=1 SV=6
12	5	P13645	R.LENEIQTYR.S	N	34.49	1164.58	9	-0.2	583.296	2	25.95	1	15020	20210302_EXPL5_nLC7_MEM_77min_DDA_Ancient_Human_calc_Palto247_30k.raw	1	442	450			PEAKS DB	P13645	272.66	65	47	23	Keratin type I cytoskeletal 10 OS=Homo sapiens OX=9606 GN=KRT10 PE=1 SV=6
12	5	P13645	R.Q(-17.03)SVEADINGLR.R	N	33.27	1183.58	11	1.9	592.8	2	45.69	1	28607	20210302_EXPL5_nLC7_MEM_77min_DDA_Ancient_Human_calc_Palto247_30k.raw	1	246	256	Pyro-glu from Q	Q1:Pyro-glu from Q:1000.00	PEAKS PTM	P13645	272.66	65	47	23	Keratin type I cytoskeletal 10 OS=Homo sapiens OX=9606 GN=KRT10 PE=1 SV=6
12	5	P13645	K.VTM(+15.99)QNLNDR.L	N	33.12	1105.52	9	-1	553.766	2	12.84	1	6006	20210302_EXPL5_nLC7_MEM_77min_DDA_Ancient_Human_calc_Palto247_30k.raw	1	148	156	Oxidation (M)	M3:Oxidation (M):1000.00	PEAKS DB	P13645	272.66	65	47	23	Keratin type I cytoskeletal 10 OS=Homo sapiens OX=9606 GN=KRT10 PE=1 SV=6
12	5	P13645	E.SLTEELAYLK.K	N	32.6	1165.62	10	1.2	583.819	2	48.69	1	30697	20210302_EXPL5_nLC7_MEM_77min_DDA_Ancient_Human_calc_Palto247_30k.raw	1	275	284			PEAKS DB	P13645	272.66	65	47	23	Keratin type I cytoskeletal 10 OS=Homo sapiens OX=9606 GN=KRT10 PE=1 SV=6
12	5	P13645	K.IKEWYEK.H	N	31.34	994.512	7	-0.4	498.263	2	21.41	1	11907	20210302_EXPL5_nLC7_MEM_77min_DDA_Ancient_Human_calc_Palto247_30k.raw	1	178	184			PEAKS DB	P13645	272.66	65	47	23	Keratin type I cytoskeletal 10 OS=Homo sapiens OX=9606 GN=KRT10 PE=1 SV=6
12	5	P13645	R.LASYLDKVR.A	N	30.62	1063.6	9	0.6	532.809	2	27.19	1	15919	20210302_EXPL5_nLC7_MEM_77min_DDA_Ancient_Human_calc_Palto247_30k.raw	2	157	165			PEAKS DB	P13645	272.66	65	47	23	Keratin type I cytoskeletal 10 OS=Homo sapiens OX=9606 GN=KRT10 PE=1 SV=6
12	5	P13645	R.YC(+57.02)VQLSQIQAQ.I	N	30.24	1336.64	11	1.7	669.331	2	42.97	1	26781	20210302_EXPL5_nLC7_MEM_77min_DDA_Ancient_Human_calc_Palto247_30k.raw	1	400	410	Carbamidomethylation	C2:Carbamidomethylation:1000.00	PEAKS DB	P13645	272.66	65	47	23	Keratin type I cytoskeletal 10 OS=Homo sapiens OX=9606 GN=KRT10 PE=1 SV=6
12	5	P13645	G.GFSSGGFSGGSFSR.G	N	28.91	1335.58	14	4	668.802	2	35.59	1	21676	20210302_EXPL5_nLC7_MEM_77min_DDA_Ancient_Human_calc_Palto247_30k.raw	1	46	59			PEAKS DB	P13645	272.66	65	47	23	Keratin type I cytoskeletal 10 OS=Homo sapiens OX=9606 GN=KRT10 PE=1 SV=6
9	8	P04264	R.M(+15.99)SGEC(+57.02)APNVSVSVSTSHTTISGGGSR.G	Y	66.84	2580.15	26	0.6	861.059	3	31.61	1	18931	20210302_EXPL5_nLC7_MEM_77min_DDA_Ancient_Human_calc_Palto247_30k.raw	1	493	518	Oxidation (M); Carbamidomethylation	M1:Oxidation (M):1000.00;C5:Carbamidomethylation:1000.00	PEAKS DB	P04264	260.23	62	50	27	Keratin type II cytoskeletal 1 OS=Homo sapiens OX=9606 GN=KRT1 PE=1 SV=6
9	8	P04264	R.SGGGFSSGSAGIINYQR.R	Y	63.25	1656.79	17	1	829.401	2	37.14	1	22747	20210302_EXPL5_nLC7_MEM_77min_DDA_Ancient_Human_calc_Palto247_30k.raw	1	13	29			PEAKS DB	P04264	260.23	62	50	27	Keratin type II cytoskeletal 1 OS=Homo sapiens OX=9606 GN=KRT1 PE=1 SV=6
9	8	P04264	R.FSSC(+57.02)GGGGGSFGAGGGFGSR.S	Y	62.87	1764.73	20	-0.7	883.37	2	33.51	1	20218	20210302_EXPL5_nLC7_MEM_77min_DDA_Ancient_Human_calc_Palto247_30k.raw	2	46	65	Carbamidomethylation	C4:Carbamidomethylation:1000.00	PEAKS DB	P04264	260.23	62	50	27	Keratin type II cytoskeletal 1 OS=Homo sapiens OX=9606 GN=KRT1 PE=1 SV=6
9	8	P04264	Y.GPVC(+57.02)PPGGIQEVTINQSLLQPLNVEIDPEIQK.V	N	62.47	3481.81	32	4.7	1161.62	3	62.45	1	40212	20210302_EXPL5_nLC7_MEM_77min_DDA_Ancient_Human_calc_Palto247_30k.raw	1	144	175	Carbamidomethylation	C4:Carbamidomethylation:1000.00	PEAKS DB	P04264	260.23	62	50	27	Keratin type II cytoskeletal 1 OS=Homo sapiens OX=9606 GN=KRT1 PE=1 SV=6
9	8	P04264	K.SKAEAESLYQSK.Y	Y	60.42	1339.66	12	0.8	670.839	2	17.08	1	8907	20210302_EXPL5_nLC7_MEM_77min_DDA_Ancient_Human_calc_Palto247_30k.raw	2	365	376			PEAKS DB	P04264	260.23	62	50	27	Keratin type II cytoskeletal 1 OS=Homo sapiens OX=9606 GN=KRT1 PE=1 SV=6
9	8	P04264	R.GGGGGGYGSGGSSYGSGGGSYGSGGGGGGGR.G	Y	60.02	2382.94	31	1.2	795.323	3	20.41	1	11232	20210302_EXPL5_nLC7_MEM_77min_DDA_Ancient_Human_calc_Palto247_30k.raw	2	519	549			PEAKS DB	P04264	260.23	62	50	27	Keratin type II cytoskeletal 1 OS=Homo sapiens OX=9606 GN=KRT1 PE=1 SV=6
9	8	P04264	K.NKLNDLEDALQQAKEDLAR.L	Y	57.91	2183.12	19	3.3	728.716	3	57.83	1	36990	20210302_EXPL5_nLC7_MEM_77min_DDA_Ancient_Human_calc_Palto247_30k.raw	2	442	460			PEAKS DB	P04264	260.23	62	50	27	Keratin type II cytoskeletal 1 OS=Homo sapiens OX=9606 GN=KRT1 PE=1 SV=6
9	8	P04264	R.TNAENEFVTIKK.D	N	55.74	1392.72	12	2.5	697.371	2	26.72	1	15576	20210302_EXPL5_nLC7_MEM_77min_DDA_Ancient_Human_calc_Palto247_30k.raw	2	278	289			PEAKS DB	P04264	260.23	62	50	27	Keratin type II cytoskeletal 1 OS=Homo sapiens OX=9606 GN=KRT1 PE=1 SV=6
9	8	P04264	K.Q(-17.03)ISNLQQSISDAEQR.G	Y	55.63	1698.82	15	1.8	850.417	2	51.91	1	32864	20210302_EXPL5_nLC7_MEM_77min_DDA_Ancient_Human_calc_Palto247_30k.raw	2	418	432	Pyro-glu from Q	Q1:Pyro-glu from Q:1000.00	PEAKS PTM	P04264	260.23	62	50	27	Keratin type II cytoskeletal 1 OS=Homo sapiens OX=9606 GN=KRT1 PE=1 SV=6
9	8	P04264	R.THNLEPYFESFIN(+.98)NLR.R	Y	55.45	1993.95	16	3.6	665.661	3	61.08	1	39226	20210302_EXPL5_nLC7_MEM_77min_DDA_Ancient_Human_calc_Palto247_30k.raw	2	224	239	Deamidation (NQ)	N13:Deamidation (NQ):12.28	PEAKS DB	P04264	260.23	62	50	27	Keratin type II cytoskeletal 1 OS=Homo sapiens OX=9606 GN=KRT1 PE=1 SV=6
9	8	P04264	K.NKLNDLEDALQQAK.E	Y	55.35	1598.83	14	-0.6	800.42	2	43.69	1	27221	20210302_EXPL5_nLC7_MEM_77min_DDA_Ancient_Human_calc_Palto247_30k.raw	1	442	455			PEAKS DB	P04264	260.23	62	50	27	Keratin type II cytoskeletal 1 OS=Homo sapiens OX=9606 GN=KRT1 PE=1 SV=6
9	8	P04264	K.Q(-17.03)ISNLQQSISDAEQRGENALKDAK.N	Y	55.27	2625.3	24	6.7	876.113	3	58.78	1	37678	20210302_EXPL5_nLC7_MEM_77min_DDA_Ancient_Human_calc_Palto247_30k.raw	1	418	441	Pyro-glu from Q	Q1:Pyro-glu from Q:1000.00	PEAKS PTM	P04264	260.23	62	50	27	Keratin type II cytoskeletal 1 OS=Homo sapiens OX=9606 GN=KRT1 PE=1 SV=6
9	8	P04264	N.Q(-17.03)SLLQPLNVEIDPEIQK.V	N	55.17	1946.04	17	5.9	974.031	2	63.17	1	40700	20210302_EXPL5_nLC7_MEM_77min_DDA_Ancient_Human_calc_Palto247_30k.raw	1	159	175	Pyro-glu from Q	Q1:Pyro-glu from Q:1000.00	PEAKS PTM	P04264	260.23	62	50	27	Keratin type II cytoskeletal 1 OS=Homo sapiens OX=9606 GN=KRT1 PE=1 SV=6
9	8	P04264	K.LNDLEDALQQAK.E	Y	54.36	1356.69	12	4.9	679.355	2	41.74	1	25882	20210302_EXPL5_nLC7_MEM_77min_DDA_Ancient_Human_calc_Palto247_30k.raw	1	444	455			PEAKS DB	P04264	260.23	62	50	27	Keratin type II cytoskeletal 1 OS=Homo sapiens OX=9606 GN=KRT1 PE=1 SV=6
9	8	P04264	R.TH(+57.02)NLEPYFESFINNLR.R	Y	54.24	2049.99	16	6.1	684.342	3	60.66	1	38996	20210302_EXPL5_nLC7_MEM_77min_DDA_Ancient_Human_calc_Palto247_30k.raw	1	224	239	Carbamidomethylation (DHKE X@N-term)	H2:Carbamidomethylation (DHKE X@N-term):9.34	PEAKS PTM	P04264	260.23	62	50	27	Keratin type II cytoskeletal 1 OS=Homo sapiens OX=9606 GN=KRT1 PE=1 SV=6
9	8	P04264	R.THNLEPYFESFINNLR.R	Y	54.08	1992.97	16	1.9	665.332	3	60.47	1	38741	20210302_EXPL5_nLC7_MEM_77min_DDA_Ancient_Human_calc_Palto247_30k.raw	3	224	239			PEAKS DB	P04264	260.23	62	50	27	Keratin type II cytoskeletal 1 OS=Homo sapiens OX=9606 GN=KRT1 PE=1 SV=6
9	8	P04264	K.QISNLQQSISDAEQR.G	Y	53.5	1715.84	15	1.2	858.93	2	37.36	1	22901	20210302_EXPL5_nLC7_MEM_77min_DDA_Ancient_Human_calc_Palto247_30k.raw	1	418	432			PEAKS DB	P04264	260.23	62	50	27	Keratin type II cytoskeletal 1 OS=Homo sapiens OX=9606 GN=KRT1 PE=1 SV=6
9	8	P04264	K.NKLNDLEDALQQAK(+15.99)EDLAR.L	Y	53.08	2199.11	19	6.1	734.049	3	49.06	1	30983	20210302_EXPL5_nLC7_MEM_77min_DDA_Ancient_Human_calc_Palto247_30k.raw	1	442	460	Oxidation or Hydroxylation	K14:Oxidation or Hydroxylation:17.01	PEAKS PTM	P04264	260.23	62	50	27	Keratin type II cytoskeletal 1 OS=Homo sapiens OX=9606 GN=KRT1 PE=1 SV=6
9	8	P04264	R.FLEQQNQVLQTK.W	N	53.04	1474.78	12	-1.7	738.395	2	32.83	1	19723	20210302_EXPL5_nLC7_MEM_77min_DDA_Ancient_Human_calc_Palto247_30k.raw	2	200	211			PEAKS DB	P04264	260.23	62	50	27	Keratin type II cytoskeletal 1 OS=Homo sapiens OX=9606 GN=KRT1 PE=1 SV=6
9	8	P04264	K.KQISNLQQSISDAEQR.G	Y	52.11	1843.94	16	0.9	615.654	3	30.87	1	18436	20210302_EXPL5_nLC7_MEM_77min_DDA_Ancient_Human_calc_Palto247_30k.raw	1	417	432			PEAKS DB	P04264	260.23	62	50	27	Keratin type II cytoskeletal 1 OS=Homo sapiens OX=9606 GN=KRT1 PE=1 SV=6
9	8	P04264	Q.SLLQPLNVEIDPEIQK.V	N	52	1835	16	6	918.515	2	58.38	1	37387	20210302_EXPL5_nLC7_MEM_77min_DDA_Ancient_Human_calc_Palto247_30k.raw	1	160	175			PEAKS DB	P04264	260.23	62	50	27	Keratin type II cytoskeletal 1 OS=Homo sapiens OX=9606 GN=KRT1 PE=1 SV=6
9	8	P04264	K.LNDLEDALQQAKEDLAR.L	Y	51.94	1940.98	17	-0.5	648	3	58.08	1	37203	20210302_EXPL5_nLC7_MEM_77min_DDA_Ancient_Human_calc_Palto247_30k.raw	1	444	460			PEAKS DB	P04264	260.23	62	50	27	Keratin type II cytoskeletal 1 OS=Homo sapiens OX=9606 GN=KRT1 PE=1 SV=6
9	8	P04264	R.THNLEPYFESFINNL.R	Y	51.23	1836.87	15	1.2	919.442	2	63.46	1	40905	20210302_EXPL5_nLC7_MEM_77min_DDA_Ancient_Human_calc_Palto247_30k.raw	1	224	238			PEAKS DB	P04264	260.23	62	50	27	Keratin type II cytoskeletal 1 OS=Homo sapiens OX=9606 GN=KRT1 PE=1 SV=6
9	8	P04264	L.LQPLNVEIDPEIQK.V	N	50.31	1634.89	14	1.7	818.453	2	49.57	1	31325	20210302_EXPL5_nLC7_MEM_77min_DDA_Ancient_Human_calc_Palto247_30k.raw	1	162	175			PEAKS DB	P04264	260.23	62	50	27	Keratin type II cytoskeletal 1 OS=Homo sapiens OX=9606 GN=KRT1 PE=1 SV=6
9	8	P04264	R.FLEQQNQVLQTK(+57.02)WELLQQVDTSTR.T	N	50.06	2988.53	24	6.5	997.191	3	57.08	1	36505	20210302_EXPL5_nLC7_MEM_77min_DDA_Ancient_Human_calc_Palto247_30k.raw	1	200	223	Carbamidomethylation (DHKE X@N-term)	K12:Carbamidomethylation (DHKE X@N-term):22.85	PEAKS PTM	P04264	260.23	62	50	27	Keratin type II cytoskeletal 1 OS=Homo sapiens OX=9606 GN=KRT1 PE=1 SV=6
9	8	P04264	R.FLEQ(+.98)QNQVLQTK.W	N	49.92	1475.76	12	-0.4	738.888	2	34.27	1	21008	20210302_EXPL5_nLC7_MEM_77min_DDA_Ancient_Human_calc_Palto247_30k.raw	2	200	211	Deamidation (NQ)	Q4:Deamidation (NQ):30.46	PEAKS DB	P04264	260.23	62	50	27	Keratin type II cytoskeletal 1 OS=Homo sapiens OX=9606 GN=KRT1 PE=1 SV=6
9	8	P04264	R.TNAENEFVTIK.K	N	49.59	1264.63	11	0.5	633.322	2	34.23	1	20722	20210302_EXPL5_nLC7_MEM_77min_DDA_Ancient_Human_calc_Palto247_30k.raw	1	278	288			PEAKS DB	P04264	260.23	62	50	27	Keratin type II cytoskeletal 1 OS=Homo sapiens OX=9606 GN=KRT1 PE=1 SV=6
9	8	P04264	R.FLEQQ(+.98)NQVLQTK.W	N	49	1475.76	12	0.4	738.889	2	35.8	1	21820	20210302_EXPL5_nLC7_MEM_77min_DDA_Ancient_Human_calc_Palto247_30k.raw	1	200	211	Deamidation (NQ)	Q5:Deamidation (NQ):23.10	PEAKS DB	P04264	260.23	62	50	27	Keratin type II cytoskeletal 1 OS=Homo sapiens OX=9606 GN=KRT1 PE=1 SV=6
9	8	P04264	S.LLQPLNVEIDPEIQK.V	N	48.41	1747.97	15	3.5	874.996	2	55.04	1	35103	20210302_EXPL5_nLC7_MEM_77min_DDA_Ancient_Human_calc_Palto247_30k.raw	1	161	175			PEAKS DB	P04264	260.23	62	50	27	Keratin type II cytoskeletal 1 OS=Homo sapiens OX=9606 GN=KRT1 PE=1 SV=6
9	8	P04264	R.FLEQQNQ(+.98)VLQTK.W	N	48.13	1475.76	12	-0.4	738.888	2	34.27	1	20766	20210302_EXPL5_nLC7_MEM_77min_DDA_Ancient_Human_calc_Palto247_30k.raw	1	200	211	Deamidation (NQ)	Q7:Deamidation (NQ):10.11	PEAKS DB	P04264	260.23	62	50	27	Keratin type II cytoskeletal 1 OS=Homo sapiens OX=9606 GN=KRT1 PE=1 SV=6
9	8	P04264	R.FLEQQN(+.98)QVLQTK.W	N	47.77	1475.76	12	1.2	738.889	2	33.35	1	20141	20210302_EXPL5_nLC7_MEM_77min_DDA_Ancient_Human_calc_Palto247_30k.raw	1	200	211	Deamidation (NQ)	N6:Deamidation (NQ):14.02	PEAKS DB	P04264	260.23	62	50	27	Keratin type II cytoskeletal 1 OS=Homo sapiens OX=9606 GN=KRT1 PE=1 SV=6
9	8	P04264	K.LALDLEIATYR.T	N	45.8	1276.7	11	2.2	639.36	2	55.04	1	35073	20210302_EXPL5_nLC7_MEM_77min_DDA_Ancient_Human_calc_Palto247_30k.raw	1	473	483			PEAKS DB	P04264	260.23	62	50	27	Keratin type II cytoskeletal 1 OS=Homo sapiens OX=9606 GN=KRT1 PE=1 SV=6
9	8	P04264	N.KYEDEINKR.T	N	45.51	1193.6	9	2.4	398.876	3	12.25	1	5633	20210302_EXPL5_nLC7_MEM_77min_DDA_Ancient_Human_calc_Palto247_30k.raw	2	269	277			PEAKS DB	P04264	260.23	62	50	27	Keratin type II cytoskeletal 1 OS=Homo sapiens OX=9606 GN=KRT1 PE=1 SV=6
9	8	P04264	R.LDSELKNM(+15.99)QDM(+15.99)VEDYR.N	Y	45.43	2016.88	16	1.8	673.301	3	29.61	1	17567	20210302_EXPL5_nLC7_MEM_77min_DDA_Ancient_Human_calc_Palto247_30k.raw	1	252	267	Oxidation (M)	M8:Oxidation (M):1000.00;M11:Oxidation (M):1000.00	PEAKS DB	P04264	260.23	62	50	27	Keratin type II cytoskeletal 1 OS=Homo sapiens OX=9606 GN=KRT1 PE=1 SV=6
9	8	P04264	R.SLDLDSIIAEVK.A	N	44.18	1301.71	12	-1.1	651.861	2	60.89	1	39103	20210302_EXPL5_nLC7_MEM_77min_DDA_Ancient_Human_calc_Palto247_30k.raw	2	344	355			PEAKS DB	P04264	260.23	62	50	27	Keratin type II cytoskeletal 1 OS=Homo sapiens OX=9606 GN=KRT1 PE=1 SV=6
9	8	P04264	S.VSTSHTTISGGGSR.G	Y	43.78	1345.66	14	0.7	449.56	3	11.07	1	4850	20210302_EXPL5_nLC7_MEM_77min_DDA_Ancient_Human_calc_Palto247_30k.raw	1	505	518			PEAKS DB	P04264	260.23	62	50	27	Keratin type II cytoskeletal 1 OS=Homo sapiens OX=9606 GN=KRT1 PE=1 SV=6
9	8	P04264	K.SLNNQFASFID(-18.01)K.V	N	43.15	1364.67	12	2.1	683.345	2	50.99	1	32260	20210302_EXPL5_nLC7_MEM_77min_DDA_Ancient_Human_calc_Palto247_30k.raw	1	186	197	Dehydration	D11:Dehydration:19.27	PEAKS PTM	P04264	260.23	62	50	27	Keratin type II cytoskeletal 1 OS=Homo sapiens OX=9606 GN=KRT1 PE=1 SV=6
9	8	P04264	K.SLNNQFASFIDK(+57.02)VR.F	N	42.99	1694.87	14	0.6	565.966	3	51.95	1	32923	20210302_EXPL5_nLC7_MEM_77min_DDA_Ancient_Human_calc_Palto247_30k.raw	1	186	199	Carbamidomethylation (DHKE X@N-term)	K12:Carbamidomethylation (DHKE X@N-term):7.65	PEAKS PTM	P04264	260.23	62	50	27	Keratin type II cytoskeletal 1 OS=Homo sapiens OX=9606 GN=KRT1 PE=1 SV=6
9	8	P04264	R.THNLEPYFESFINNLRR.R	Y	41.75	2149.07	17	-2.1	538.274	4	58.63	1	37571	20210302_EXPL5_nLC7_MEM_77min_DDA_Ancient_Human_calc_Palto247_30k.raw	2	224	240			PEAKS DB	P04264	260.23	62	50	27	Keratin type II cytoskeletal 1 OS=Homo sapiens OX=9606 GN=KRT1 PE=1 SV=6
9	8	P04264	R.THNLEPYFESFIN.N	Y	41.3	1609.74	13	0.4	805.878	2	57.89	1	37046	20210302_EXPL5_nLC7_MEM_77min_DDA_Ancient_Human_calc_Palto247_30k.raw	1	224	236			PEAKS DB	P04264	260.23	62	50	27	Keratin type II cytoskeletal 1 OS=Homo sapiens OX=9606 GN=KRT1 PE=1 SV=6
9	8	P04264	R.GSGGGSSGGSIGGR.G	Y	38.93	1091.5	14	2	546.756	2	8.08	1	2810	20210302_EXPL5_nLC7_MEM_77min_DDA_Ancient_Human_calc_Palto247_30k.raw	1	603	616			PEAKS DB	P04264	260.23	62	50	27	Keratin type II cytoskeletal 1 OS=Homo sapiens OX=9606 GN=KRT1 PE=1 SV=6
9	8	P04264	R.LRSEIDNVKK.Q	N	37.9	1200.68	10	1	401.235	3	13.22	1	6278	20210302_EXPL5_nLC7_MEM_77min_DDA_Ancient_Human_calc_Palto247_30k.raw	1	408	417			PEAKS DB	P04264	260.23	62	50	27	Keratin type II cytoskeletal 1 OS=Homo sapiens OX=9606 GN=KRT1 PE=1 SV=6
9	8	P04264	K.W(+31.99)ELLQQVDTSTR.T	N	37.24	1506.73	12	3.3	754.375	2	43.18	1	26927	20210302_EXPL5_nLC7_MEM_77min_DDA_Ancient_Human_calc_Palto247_30k.raw	1	212	223	Dihydroxy	W1:Dihydroxy:122.88	PEAKS PTM	P04264	260.23	62	50	27	Keratin type II cytoskeletal 1 OS=Homo sapiens OX=9606 GN=KRT1 PE=1 SV=6
9	8	P04264	K.SLNN(+.98)QFASFIDK.V	N	36.84	1383.67	12	4	692.844	2	50.65	1	32045	20210302_EXPL5_nLC7_MEM_77min_DDA_Ancient_Human_calc_Palto247_30k.raw	3	186	197	Deamidation (NQ)	N4:Deamidation (NQ):14.02	PEAKS DB	P04264	260.23	62	50	27	Keratin type II cytoskeletal 1 OS=Homo sapiens OX=9606 GN=KRT1 PE=1 SV=6
9	8	P04264	R.NKYEDEINKR.T	N	36.62	1307.65	10	1.3	654.832	2	15.79	1	8061	20210302_EXPL5_nLC7_MEM_77min_DDA_Ancient_Human_calc_Palto247_30k.raw	2	268	277			PEAKS DB	P04264	260.23	62	50	27	Keratin type II cytoskeletal 1 OS=Homo sapiens OX=9606 GN=KRT1 PE=1 SV=6
9	8	P04264	K.NM(+15.99)QDM(+15.99)VEDYR.N	Y	36.4	1331.51	10	-1.6	666.762	2	19.77	1	10776	20210302_EXPL5_nLC7_MEM_77min_DDA_Ancient_Human_calc_Palto247_30k.raw	2	258	267	Oxidation (M)	M2:Oxidation (M):1000.00;M5:Oxidation (M):1000.00	PEAKS DB	P04264	260.23	62	50	27	Keratin type II cytoskeletal 1 OS=Homo sapiens OX=9606 GN=KRT1 PE=1 SV=6
9	8	P04264	R.LLRDYQELM(+15.99)NTK.L	N	36.2	1538.78	12	1	513.933	3	28.68	1	16926	20210302_EXPL5_nLC7_MEM_77min_DDA_Ancient_Human_calc_Palto247_30k.raw	2	461	472	Oxidation (M)	M9:Oxidation (M):1000.00	PEAKS DB	P04264	260.23	62	50	27	Keratin type II cytoskeletal 1 OS=Homo sapiens OX=9606 GN=KRT1 PE=1 SV=6
9	8	P04264	C.GGGGGSFGAGGGFGSR.S	Y	36.03	1283.56	16	1	642.79	2	26.46	1	15413	20210302_EXPL5_nLC7_MEM_77min_DDA_Ancient_Human_calc_Palto247_30k.raw	1	50	65			PEAKS DB	P04264	260.23	62	50	27	Keratin type II cytoskeletal 1 OS=Homo sapiens OX=9606 GN=KRT1 PE=1 SV=6
9	8	P04264	K.KDVDGAYM(+15.99)TK.V	Y	35.47	1142.53	10	-1.5	572.27	2	10.46	1	4437	20210302_EXPL5_nLC7_MEM_77min_DDA_Ancient_Human_calc_Palto247_30k.raw	2	289	298	Oxidation (M)	M8:Oxidation (M):1000.00	PEAKS DB	P04264	260.23	62	50	27	Keratin type II cytoskeletal 1 OS=Homo sapiens OX=9606 GN=KRT1 PE=1 SV=6
9	8	P04264	R.THNLEPYFESF.I	Y	35.03	1382.61	11	2	692.316	2	51.08	1	32360	20210302_EXPL5_nLC7_MEM_77min_DDA_Ancient_Human_calc_Palto247_30k.raw	1	224	234			PEAKS DB	P04264	260.23	62	50	27	Keratin type II cytoskeletal 1 OS=Homo sapiens OX=9606 GN=KRT1 PE=1 SV=6
9	8	P04264	K.LDNLQ(+.98)QEIDFLTALYQAELSQM(+15.99)QTQISETNVILSM(+15.99)DNNR.S	Y	35.01	4559.17	39	8.9	1140.81	4	66.92	1	43311	20210302_EXPL5_nLC7_MEM_77min_DDA_Ancient_Human_calc_Palto247_30k.raw	1	305	343	Deamidation (NQ); Oxidation (M)	Q5:Deamidation (NQ):0.00;M22:Oxidation (M):1000.00;M35:Oxidation (M):1000.00	PEAKS DB	P04264	260.23	62	50	27	Keratin type II cytoskeletal 1 OS=Homo sapiens OX=9606 GN=KRT1 PE=1 SV=6
9	8	P04264	K.AQYEDIAQK.S	N	34.45	1064.51	9	-0.7	533.264	2	19.92	1	10869	20210302_EXPL5_nLC7_MEM_77min_DDA_Ancient_Human_calc_Palto247_30k.raw	1	356	364			PEAKS DB	P04264	260.23	62	50	27	Keratin type II cytoskeletal 1 OS=Homo sapiens OX=9606 GN=KRT1 PE=1 SV=6
9	8	P04264	K.AEAESLYQSK.Y	Y	34.2	1124.53	10	0.5	563.275	2	20.17	1	11045	20210302_EXPL5_nLC7_MEM_77min_DDA_Ancient_Human_calc_Palto247_30k.raw	1	367	376			PEAKS DB	P04264	260.23	62	50	27	Keratin type II cytoskeletal 1 OS=Homo sapiens OX=9606 GN=KRT1 PE=1 SV=6
9	8	P04264	V.SVSTSHTTISGGGSR.G	Y	33.96	1432.69	15	2.2	478.572	3	12.15	1	5593	20210302_EXPL5_nLC7_MEM_77min_DDA_Ancient_Human_calc_Palto247_30k.raw	1	504	518			PEAKS DB	P04264	260.23	62	50	27	Keratin type II cytoskeletal 1 OS=Homo sapiens OX=9606 GN=KRT1 PE=1 SV=6
9	8	P04264	K.SLNNQFASFIDK.V	N	33.18	1382.68	12	-0.5	692.348	2	49.51	1	31285	20210302_EXPL5_nLC7_MEM_77min_DDA_Ancient_Human_calc_Palto247_30k.raw	0	186	197			PEAKS DB	P04264	260.23	62	50	27	Keratin type II cytoskeletal 1 OS=Homo sapiens OX=9606 GN=KRT1 PE=1 SV=6
9	8	P04264	T.HNLE(+197.05)PYFESFINNLR.R	Y	30.98	2088.97	15	-0.7	697.329	3	66.16	1	42762	20210302_EXPL5_nLC7_MEM_77min_DDA_Ancient_Human_calc_Palto247_30k.raw	1	225	239	Glycerylphosphorylethanolamine	E4:Glycerylphosphorylethanolamine:97.69	PEAKS PTM	P04264	260.23	62	50	27	Keratin type II cytoskeletal 1 OS=Homo sapiens OX=9606 GN=KRT1 PE=1 SV=6
9	8	P04264	R.DYQELM(+15.99)NTK.L	N	30.8	1156.51	9	0.2	579.261	2	21.36	1	11869	20210302_EXPL5_nLC7_MEM_77min_DDA_Ancient_Human_calc_Palto247_30k.raw	2	464	472	Oxidation (M)	M6:Oxidation (M):1000.00	PEAKS DB	P04264	260.23	62	50	27	Keratin type II cytoskeletal 1 OS=Homo sapiens OX=9606 GN=KRT1 PE=1 SV=6
9	8	P04264	K.SLN(+.98)NQFASFIDK.V	N	30.53	1383.67	12	-0.6	692.84	2	52.08	1	33035	20210302_EXPL5_nLC7_MEM_77min_DDA_Ancient_Human_calc_Palto247_30k.raw	1	186	197	Deamidation (NQ)	N3:Deamidation (NQ):21.94	PEAKS DB	P04264	260.23	62	50	27	Keratin type II cytoskeletal 1 OS=Homo sapiens OX=9606 GN=KRT1 PE=1 SV=6
9	8	P04264	L.RSEIDNVKK.Q	N	29.76	1087.6	9	1.3	363.541	3	13.22	1	6295	20210302_EXPL5_nLC7_MEM_77min_DDA_Ancient_Human_calc_Palto247_30k.raw	1	409	417			PEAKS DB	P04264	260.23	62	50	27	Keratin type II cytoskeletal 1 OS=Homo sapiens OX=9606 GN=KRT1 PE=1 SV=6
9	8	P04264	K.YEELQITAGR.H	N	29.6	1178.59	10	-1.3	590.303	2	32.8	1	19711	20210302_EXPL5_nLC7_MEM_77min_DDA_Ancient_Human_calc_Palto247_30k.raw	1	377	386			PEAKS DB	P04264	260.23	62	50	27	Keratin type II cytoskeletal 1 OS=Homo sapiens OX=9606 GN=KRT1 PE=1 SV=6
9	8	P04264	L.NVEIDPEIQK.V	N	29.19	1183.61	10	0.1	592.812	2	31.51	1	18891	20210302_EXPL5_nLC7_MEM_77min_DDA_Ancient_Human_calc_Palto247_30k.raw	1	166	175			PEAKS DB	P04264	260.23	62	50	27	Keratin type II cytoskeletal 1 OS=Homo sapiens OX=9606 GN=KRT1 PE=1 SV=6
4	10	P01009	K.ELDRDTVFALVNYIFFK.G	N	65.88	2089.09	17	7.9	1045.56	2	66.88	1	43250	20210302_EXPL5_nLC7_MEM_77min_DDA_Ancient_Human_calc_Palto247_30k.raw	2	199	215			PEAKS DB	P01009	256.02	64	56	22	Alpha-1-antitrypsin OS=Homo sapiens OX=9606 GN=SERPINA1 PE=1 SV=3
4	10	P01009	K.LSITGTYDLKSVLGQ(+.98)LGITK.V	Y	63.39	2107.18	20	4.6	1054.6	2	60.96	1	39174	20210302_EXPL5_nLC7_MEM_77min_DDA_Ancient_Human_calc_Palto247_30k.raw	1	315	334	Deamidation (NQ)	Q15:Deamidation (NQ):1000.00	PEAKS DB	P01009	256.02	64	56	22	Alpha-1-antitrypsin OS=Homo sapiens OX=9606 GN=SERPINA1 PE=1 SV=3
4	10	P01009	K.VFSNGADLSGVTEEAPLK.L	Y	61.25	1832.92	18	3.6	917.468	2	45.59	1	28588	20210302_EXPL5_nLC7_MEM_77min_DDA_Ancient_Human_calc_Palto247_30k.raw	1	335	352			PEAKS DB	P01009	256.02	64	56	22	Alpha-1-antitrypsin OS=Homo sapiens OX=9606 GN=SERPINA1 PE=1 SV=3
4	10	P01009	K.VFSN(+.98)GADLSGVTEEAPLK.L	Y	60.24	1833.9	18	0.9	917.958	2	48.82	1	30757	20210302_EXPL5_nLC7_MEM_77min_DDA_Ancient_Human_calc_Palto247_30k.raw	11	335	352	Deamidation (NQ)	N4:Deamidation (NQ):1000.00	PEAKS DB	P01009	256.02	64	56	22	Alpha-1-antitrypsin OS=Homo sapiens OX=9606 GN=SERPINA1 PE=1 SV=3
4	10	P01009	S.Q(-17.03)LQLTTGNGLFLSEGLK.L	Y	57.45	1800.96	17	5.5	901.493	2	63.57	1	40966	20210302_EXPL5_nLC7_MEM_77min_DDA_Ancient_Human_calc_Palto247_30k.raw	1	133	149	Pyro-glu from Q	Q1:Pyro-glu from Q:1000.00	PEAKS PTM	P01009	256.02	64	56	22	Alpha-1-antitrypsin OS=Homo sapiens OX=9606 GN=SERPINA1 PE=1 SV=3
4	10	P01009	K.LQHLEN(+.98)ELTHDIITK.F	N	57.34	1803.94	15	2.7	602.321	3	41.39	1	25681	20210302_EXPL5_nLC7_MEM_77min_DDA_Ancient_Human_calc_Palto247_30k.raw	2	284	298	Deamidation (NQ)	N6:Deamidation (NQ):61.77	PEAKS DB	P01009	256.02	64	56	22	Alpha-1-antitrypsin OS=Homo sapiens OX=9606 GN=SERPINA1 PE=1 SV=3
4	10	P01009	K.LQ(+.98)HLEN(+.98)ELTHDIITK.F	N	57.19	1804.92	15	5.4	602.651	3	43.08	1	26849	20210302_EXPL5_nLC7_MEM_77min_DDA_Ancient_Human_calc_Palto247_30k.raw	2	284	298	Deamidation (NQ)	Q2:Deamidation (NQ):1000.00;N6:Deamidation (NQ):1000.00	PEAKS DB	P01009	256.02	64	56	22	Alpha-1-antitrypsin OS=Homo sapiens OX=9606 GN=SERPINA1 PE=1 SV=3
4	10	P01009	N.IFFSPVSIATAFAM(+15.99)L.S	N	56.79	1629.85	15	0.8	815.932	2	67.37	1	43601	20210302_EXPL5_nLC7_MEM_77min_DDA_Ancient_Human_calc_Palto247_30k.raw	1	74	88	Oxidation (M)	M14:Oxidation (M):1000.00	PEAKS DB	P01009	256.02	64	56	22	Alpha-1-antitrypsin OS=Homo sapiens OX=9606 GN=SERPINA1 PE=1 SV=3
4	10	P01009	K.LQHLENELTHDIITK.F	N	56.01	1802.95	15	1.7	601.992	3	37.65	1	23089	20210302_EXPL5_nLC7_MEM_77min_DDA_Ancient_Human_calc_Palto247_30k.raw	2	284	298			PEAKS DB	P01009	256.02	64	56	22	Alpha-1-antitrypsin OS=Homo sapiens OX=9606 GN=SERPINA1 PE=1 SV=3
4	10	P01009	K.SVLGQ(+.98)LGITKVF.S	Y	54.26	1261.73	12	0.6	631.872	2	60.4	1	38779	20210302_EXPL5_nLC7_MEM_77min_DDA_Ancient_Human_calc_Palto247_30k.raw	3	325	336	Deamidation (NQ)	Q5:Deamidation (NQ):1000.00	PEAKS DB	P01009	256.02	64	56	22	Alpha-1-antitrypsin OS=Homo sapiens OX=9606 GN=SERPINA1 PE=1 SV=3
4	10	P01009	K.ITPN(+.98)LAEFAFSLYR.Q	Y	54.09	1641.84	14	2.7	548.289	3	64.25	1	41419	20210302_EXPL5_nLC7_MEM_77min_DDA_Ancient_Human_calc_Palto247_30k.raw	6	50	63	Deamidation (NQ)	N4:Deamidation (NQ):1000.00	PEAKS DB	P01009	256.02	64	56	22	Alpha-1-antitrypsin OS=Homo sapiens OX=9606 GN=SERPINA1 PE=1 SV=3
4	10	P01009	K.ITPNLAEFAFSLYR.Q	Y	53.56	1640.86	14	-0.4	547.959	3	63.29	1	40765	20210302_EXPL5_nLC7_MEM_77min_DDA_Ancient_Human_calc_Palto247_30k.raw	3	50	63			PEAKS DB	P01009	256.02	64	56	22	Alpha-1-antitrypsin OS=Homo sapiens OX=9606 GN=SERPINA1 PE=1 SV=3
4	10	P01009	S.TNIFFSPVSIATAF.A	N	53.03	1513.78	14	0.6	757.899	2	66.97	1	43315	20210302_EXPL5_nLC7_MEM_77min_DDA_Ancient_Human_calc_Palto247_30k.raw	1	72	85			PEAKS DB	P01009	256.02	64	56	22	Alpha-1-antitrypsin OS=Homo sapiens OX=9606 GN=SERPINA1 PE=1 SV=3
4	10	P01009	K.ELDRDTVFALVN(+.98)YIFFK.G	N	52.74	2090.07	17	-1.6	697.697	3	66.95	1	43316	20210302_EXPL5_nLC7_MEM_77min_DDA_Ancient_Human_calc_Palto247_30k.raw	4	199	215	Deamidation (NQ)	N12:Deamidation (NQ):1000.00	PEAKS DB	P01009	256.02	64	56	22	Alpha-1-antitrypsin OS=Homo sapiens OX=9606 GN=SERPINA1 PE=1 SV=3
4	10	P01009	K.AVHKAVLTIDEK.G	N	52.28	1322.76	12	-0.4	441.926	3	19.35	1	10480	20210302_EXPL5_nLC7_MEM_77min_DDA_Ancient_Human_calc_Palto247_30k.raw	1	356	367			PEAKS DB	P01009	256.02	64	56	22	Alpha-1-antitrypsin OS=Homo sapiens OX=9606 GN=SERPINA1 PE=1 SV=3
4	10	P01009	K.YLGN(+.98)ATAIFFLPDEGK.L	N	51.24	1755.87	16	8.8	878.951	2	63.21	1	40724	20210302_EXPL5_nLC7_MEM_77min_DDA_Ancient_Human_calc_Palto247_30k.raw	1	268	283	Deamidation (NQ)	N4:Deamidation (NQ):1000.00	PEAKS DB	P01009	256.02	64	56	22	Alpha-1-antitrypsin OS=Homo sapiens OX=9606 GN=SERPINA1 PE=1 SV=3
4	10	P01009	K.LVDKFLEDVKK.L	Y	50.93	1332.77	11	-0.4	667.39	2	32.85	1	19805	20210302_EXPL5_nLC7_MEM_77min_DDA_Ancient_Human_calc_Palto247_30k.raw	4	150	160			PEAKS DB	P01009	256.02	64	56	22	Alpha-1-antitrypsin OS=Homo sapiens OX=9606 GN=SERPINA1 PE=1 SV=3
4	10	P01009	F.SPVSIATAFAM(+15.99)LSLGTK.A	N	50.87	1708.91	17	1.9	570.644	3	62.87	1	40509	20210302_EXPL5_nLC7_MEM_77min_DDA_Ancient_Human_calc_Palto247_30k.raw	1	77	93	Oxidation (M)	M11:Oxidation (M):1000.00	PEAKS DB	P01009	256.02	64	56	22	Alpha-1-antitrypsin OS=Homo sapiens OX=9606 GN=SERPINA1 PE=1 SV=3
4	10	P01009	Q.LQ(+.98)LTTGNGLFLSEGLK.L	Y	50.76	1690.91	16	3.2	846.467	2	58.1	1	37209	20210302_EXPL5_nLC7_MEM_77min_DDA_Ancient_Human_calc_Palto247_30k.raw	1	134	149	Deamidation (NQ)	Q2:Deamidation (NQ):119.54	PEAKS DB	P01009	256.02	64	56	22	Alpha-1-antitrypsin OS=Homo sapiens OX=9606 GN=SERPINA1 PE=1 SV=3
4	10	P01009	K.SVLGQLGITKVF.S	Y	49.52	1260.74	12	1	631.38	2	59.34	1	38053	20210302_EXPL5_nLC7_MEM_77min_DDA_Ancient_Human_calc_Palto247_30k.raw	2	325	336			PEAKS DB	P01009	256.02	64	56	22	Alpha-1-antitrypsin OS=Homo sapiens OX=9606 GN=SERPINA1 PE=1 SV=3
4	10	P01009	T.N(+.98)IFFSPVSIATAF.A	N	49	1413.72	13	-1.1	707.865	2	67.73	1	43839	20210302_EXPL5_nLC7_MEM_77min_DDA_Ancient_Human_calc_Palto247_30k.raw	1	73	85	Deamidation (NQ)	N1:Deamidation (NQ):1000.00	PEAKS DB	P01009	256.02	64	56	22	Alpha-1-antitrypsin OS=Homo sapiens OX=9606 GN=SERPINA1 PE=1 SV=3
4	10	P01009	D.SQ(+.98)LQ(+.98)LTTGNGLFLSEGLK.L	Y	48.89	1906.99	18	8.4	954.51	2	58.91	1	37773	20210302_EXPL5_nLC7_MEM_77min_DDA_Ancient_Human_calc_Palto247_30k.raw	1	132	149	Deamidation (NQ)	Q2:Deamidation (NQ):161.52;Q4:Deamidation (NQ):119.54	PEAKS DB	P01009	256.02	64	56	22	Alpha-1-antitrypsin OS=Homo sapiens OX=9606 GN=SERPINA1 PE=1 SV=3
4	10	P01009	L.Q(-17.03)LTTGNGLFLSEGLK.L	Y	47.54	1559.82	15	1.5	780.918	2	61.07	1	39249	20210302_EXPL5_nLC7_MEM_77min_DDA_Ancient_Human_calc_Palto247_30k.raw	0	135	149	Pyro-glu from Q	Q1:Pyro-glu from Q:1000.00	PEAKS PTM	P01009	256.02	64	56	22	Alpha-1-antitrypsin OS=Homo sapiens OX=9606 GN=SERPINA1 PE=1 SV=3
4	10	P01009	K.ELDRDTVFALVNYI.F	N	47.25	1666.86	14	2.8	834.438	2	65.01	1	41951	20210302_EXPL5_nLC7_MEM_77min_DDA_Ancient_Human_calc_Palto247_30k.raw	1	199	212			PEAKS DB	P01009	256.02	64	56	22	Alpha-1-antitrypsin OS=Homo sapiens OX=9606 GN=SERPINA1 PE=1 SV=3
4	10	P01009	Q.LQLTTGN(+.98)GLFLSEGLK.L	Y	46.82	1690.91	16	7.8	846.471	2	58.89	1	37752	20210302_EXPL5_nLC7_MEM_77min_DDA_Ancient_Human_calc_Palto247_30k.raw	2	134	149	Deamidation (NQ)	N7:Deamidation (NQ):119.32	PEAKS DB	P01009	256.02	64	56	22	Alpha-1-antitrypsin OS=Homo sapiens OX=9606 GN=SERPINA1 PE=1 SV=3
4	10	P01009	K.LYHSEAFTVN(+.98)FGDTEEAKK.Q	Y	46.72	2186.02	19	1.3	547.512	4	38.82	1	23915	20210302_EXPL5_nLC7_MEM_77min_DDA_Ancient_Human_calc_Palto247_30k.raw	1	161	179	Deamidation (NQ)	N10:Deamidation (NQ):1000.00	PEAKS DB	P01009	256.02	64	56	22	Alpha-1-antitrypsin OS=Homo sapiens OX=9606 GN=SERPINA1 PE=1 SV=3
4	10	P01009	K.LVDKFLEDVK.K	Y	45.27	1204.67	10	0.5	603.343	2	38.31	1	23530	20210302_EXPL5_nLC7_MEM_77min_DDA_Ancient_Human_calc_Palto247_30k.raw	2	150	159			PEAKS DB	P01009	256.02	64	56	22	Alpha-1-antitrypsin OS=Homo sapiens OX=9606 GN=SERPINA1 PE=1 SV=3
4	10	P01009	K.LYHSEAFTVNFGDTEEAKK.Q	Y	44.31	2185.03	19	3.7	547.268	4	37.69	1	23137	20210302_EXPL5_nLC7_MEM_77min_DDA_Ancient_Human_calc_Palto247_30k.raw	2	161	179			PEAKS DB	P01009	256.02	64	56	22	Alpha-1-antitrypsin OS=Homo sapiens OX=9606 GN=SERPINA1 PE=1 SV=3
4	10	P01009	K.GTEAAGAM(+15.99)FLEAIPM(+15.99).S	N	43.65	1539.69	15	3.6	770.857	2	58.51	1	37388	20210302_EXPL5_nLC7_MEM_77min_DDA_Ancient_Human_calc_Palto247_30k.raw	2	368	382	Oxidation (M)	M8:Oxidation (M):1000.00;M15:Oxidation (M):1000.00	PEAKS DB	P01009	256.02	64	56	22	Alpha-1-antitrypsin OS=Homo sapiens OX=9606 GN=SERPINA1 PE=1 SV=3
4	10	P01009	K.GTQ(+.98)GKIVDLVK.E	N	43.57	1157.67	11	2.2	579.841	2	30.61	1	18258	20210302_EXPL5_nLC7_MEM_77min_DDA_Ancient_Human_calc_Palto247_30k.raw	1	188	198	Deamidation (NQ)	Q3:Deamidation (NQ):1000.00	PEAKS DB	P01009	256.02	64	56	22	Alpha-1-antitrypsin OS=Homo sapiens OX=9606 GN=SERPINA1 PE=1 SV=3
4	10	P01009	Y.DLKSVLGQLGITK.V	Y	43.21	1370.81	13	4.3	686.417	2	52.89	1	33627	20210302_EXPL5_nLC7_MEM_77min_DDA_Ancient_Human_calc_Palto247_30k.raw	2	322	334			PEAKS DB	P01009	256.02	64	56	22	Alpha-1-antitrypsin OS=Homo sapiens OX=9606 GN=SERPINA1 PE=1 SV=3
4	10	P01009	Q.LQ(+.98)LTTGN(+.98)GLFLSEGLK.L	Y	43.08	1691.9	16	7.2	846.962	2	59.38	1	38078	20210302_EXPL5_nLC7_MEM_77min_DDA_Ancient_Human_calc_Palto247_30k.raw	1	134	149	Deamidation (NQ)	Q2:Deamidation (NQ):1000.00;N7:Deamidation (NQ):1000.00	PEAKS DB	P01009	256.02	64	56	22	Alpha-1-antitrypsin OS=Homo sapiens OX=9606 GN=SERPINA1 PE=1 SV=3
4	10	P01009	Q.LQLTTGNGLFLSEGLK.L	Y	43.04	1689.93	16	6.3	845.978	2	57.38	1	36704	20210302_EXPL5_nLC7_MEM_77min_DDA_Ancient_Human_calc_Palto247_30k.raw	1	134	149			PEAKS DB	P01009	256.02	64	56	22	Alpha-1-antitrypsin OS=Homo sapiens OX=9606 GN=SERPINA1 PE=1 SV=3
4	10	P01009	N.IFFSPVSIATAF.A	N	42.11	1298.69	12	2.8	650.355	2	66.14	1	42734	20210302_EXPL5_nLC7_MEM_77min_DDA_Ancient_Human_calc_Palto247_30k.raw	2	74	85			PEAKS DB	P01009	256.02	64	56	22	Alpha-1-antitrypsin OS=Homo sapiens OX=9606 GN=SERPINA1 PE=1 SV=3
4	10	P01009	K.LSITGTYDLK.S	Y	40.79	1109.6	10	0.7	555.806	2	39.8	1	24621	20210302_EXPL5_nLC7_MEM_77min_DDA_Ancient_Human_calc_Palto247_30k.raw	3	315	324			PEAKS DB	P01009	256.02	64	56	22	Alpha-1-antitrypsin OS=Homo sapiens OX=9606 GN=SERPINA1 PE=1 SV=3
4	10	P01009	K.SVLGQLGITK.V	Y	40.39	1014.61	10	2.1	508.312	2	43.35	1	26968	20210302_EXPL5_nLC7_MEM_77min_DDA_Ancient_Human_calc_Palto247_30k.raw	2	325	334			PEAKS DB	P01009	256.02	64	56	22	Alpha-1-antitrypsin OS=Homo sapiens OX=9606 GN=SERPINA1 PE=1 SV=3
4	10	P01009	K.GKWERPFEVK.D	Y	40.36	1274.68	10	1.7	638.347	2	25.53	1	14755	20210302_EXPL5_nLC7_MEM_77min_DDA_Ancient_Human_calc_Palto247_30k.raw	2	216	225			PEAKS DB	P01009	256.02	64	56	22	Alpha-1-antitrypsin OS=Homo sapiens OX=9606 GN=SERPINA1 PE=1 SV=3
4	10	P01009	P.N(+.98)LAEFAFSLYR.Q	Y	40.35	1330.66	11	6.4	666.339	2	65.5	1	42289	20210302_EXPL5_nLC7_MEM_77min_DDA_Ancient_Human_calc_Palto247_30k.raw	1	53	63	Deamidation (NQ)	N1:Deamidation (NQ):1000.00	PEAKS DB	P01009	256.02	64	56	22	Alpha-1-antitrypsin OS=Homo sapiens OX=9606 GN=SERPINA1 PE=1 SV=3
4	10	P01009	K.ELDRDTVFALVNY.I	N	40.2	1553.77	13	3.6	777.896	2	60.39	1	38768	20210302_EXPL5_nLC7_MEM_77min_DDA_Ancient_Human_calc_Palto247_30k.raw	3	199	211			PEAKS DB	P01009	256.02	64	56	22	Alpha-1-antitrypsin OS=Homo sapiens OX=9606 GN=SERPINA1 PE=1 SV=3
4	10	P01009	N.LAEFAFSLYR.Q	N	40.1	1215.63	10	2.4	608.823	2	55.89	1	35658	20210302_EXPL5_nLC7_MEM_77min_DDA_Ancient_Human_calc_Palto247_30k.raw	2	54	63			PEAKS DB	P01009	256.02	64	56	22	Alpha-1-antitrypsin OS=Homo sapiens OX=9606 GN=SERPINA1 PE=1 SV=3
4	10	P01009	K.FNKPFVFLM(+15.99)IEQ(+.98)N(+.98)TK.S	N	40.06	1872.93	15	8.7	625.324	3	53.43	1	33985	20210302_EXPL5_nLC7_MEM_77min_DDA_Ancient_Human_calc_Palto247_30k.raw	1	390	404	Oxidation (M); Deamidation (NQ)	M9:Oxidation (M):1000.00;Q12:Deamidation (NQ):82.11;N13:Deamidation (NQ):94.26	PEAKS DB	P01009	256.02	64	56	22	Alpha-1-antitrypsin OS=Homo sapiens OX=9606 GN=SERPINA1 PE=1 SV=3
4	10	P01009	S.E(-18.01)AFTVN(+.98)FGDTEEAKK.Q	Y	39.73	1667.77	15	3.7	834.894	2	46.93	1	29503	20210302_EXPL5_nLC7_MEM_77min_DDA_Ancient_Human_calc_Palto247_30k.raw	1	165	179	Pyro-glu from E; Deamidation (NQ)	E1:Pyro-glu from E:1000.00;N6:Deamidation (NQ):1000.00	PEAKS DB	P01009	256.02	64	56	22	Alpha-1-antitrypsin OS=Homo sapiens OX=9606 GN=SERPINA1 PE=1 SV=3
4	10	P01009	F.ALVNYIFFK.G	N	39.72	1113.62	9	1.8	557.819	2	58.34	1	37335	20210302_EXPL5_nLC7_MEM_77min_DDA_Ancient_Human_calc_Palto247_30k.raw	1	207	215			PEAKS DB	P01009	256.02	64	56	22	Alpha-1-antitrypsin OS=Homo sapiens OX=9606 GN=SERPINA1 PE=1 SV=3
4	10	P01009	Y.DLKSVLGQ(+.98)LGITK.V	Y	39.35	1371.8	13	0	458.273	3	55.85	1	35643	20210302_EXPL5_nLC7_MEM_77min_DDA_Ancient_Human_calc_Palto247_30k.raw	1	322	334	Deamidation (NQ)	Q8:Deamidation (NQ):1000.00	PEAKS DB	P01009	256.02	64	56	22	Alpha-1-antitrypsin OS=Homo sapiens OX=9606 GN=SERPINA1 PE=1 SV=3
4	10	P01009	R.DTVFALVN(+.98)YIFFK.G	N	37.86	1576.82	13	5.2	789.42	2	65.46	1	42276	20210302_EXPL5_nLC7_MEM_77min_DDA_Ancient_Human_calc_Palto247_30k.raw	0	203	215	Deamidation (NQ)	N8:Deamidation (NQ):1000.00	PEAKS DB	P01009	256.02	64	56	22	Alpha-1-antitrypsin OS=Homo sapiens OX=9606 GN=SERPINA1 PE=1 SV=3
4	10	P01009	K.E(-18.01)LDRDTVFALVNYIFFK.G	N	37.85	2071.08	17	3	1036.55	2	67.22	1	43484	20210302_EXPL5_nLC7_MEM_77min_DDA_Ancient_Human_calc_Palto247_30k.raw	0	199	215	Pyro-glu from E	E1:Pyro-glu from E:1000.00	PEAKS DB	P01009	256.02	64	56	22	Alpha-1-antitrypsin OS=Homo sapiens OX=9606 GN=SERPINA1 PE=1 SV=3
4	10	P01009	F.ALVN(+.98)YIFFK.G	N	37.16	1114.61	9	0.5	558.311	2	60.46	1	38811	20210302_EXPL5_nLC7_MEM_77min_DDA_Ancient_Human_calc_Palto247_30k.raw	1	207	215	Deamidation (NQ)	N4:Deamidation (NQ):1000.00	PEAKS DB	P01009	256.02	64	56	22	Alpha-1-antitrypsin OS=Homo sapiens OX=9606 GN=SERPINA1 PE=1 SV=3
4	10	P01009	A.TAFAM(+15.99)LSLGTK.A	N	36.8	1154.6	11	0.7	578.308	2	41.06	1	25441	20210302_EXPL5_nLC7_MEM_77min_DDA_Ancient_Human_calc_Palto247_30k.raw	2	83	93	Oxidation (M)	M5:Oxidation (M):1000.00	PEAKS DB	P01009	256.02	64	56	22	Alpha-1-antitrypsin OS=Homo sapiens OX=9606 GN=SERPINA1 PE=1 SV=3
4	10	P01009	S.E(-18.01)AFTVNFGDTEEAKK.Q	Y	36.68	1666.78	15	5.1	834.403	2	45.54	1	28544	20210302_EXPL5_nLC7_MEM_77min_DDA_Ancient_Human_calc_Palto247_30k.raw	1	165	179	Pyro-glu from E	E1:Pyro-glu from E:1000.00	PEAKS DB	P01009	256.02	64	56	22	Alpha-1-antitrypsin OS=Homo sapiens OX=9606 GN=SERPINA1 PE=1 SV=3
4	10	P01009	K.KQINDYVEK.G	Y	36.54	1135.59	9	-0.2	568.801	2	17.78	1	9427	20210302_EXPL5_nLC7_MEM_77min_DDA_Ancient_Human_calc_Palto247_30k.raw	1	179	187			PEAKS DB	P01009	256.02	64	56	22	Alpha-1-antitrypsin OS=Homo sapiens OX=9606 GN=SERPINA1 PE=1 SV=3
4	10	P01009	A.LVNYIFFK.G	N	36.13	1042.59	8	0.9	522.3	2	52.44	1	33241	20210302_EXPL5_nLC7_MEM_77min_DDA_Ancient_Human_calc_Palto247_30k.raw	1	208	215			PEAKS DB	P01009	256.02	64	56	22	Alpha-1-antitrypsin OS=Homo sapiens OX=9606 GN=SERPINA1 PE=1 SV=3
4	10	P01009	K.FN(+.98)KPFVFLM(+15.99)IEQ(+.98)N(+.98)TK.S	N	36.1	1873.92	15	3.2	625.648	3	57.55	1	36808	20210302_EXPL5_nLC7_MEM_77min_DDA_Ancient_Human_calc_Palto247_30k.raw	1	390	404	Deamidation (NQ); Oxidation (M)	N2:Deamidation (NQ):1000.00;M9:Oxidation (M):1000.00;Q12:Deamidation (NQ):1000.00;N13:Deamidation (NQ):1000.00	PEAKS DB	P01009	256.02	64	56	22	Alpha-1-antitrypsin OS=Homo sapiens OX=9606 GN=SERPINA1 PE=1 SV=3
4	10	P01009	K.ITPNLAEFAF.S	Y	35.96	1121.58	10	3.9	561.797	2	61.55	1	39577	20210302_EXPL5_nLC7_MEM_77min_DDA_Ancient_Human_calc_Palto247_30k.raw	2	50	59			PEAKS DB	P01009	256.02	64	56	22	Alpha-1-antitrypsin OS=Homo sapiens OX=9606 GN=SERPINA1 PE=1 SV=3
4	10	P01009	K.E(-18.01)LDRDTVFALVNY.I	N	35.5	1535.76	13	1.5	768.889	2	64.7	1	41763	20210302_EXPL5_nLC7_MEM_77min_DDA_Ancient_Human_calc_Palto247_30k.raw	1	199	211	Pyro-glu from E	E1:Pyro-glu from E:1000.00	PEAKS DB	P01009	256.02	64	56	22	Alpha-1-antitrypsin OS=Homo sapiens OX=9606 GN=SERPINA1 PE=1 SV=3
4	10	P01009	R.SASLHLPK.L	Y	35.34	851.486	8	-0.2	426.75	2	21.56	1	11946	20210302_EXPL5_nLC7_MEM_77min_DDA_Ancient_Human_calc_Palto247_30k.raw	1	307	314			PEAKS DB	P01009	256.02	64	56	22	Alpha-1-antitrypsin OS=Homo sapiens OX=9606 GN=SERPINA1 PE=1 SV=3
4	10	P01009	K.KLSSWVLLM(+15.99)K.Y	N	35.32	1219.7	10	4.1	610.86	2	40.71	1	25221	20210302_EXPL5_nLC7_MEM_77min_DDA_Ancient_Human_calc_Palto247_30k.raw	1	258	267	Oxidation (M)	M9:Oxidation (M):1000.00	PEAKS DB	P01009	256.02	64	56	22	Alpha-1-antitrypsin OS=Homo sapiens OX=9606 GN=SERPINA1 PE=1 SV=3
4	10	P01009	K.FN(+.98)KPFVFLM(+15.99)IEQN(+.98)TK.S	N	35.08	1872.93	15	7.4	625.323	3	56.46	1	36061	20210302_EXPL5_nLC7_MEM_77min_DDA_Ancient_Human_calc_Palto247_30k.raw	1	390	404	Deamidation (NQ); Oxidation (M)	N2:Deamidation (NQ):65.92;M9:Oxidation (M):1000.00;N13:Deamidation (NQ):8.69	PEAKS DB	P01009	256.02	64	56	22	Alpha-1-antitrypsin OS=Homo sapiens OX=9606 GN=SERPINA1 PE=1 SV=3
4	10	P01009	K.SVLGQ(+.98)LGITK.V	Y	35.03	1015.59	10	2.6	508.804	2	44.25	1	27611	20210302_EXPL5_nLC7_MEM_77min_DDA_Ancient_Human_calc_Palto247_30k.raw	3	325	334	Deamidation (NQ)	Q5:Deamidation (NQ):1000.00	PEAKS DB	P01009	256.02	64	56	22	Alpha-1-antitrypsin OS=Homo sapiens OX=9606 GN=SERPINA1 PE=1 SV=3
4	10	P01009	K.ITPN(+.98)LAEFAF.S	Y	34.72	1122.56	10	2.7	562.289	2	63.23	1	40729	20210302_EXPL5_nLC7_MEM_77min_DDA_Ancient_Human_calc_Palto247_30k.raw	3	50	59	Deamidation (NQ)	N4:Deamidation (NQ):1000.00	PEAKS DB	P01009	256.02	64	56	22	Alpha-1-antitrypsin OS=Homo sapiens OX=9606 GN=SERPINA1 PE=1 SV=3
4	10	P01009	D.TVFALVNY.I	N	34.65	925.491	8	1.8	463.754	2	58.42	1	37434	20210302_EXPL5_nLC7_MEM_77min_DDA_Ancient_Human_calc_Palto247_30k.raw	1	204	211			PEAKS DB	P01009	256.02	64	56	22	Alpha-1-antitrypsin OS=Homo sapiens OX=9606 GN=SERPINA1 PE=1 SV=3
4	10	P01009	K.FNKPFVFLM(+15.99)IEQNTK.S	N	33.42	1870.97	15	-2.1	624.661	3	51.59	1	32721	20210302_EXPL5_nLC7_MEM_77min_DDA_Ancient_Human_calc_Palto247_30k.raw	1	390	404	Oxidation (M)	M9:Oxidation (M):1000.00	PEAKS DB	P01009	256.02	64	56	22	Alpha-1-antitrypsin OS=Homo sapiens OX=9606 GN=SERPINA1 PE=1 SV=3
4	10	P01009	V.SIATAFAM(+15.99)L.S	N	33.39	939.473	9	1.5	470.745	2	58.98	1	37818	20210302_EXPL5_nLC7_MEM_77min_DDA_Ancient_Human_calc_Palto247_30k.raw	1	80	88	Oxidation (M)	M8:Oxidation (M):1000.00	PEAKS DB	P01009	256.02	64	56	22	Alpha-1-antitrypsin OS=Homo sapiens OX=9606 GN=SERPINA1 PE=1 SV=3
4	10	P01009	K.ELDRDTVFALVN.Y	N	33.24	1390.71	12	4.6	696.365	2	54.65	1	34775	20210302_EXPL5_nLC7_MEM_77min_DDA_Ancient_Human_calc_Palto247_30k.raw	3	199	210			PEAKS DB	P01009	256.02	64	56	22	Alpha-1-antitrypsin OS=Homo sapiens OX=9606 GN=SERPINA1 PE=1 SV=3
4	10	P01009	N.G(+42.01)LFLSEGLK.L	Y	33.22	1004.55	9	3.4	503.286	2	61.13	1	39307	20210302_EXPL5_nLC7_MEM_77min_DDA_Ancient_Human_calc_Palto247_30k.raw	1	141	149	Acetylation (N-term)	G1:Acetylation (N-term):1000.00	PEAKS PTM	P01009	256.02	64	56	22	Alpha-1-antitrypsin OS=Homo sapiens OX=9606 GN=SERPINA1 PE=1 SV=3
4	10	P01009	L.VNYIFFK.G	N	33.22	929.501	7	0.6	465.758	2	46.78	1	29341	20210302_EXPL5_nLC7_MEM_77min_DDA_Ancient_Human_calc_Palto247_30k.raw	1	209	215			PEAKS DB	P01009	256.02	64	56	22	Alpha-1-antitrypsin OS=Homo sapiens OX=9606 GN=SERPINA1 PE=1 SV=3
4	10	P01009	L.VN(+.98)YIFFK.G	N	32.56	930.485	7	-0.2	466.25	2	49.57	1	31267	20210302_EXPL5_nLC7_MEM_77min_DDA_Ancient_Human_calc_Palto247_30k.raw	1	209	215	Deamidation (NQ)	N2:Deamidation (NQ):1000.00	PEAKS DB	P01009	256.02	64	56	22	Alpha-1-antitrypsin OS=Homo sapiens OX=9606 GN=SERPINA1 PE=1 SV=3
4	10	P01009	K.KQ(+.98)INDYVEK.G	Y	31.94	1136.57	9	-1	569.292	2	18.65	1	10036	20210302_EXPL5_nLC7_MEM_77min_DDA_Ancient_Human_calc_Palto247_30k.raw	1	179	187	Deamidation (NQ)	Q2:Deamidation (NQ):48.87	PEAKS DB	P01009	256.02	64	56	22	Alpha-1-antitrypsin OS=Homo sapiens OX=9606 GN=SERPINA1 PE=1 SV=3
4	10	P01009	F.VFLM(+15.99)IEQN(+.98)TK.S	N	31.65	1238.62	10	-2.4	620.317	2	39.01	1	24053	20210302_EXPL5_nLC7_MEM_77min_DDA_Ancient_Human_calc_Palto247_30k.raw	1	395	404	Oxidation (M); Deamidation (NQ)	M4:Oxidation (M):1000.00;N8:Deamidation (NQ):26.02	PEAKS DB	P01009	256.02	64	56	22	Alpha-1-antitrypsin OS=Homo sapiens OX=9606 GN=SERPINA1 PE=1 SV=3
4	10	P01009	D.TVFALVNYIFFK.G	N	31.43	1460.81	12	6.9	731.416	2	66.41	1	42928	20210302_EXPL5_nLC7_MEM_77min_DDA_Ancient_Human_calc_Palto247_30k.raw	1	204	215			PEAKS DB	P01009	256.02	64	56	22	Alpha-1-antitrypsin OS=Homo sapiens OX=9606 GN=SERPINA1 PE=1 SV=3
4	10	P01009	K.Q(-17.03)INDYVEK.G	Y	30.29	990.466	8	1.2	496.241	2	34.82	1	21138	20210302_EXPL5_nLC7_MEM_77min_DDA_Ancient_Human_calc_Palto247_30k.raw	1	180	187	Pyro-glu from Q	Q1:Pyro-glu from Q:1000.00	PEAKS PTM	P01009	256.02	64	56	22	Alpha-1-antitrypsin OS=Homo sapiens OX=9606 GN=SERPINA1 PE=1 SV=3
4	10	P01009	K.FNKPFVFL.M	N	30.03	1010.56	8	2.8	506.288	2	57.34	1	36548	20210302_EXPL5_nLC7_MEM_77min_DDA_Ancient_Human_calc_Palto247_30k.raw	1	390	397			PEAKS DB	P01009	256.02	64	56	22	Alpha-1-antitrypsin OS=Homo sapiens OX=9606 GN=SERPINA1 PE=1 SV=3
4	10	P01009	E.FAFSLYR.Q	N	30.03	902.465	7	1.1	452.24	2	46.91	1	29484	20210302_EXPL5_nLC7_MEM_77min_DDA_Ancient_Human_calc_Palto247_30k.raw	1	57	63			PEAKS DB	P01009	256.02	64	56	22	Alpha-1-antitrypsin OS=Homo sapiens OX=9606 GN=SERPINA1 PE=1 SV=3
4	10	P01009	K.FN(+.98)KPFVFL.M	N	29.76	1011.54	8	0.8	506.779	2	59.81	1	38362	20210302_EXPL5_nLC7_MEM_77min_DDA_Ancient_Human_calc_Palto247_30k.raw	2	390	397	Deamidation (NQ)	N2:Deamidation (NQ):1000.00	PEAKS DB	P01009	256.02	64	56	22	Alpha-1-antitrypsin OS=Homo sapiens OX=9606 GN=SERPINA1 PE=1 SV=3
4	10	P01009	N.IFFSPVSIA.T	N	29.75	979.538	9	0.5	490.776	2	61.76	1	39727	20210302_EXPL5_nLC7_MEM_77min_DDA_Ancient_Human_calc_Palto247_30k.raw	1	74	82			PEAKS DB	P01009	256.02	64	56	22	Alpha-1-antitrypsin OS=Homo sapiens OX=9606 GN=SERPINA1 PE=1 SV=3
4	10	P01009	F.VFLM(+15.99)IEQ(+.98)N(+.98)TKSPLFM(+15.99)GK.V	N	29.42	2015.99	17	5.9	673.01	3	51.25	1	32470	20210302_EXPL5_nLC7_MEM_77min_DDA_Ancient_Human_calc_Palto247_30k.raw	1	395	411	Oxidation (M); Deamidation (NQ)	M4:Oxidation (M):1000.00;Q7:Deamidation (NQ):1000.00;N8:Deamidation (NQ):1000.00;M15:Oxidation (M):1000.00	PEAKS DB	P01009	256.02	64	56	22	Alpha-1-antitrypsin OS=Homo sapiens OX=9606 GN=SERPINA1 PE=1 SV=3
4	10	P01009	K.LSSWVLLM(+15.99)K.Y	N	29.4	1091.6	9	-4.9	546.807	2	47.25	1	29938	20210302_EXPL5_nLC7_MEM_77min_DDA_Ancient_Human_calc_Palto247_30k.raw	3	259	267	Oxidation (M)	M8:Oxidation (M):1000.00	PEAKS DB	P01009	256.02	64	56	22	Alpha-1-antitrypsin OS=Homo sapiens OX=9606 GN=SERPINA1 PE=1 SV=3
4	10	P01009	S.TNIFFSPVSIATAFAM(+15.99)L.S	N	28.88	1844.94	17	0.3	923.477	2	67.38	1	43597	20210302_EXPL5_nLC7_MEM_77min_DDA_Ancient_Human_calc_Palto247_30k.raw	0	72	88	Oxidation (M)	M16:Oxidation (M):1000.00	PEAKS DB	P01009	256.02	64	56	22	Alpha-1-antitrypsin OS=Homo sapiens OX=9606 GN=SERPINA1 PE=1 SV=3
4	10	P01009	K.FNKPFVFLM(+15.99).I	N	28.75	1157.59	9	1.1	579.805	2	53.57	1	34080	20210302_EXPL5_nLC7_MEM_77min_DDA_Ancient_Human_calc_Palto247_30k.raw	0	390	398	Oxidation (M)	M9:Oxidation (M):1000.00	PEAKS DB	P01009	256.02	64	56	22	Alpha-1-antitrypsin OS=Homo sapiens OX=9606 GN=SERPINA1 PE=1 SV=3
4	10	P01009	K.ELDRDTVF.A	N	28.62	993.477	8	1.6	497.746	2	34.72	1	21066	20210302_EXPL5_nLC7_MEM_77min_DDA_Ancient_Human_calc_Palto247_30k.raw	1	199	206			PEAKS DB	P01009	256.02	64	56	22	Alpha-1-antitrypsin OS=Homo sapiens OX=9606 GN=SERPINA1 PE=1 SV=3
3	11	SEQF2573_00100	R.VPTPTGSLTDLTFQAEK.E	N	72.88	1803.93	17	-1.6	902.969	2	48.06	1	30226	20210302_EXPL5_nLC7_MEM_77min_DDA_Ancient_Human_calc_Palto247_30k.raw	7	235	251			PEAKS DB	SEQF2573_00100	250.19	71	48	6	Glyceraldehyde-3-phosphate dehydrogenase [HMT-888 Actinomyces dentalis DSM 19115]
3	11	SEQF2573_00100	R.VPTPTGSLTDLTFQ(+.98)AEK.E	N	69.86	1804.91	17	3.6	903.465	2	49.35	1	31121	20210302_EXPL5_nLC7_MEM_77min_DDA_Ancient_Human_calc_Palto247_30k.raw	7	235	251	Deamidation (NQ)	Q14:Deamidation (NQ):1000.00	PEAKS DB	SEQF2573_00100	250.19	71	48	6	Glyceraldehyde-3-phosphate dehydrogenase [HMT-888 Actinomyces dentalis DSM 19115]
3	11	SEQF2573_00100	R.FGGEVSYDDEGIVVDGK.H	Y	66.81	1784.81	17	3.7	893.416	2	43.28	1	27365	20210302_EXPL5_nLC7_MEM_77min_DDA_Ancient_Human_calc_Palto247_30k.raw	4	55	71			PEAKS DB	SEQF2573_00100	250.19	71	48	6	Glyceraldehyde-3-phosphate dehydrogenase [HMT-888 Actinomyces dentalis DSM 19115]
3	11	SEQF2573_00100	R.AAALSM(+15.99)IPTKTGAAQAVALVIPDLK.G	Y	61.86	2465.39	25	4.5	822.808	3	57.85	1	37028	20210302_EXPL5_nLC7_MEM_77min_DDA_Ancient_Human_calc_Palto247_30k.raw	1	201	225	Oxidation (M)	M6:Oxidation (M):1000.00	PEAKS DB	SEQF2573_00100	250.19	71	48	6	Glyceraldehyde-3-phosphate dehydrogenase [HMT-888 Actinomyces dentalis DSM 19115]
3	11	SEQF2573_00100	R.AAALSM(+15.99)IPTKTGAAQ(+.98)AVALVIPDLK.G	Y	61.34	2466.38	25	3.6	823.136	3	58.32	1	37354	20210302_EXPL5_nLC7_MEM_77min_DDA_Ancient_Human_calc_Palto247_30k.raw	1	201	225	Oxidation (M); Deamidation (NQ)	M6:Oxidation (M):1000.00;Q15:Deamidation (NQ):1000.00	PEAKS DB	SEQF2573_00100	250.19	71	48	6	Glyceraldehyde-3-phosphate dehydrogenase [HMT-888 Actinomyces dentalis DSM 19115]
3	11	SEQF2573_00100	K.GILAYTEDPIVSADIM(+15.99)GDSHSSIFDATETK.V	N	57.69	3198.49	30	3.9	1067.18	3	59.19	1	37989	20210302_EXPL5_nLC7_MEM_77min_DDA_Ancient_Human_calc_Palto247_30k.raw	1	272	301	Oxidation (M)	M16:Oxidation (M):1000.00	PEAKS DB	SEQF2573_00100	250.19	71	48	6	Glyceraldehyde-3-phosphate dehydrogenase [HMT-888 Actinomyces dentalis DSM 19115]
3	11	SEQF2573_00100	R.GIM(+15.99)TTIHSYTGDQR.I	N	56.76	1594.74	14	0.3	798.378	2	27.59	1	16138	20210302_EXPL5_nLC7_MEM_77min_DDA_Ancient_Human_calc_Palto247_30k.raw	10	174	187	Oxidation (M)	M3:Oxidation (M):1000.00	PEAKS DB	SEQF2573_00100	250.19	71	48	6	Glyceraldehyde-3-phosphate dehydrogenase [HMT-888 Actinomyces dentalis DSM 19115]
3	11	SEQF2573_00100	R.VPTPTGSLTDLTFQ(+.98)AEKEV.S	N	55.39	2033.02	19	4.9	1017.52	2	54.68	1	34888	20210302_EXPL5_nLC7_MEM_77min_DDA_Ancient_Human_calc_Palto247_30k.raw	1	235	253	Deamidation (NQ)	Q14:Deamidation (NQ):1000.00	PEAKS DB	SEQF2573_00100	250.19	71	48	6	Glyceraldehyde-3-phosphate dehydrogenase [HMT-888 Actinomyces dentalis DSM 19115]
3	11	SEQF2573_00100	K.GILAYTEDPIVSADIM(+15.99)G.D	N	55.13	1779.86	17	4.8	890.942	2	60.51	1	38872	20210302_EXPL5_nLC7_MEM_77min_DDA_Ancient_Human_calc_Palto247_30k.raw	1	272	288	Oxidation (M)	M16:Oxidation (M):1000.00	PEAKS DB	SEQF2573_00100	250.19	71	48	6	Glyceraldehyde-3-phosphate dehydrogenase [HMT-888 Actinomyces dentalis DSM 19115]
3	11	SEQF2573_00100	K.TGAAQ(+.98)AVALVIPDLK.G	N	53.76	1466.83	15	3.5	734.427	2	56.23	1	35866	20210302_EXPL5_nLC7_MEM_77min_DDA_Ancient_Human_calc_Palto247_30k.raw	7	211	225	Deamidation (NQ)	Q5:Deamidation (NQ):1000.00	PEAKS DB	SEQF2573_00100	250.19	71	48	6	Glyceraldehyde-3-phosphate dehydrogenase [HMT-888 Actinomyces dentalis DSM 19115]
3	11	SEQF2573_00100	A.AALS(+87.05)MIPTKTGAAQAVALVIPDLK.G	Y	53.04	2465.41	24	3.2	822.814	3	58.78	1	37630	20210302_EXPL5_nLC7_MEM_77min_DDA_Ancient_Human_calc_Palto247_30k.raw	3	202	225	Phosphorylation to amine thiol	S4:Phosphorylation to amine thiol:49.79	PEAKS PTM	SEQF2573_00100	250.19	71	48	6	Glyceraldehyde-3-phosphate dehydrogenase [HMT-888 Actinomyces dentalis DSM 19115]
3	11	SEQF2573_00100	K.ADLEVVAVN(+.98)DLTDN(+.98)KTLAHLLK.Y	N	49.73	2393.27	22	-0.6	599.324	4	59.03	1	37834	20210302_EXPL5_nLC7_MEM_77min_DDA_Ancient_Human_calc_Palto247_30k.raw	7	26	47	Deamidation (NQ)	N9:Deamidation (NQ):1000.00;N14:Deamidation (NQ):1000.00	PEAKS DB	SEQF2573_00100	250.19	71	48	6	Glyceraldehyde-3-phosphate dehydrogenase [HMT-888 Actinomyces dentalis DSM 19115]
3	11	SEQF2573_00100	K.TGAAQAVALVIPDLK.G	N	48.52	1465.85	15	2.2	733.934	2	54.19	1	34416	20210302_EXPL5_nLC7_MEM_77min_DDA_Ancient_Human_calc_Palto247_30k.raw	9	211	225			PEAKS DB	SEQF2573_00100	250.19	71	48	6	Glyceraldehyde-3-phosphate dehydrogenase [HMT-888 Actinomyces dentalis DSM 19115]
3	11	SEQF2573_00100	R.GIM(+15.99)TTIHSYTGDQ(+.98)R.I	N	48.38	1595.72	14	-2.5	798.868	2	28.55	1	16814	20210302_EXPL5_nLC7_MEM_77min_DDA_Ancient_Human_calc_Palto247_30k.raw	8	174	187	Oxidation (M); Deamidation (NQ)	M3:Oxidation (M):1000.00;Q13:Deamidation (NQ):1000.00	PEAKS DB	SEQF2573_00100	250.19	71	48	6	Glyceraldehyde-3-phosphate dehydrogenase [HMT-888 Actinomyces dentalis DSM 19115]
3	11	SEQF2573_00100	R.GIM(+15.99)TTIHSYTGD.Q	N	46.68	1310.58	12	-2	656.297	2	32.8	1	19671	20210302_EXPL5_nLC7_MEM_77min_DDA_Ancient_Human_calc_Palto247_30k.raw	1	174	185	Oxidation (M)	M3:Oxidation (M):1000.00	PEAKS DB	SEQF2573_00100	250.19	71	48	6	Glyceraldehyde-3-phosphate dehydrogenase [HMT-888 Actinomyces dentalis DSM 19115]
3	11	SEQF2573_00100	R.AAALSM(+15.99)IPTKTGAAQAVAL.V	N	46.6	1799.98	19	3	901.001	2	45.33	1	28426	20210302_EXPL5_nLC7_MEM_77min_DDA_Ancient_Human_calc_Palto247_30k.raw	1	201	219	Oxidation (M)	M6:Oxidation (M):1000.00	PEAKS DB	SEQF2573_00100	250.19	71	48	6	Glyceraldehyde-3-phosphate dehydrogenase [HMT-888 Actinomyces dentalis DSM 19115]
3	11	SEQF2573_00100	K.AAVKEAAEGPLK.G	N	46.35	1182.66	12	0	592.338	2	17.76	1	9445	20210302_EXPL5_nLC7_MEM_77min_DDA_Ancient_Human_calc_Palto247_30k.raw	2	260	271			PEAKS DB	SEQF2573_00100	250.19	71	48	6	Glyceraldehyde-3-phosphate dehydrogenase [HMT-888 Actinomyces dentalis DSM 19115]
3	11	SEQF2573_00100	K.GILAYTEDPIV(-.98).S	N	45.23	1188.64	11	3.5	595.329	2	57.46	1	36754	20210302_EXPL5_nLC7_MEM_77min_DDA_Ancient_Human_calc_Palto247_30k.raw	1	272	282	Amidation	V11:Amidation:1000.00	PEAKS PTM	SEQF2573_00100	250.19	71	48	6	Glyceraldehyde-3-phosphate dehydrogenase [HMT-888 Actinomyces dentalis DSM 19115]
3	11	SEQF2573_00100	K.GILAYTEDPIVSADIM(+15.99)GD.S	N	43.41	1894.89	18	5.1	948.456	2	60.63	1	38942	20210302_EXPL5_nLC7_MEM_77min_DDA_Ancient_Human_calc_Palto247_30k.raw	1	272	289	Oxidation (M)	M16:Oxidation (M):1000.00	PEAKS DB	SEQF2573_00100	250.19	71	48	6	Glyceraldehyde-3-phosphate dehydrogenase [HMT-888 Actinomyces dentalis DSM 19115]
3	11	SEQF2573_00100	R.AAALSM(+15.99)IPTK.T	N	43.06	1017.55	10	-0.1	509.784	2	26.89	1	15913	20210302_EXPL5_nLC7_MEM_77min_DDA_Ancient_Human_calc_Palto247_30k.raw	2	201	210	Oxidation (M)	M6:Oxidation (M):1000.00	PEAKS DB	SEQF2573_00100	250.19	71	48	6	Glyceraldehyde-3-phosphate dehydrogenase [HMT-888 Actinomyces dentalis DSM 19115]
3	11	SEQF2573_00100	I.LDAPHKDLR.R	N	42.63	1063.58	9	-0.1	532.796	2	18.58	1	9947	20210302_EXPL5_nLC7_MEM_77min_DDA_Ancient_Human_calc_Palto247_30k.raw	2	189	197			PEAKS DB	SEQF2573_00100	250.19	71	48	6	Glyceraldehyde-3-phosphate dehydrogenase [HMT-888 Actinomyces dentalis DSM 19115]
3	11	SEQF2573_00100	Q.RILDAPHKDLR.R	N	42.47	1332.76	11	-0.9	445.261	3	19.77	1	10789	20210302_EXPL5_nLC7_MEM_77min_DDA_Ancient_Human_calc_Palto247_30k.raw	1	187	197			PEAKS DB	SEQF2573_00100	250.19	71	48	6	Glyceraldehyde-3-phosphate dehydrogenase [HMT-888 Actinomyces dentalis DSM 19115]
3	11	SEQF2573_00100	M.TTIHSYTGDQR.I	N	41.73	1277.6	11	2	426.875	3	14.32	1	7055	20210302_EXPL5_nLC7_MEM_77min_DDA_Ancient_Human_calc_Palto247_30k.raw	2	177	187			PEAKS DB	SEQF2573_00100	250.19	71	48	6	Glyceraldehyde-3-phosphate dehydrogenase [HMT-888 Actinomyces dentalis DSM 19115]
3	11	SEQF2573_00100	K.ADLEVVAVNDLTDN(+.98)KTLAHLLK.Y	N	41.4	2392.28	22	1.8	599.08	4	59.38	1	38092	20210302_EXPL5_nLC7_MEM_77min_DDA_Ancient_Human_calc_Palto247_30k.raw	1	26	47	Deamidation (NQ)	N14:Deamidation (NQ):43.82	PEAKS DB	SEQF2573_00100	250.19	71	48	6	Glyceraldehyde-3-phosphate dehydrogenase [HMT-888 Actinomyces dentalis DSM 19115]
3	11	SEQF2573_00100	M.TTIHSYTGDQ(+.98)R.I	N	40.61	1278.58	11	1.3	427.202	3	16.3	1	8424	20210302_EXPL5_nLC7_MEM_77min_DDA_Ancient_Human_calc_Palto247_30k.raw	1	177	187	Deamidation (NQ)	Q10:Deamidation (NQ):1000.00	PEAKS DB	SEQF2573_00100	250.19	71	48	6	Glyceraldehyde-3-phosphate dehydrogenase [HMT-888 Actinomyces dentalis DSM 19115]
3	11	SEQF2573_00100	R.ILDAPHKDLR.R	N	40.44	1176.66	10	-0.6	589.338	2	18.58	1	9934	20210302_EXPL5_nLC7_MEM_77min_DDA_Ancient_Human_calc_Palto247_30k.raw	3	188	197			PEAKS DB	SEQF2573_00100	250.19	71	48	6	Glyceraldehyde-3-phosphate dehydrogenase [HMT-888 Actinomyces dentalis DSM 19115]
3	11	SEQF2573_00100	G.SLTDLTFQAEK.E	N	40.38	1251.63	11	3.7	626.827	2	41.85	1	26005	20210302_EXPL5_nLC7_MEM_77min_DDA_Ancient_Human_calc_Palto247_30k.raw	1	241	251			PEAKS DB	SEQF2573_00100	250.19	71	48	6	Glyceraldehyde-3-phosphate dehydrogenase [HMT-888 Actinomyces dentalis DSM 19115]
3	11	SEQF2573_00100	R.LVDLTEYVAER.L	N	39.34	1306.68	11	0.5	654.346	2	48.7	1	30653	20210302_EXPL5_nLC7_MEM_77min_DDA_Ancient_Human_calc_Palto247_30k.raw	3	323	333			PEAKS DB	SEQF2573_00100	250.19	71	48	6	Glyceraldehyde-3-phosphate dehydrogenase [HMT-888 Actinomyces dentalis DSM 19115]
3	11	SEQF2573_00100	R.LVDLTEYVAERL	N	39.15	1419.76	12	1	710.888	2	60.42	1	38769	20210302_EXPL5_nLC7_MEM_77min_DDA_Ancient_Human_calc_Palto247_30k.raw	4	323	334			PEAKS DB	SEQF2573_00100	250.19	71	48	6	Glyceraldehyde-3-phosphate dehydrogenase [HMT-888 Actinomyces dentalis DSM 19115]
3	11	SEQF2573_00100	E.VVVESTGFFTDGLK.A	Y	39.09	1497.77	14	-0.5	749.893	2	50.62	1	32027	20210302_EXPL5_nLC7_MEM_77min_DDA_Ancient_Human_calc_Palto247_30k.raw	1	93	106			PEAKS DB	SEQF2573_00100	250.19	71	48	6	Glyceraldehyde-3-phosphate dehydrogenase [HMT-888 Actinomyces dentalis DSM 19115]
3	11	SEQF2573_00100	G.AAQAVALVIPDLK.G	N	38.59	1307.78	13	3.6	654.9	2	50.84	1	32207	20210302_EXPL5_nLC7_MEM_77min_DDA_Ancient_Human_calc_Palto247_30k.raw	2	213	225			PEAKS DB	SEQF2573_00100	250.19	71	48	6	Glyceraldehyde-3-phosphate dehydrogenase [HMT-888 Actinomyces dentalis DSM 19115]
3	11	SEQF2573_00100	R.AAALSM(+15.99)IPTKT.G	N	37.71	1118.6	11	5.5	560.311	2	28.78	1	16987	20210302_EXPL5_nLC7_MEM_77min_DDA_Ancient_Human_calc_Palto247_30k.raw	2	201	211	Oxidation (M)	M6:Oxidation (M):1000.00	PEAKS DB	SEQF2573_00100	250.19	71	48	6	Glyceraldehyde-3-phosphate dehydrogenase [HMT-888 Actinomyces dentalis DSM 19115]
3	11	SEQF2573_00100	R.FGGEVSYD(-18.01)DEGIVVDGK.H	Y	37.62	1766.8	17	0.3	884.408	2	45.33	1	28423	20210302_EXPL5_nLC7_MEM_77min_DDA_Ancient_Human_calc_Palto247_30k.raw	1	55	71	Dehydration	D8:Dehydration:0.00	PEAKS PTM	SEQF2573_00100	250.19	71	48	6	Glyceraldehyde-3-phosphate dehydrogenase [HMT-888 Actinomyces dentalis DSM 19115]
3	11	SEQF2573_00100	R.GIM(+15.99)TTIHSYTG.D	N	37.23	1195.55	11	2.6	598.786	2	30.85	1	18312	20210302_EXPL5_nLC7_MEM_77min_DDA_Ancient_Human_calc_Palto247_30k.raw	2	174	184	Oxidation (M)	M3:Oxidation (M):1000.00	PEAKS DB	SEQF2573_00100	250.19	71	48	6	Glyceraldehyde-3-phosphate dehydrogenase [HMT-888 Actinomyces dentalis DSM 19115]
3	11	SEQF2573_00100	K.GILAYTEDPIVSADIM(+15.99)GDSH.S	N	37.03	2118.98	20	8.2	1060.51	2	57.32	1	36667	20210302_EXPL5_nLC7_MEM_77min_DDA_Ancient_Human_calc_Palto247_30k.raw	0	272	291	Oxidation (M)	M16:Oxidation (M):1000.00	PEAKS DB	SEQF2573_00100	250.19	71	48	6	Glyceraldehyde-3-phosphate dehydrogenase [HMT-888 Actinomyces dentalis DSM 19115]
3	11	SEQF2573_00100	K.VLSWYDNEWGYSNR.L	N	36.17	1787.79	14	0.2	894.903	2	51.68	1	32795	20210302_EXPL5_nLC7_MEM_77min_DDA_Ancient_Human_calc_Palto247_30k.raw	1	309	322			PEAKS DB	SEQF2573_00100	250.19	71	48	6	Glyceraldehyde-3-phosphate dehydrogenase [HMT-888 Actinomyces dentalis DSM 19115]
3	11	SEQF2573_00100	K.GILAYTEDPIVSADIM(+15.99).G	N	36.07	1722.84	16	7.7	862.433	2	60.61	1	38950	20210302_EXPL5_nLC7_MEM_77min_DDA_Ancient_Human_calc_Palto247_30k.raw	1	272	287	Oxidation (M)	M16:Oxidation (M):1000.00	PEAKS DB	SEQF2573_00100	250.19	71	48	6	Glyceraldehyde-3-phosphate dehydrogenase [HMT-888 Actinomyces dentalis DSM 19115]
3	11	SEQF2573_00100	A.Q(-17.03)AVALVIPDLK.G	N	35.97	1148.68	11	-0.6	575.347	2	60.91	1	39140	20210302_EXPL5_nLC7_MEM_77min_DDA_Ancient_Human_calc_Palto247_30k.raw	3	215	225	Pyro-glu from Q	Q1:Pyro-glu from Q:1000.00	PEAKS PTM	SEQF2573_00100	250.19	71	48	6	Glyceraldehyde-3-phosphate dehydrogenase [HMT-888 Actinomyces dentalis DSM 19115]
3	11	SEQF2573_00100	R.GIM(+31.99)TTIHSYTGDQR.I	N	35.57	1610.74	14	-3.5	537.917	3	28.42	1	16775	20210302_EXPL5_nLC7_MEM_77min_DDA_Ancient_Human_calc_Palto247_30k.raw	1	174	187	Sulphone	M3:Sulphone:1000.00	PEAKS PTM	SEQF2573_00100	250.19	71	48	6	Glyceraldehyde-3-phosphate dehydrogenase [HMT-888 Actinomyces dentalis DSM 19115]
3	11	SEQF2573_00100	R.ILDAPHKDLRR.A	N	34.53	1332.76	11	0.5	667.389	2	17.55	1	9298	20210302_EXPL5_nLC7_MEM_77min_DDA_Ancient_Human_calc_Palto247_30k.raw	2	188	198			PEAKS DB	SEQF2573_00100	250.19	71	48	6	Glyceraldehyde-3-phosphate dehydrogenase [HMT-888 Actinomyces dentalis DSM 19115]
3	11	SEQF2573_00100	K.ADLEVVAVNDLTDNK.T	N	34.48	1614.81	15	4.7	808.416	2	49.87	1	31500	20210302_EXPL5_nLC7_MEM_77min_DDA_Ancient_Human_calc_Palto247_30k.raw	2	26	40			PEAKS DB	SEQF2573_00100	250.19	71	48	6	Glyceraldehyde-3-phosphate dehydrogenase [HMT-888 Actinomyces dentalis DSM 19115]
3	11	SEQF2573_00100	A.AQ(+.98)AVALVIPDLK.G	N	34.14	1237.73	12	1.4	619.872	2	51.76	1	32846	20210302_EXPL5_nLC7_MEM_77min_DDA_Ancient_Human_calc_Palto247_30k.raw	1	214	225	Deamidation (NQ)	Q2:Deamidation (NQ):1000.00	PEAKS DB	SEQF2573_00100	250.19	71	48	6	Glyceraldehyde-3-phosphate dehydrogenase [HMT-888 Actinomyces dentalis DSM 19115]
3	11	SEQF2573_00100	L.DAPHKDLRR.A	N	34.11	1106.59	9	1.6	554.305	2	16.51	1	8580	20210302_EXPL5_nLC7_MEM_77min_DDA_Ancient_Human_calc_Palto247_30k.raw	1	190	198			PEAKS DB	SEQF2573_00100	250.19	71	48	6	Glyceraldehyde-3-phosphate dehydrogenase [HMT-888 Actinomyces dentalis DSM 19115]
3	11	SEQF2573_00100	K.KVVISAPAK.N	N	33.36	911.58	9	0.3	456.798	2	16.77	1	8766	20210302_EXPL5_nLC7_MEM_77min_DDA_Ancient_Human_calc_Palto247_30k.raw	1	117	125			PEAKS DB	SEQF2573_00100	250.19	71	48	6	Glyceraldehyde-3-phosphate dehydrogenase [HMT-888 Actinomyces dentalis DSM 19115]
3	11	SEQF2573_00100	R.AAALSM(+15.99)IPTKTG.A	N	33.05	1175.62	12	0.5	588.818	2	27.67	1	16216	20210302_EXPL5_nLC7_MEM_77min_DDA_Ancient_Human_calc_Palto247_30k.raw	1	201	212	Oxidation (M)	M6:Oxidation (M):1000.00	PEAKS DB	SEQF2573_00100	250.19	71	48	6	Glyceraldehyde-3-phosphate dehydrogenase [HMT-888 Actinomyces dentalis DSM 19115]
3	11	SEQF2573_00100	E.STGFFTDGLK.A	Y	32.18	1071.52	10	0.2	536.769	2	43.17	1	26917	20210302_EXPL5_nLC7_MEM_77min_DDA_Ancient_Human_calc_Palto247_30k.raw	2	97	106			PEAKS DB	SEQF2573_00100	250.19	71	48	6	Glyceraldehyde-3-phosphate dehydrogenase [HMT-888 Actinomyces dentalis DSM 19115]
3	11	SEQF2573_00100	L.DAPHKDLR.R	N	32.03	950.493	8	-0.2	476.254	2	18.56	1	9919	20210302_EXPL5_nLC7_MEM_77min_DDA_Ancient_Human_calc_Palto247_30k.raw	1	190	197			PEAKS DB	SEQF2573_00100	250.19	71	48	6	Glyceraldehyde-3-phosphate dehydrogenase [HMT-888 Actinomyces dentalis DSM 19115]
3	11	SEQF2573_00100	A.Q(+.98)AVALVIPDLK.G	N	31.84	1166.69	11	2.1	584.354	2	53.92	1	34302	20210302_EXPL5_nLC7_MEM_77min_DDA_Ancient_Human_calc_Palto247_30k.raw	1	215	225	Deamidation (NQ)	Q1:Deamidation (NQ):1000.00	PEAKS DB	SEQF2573_00100	250.19	71	48	6	Glyceraldehyde-3-phosphate dehydrogenase [HMT-888 Actinomyces dentalis DSM 19115]
3	11	SEQF2573_00100	I.LDAPHKDLRR.A	N	31.77	1219.68	10	1.2	407.567	3	16.53	1	8553	20210302_EXPL5_nLC7_MEM_77min_DDA_Ancient_Human_calc_Palto247_30k.raw	2	189	198			PEAKS DB	SEQF2573_00100	250.19	71	48	6	Glyceraldehyde-3-phosphate dehydrogenase [HMT-888 Actinomyces dentalis DSM 19115]
3	11	SEQF2573_00100	K.GKFDGLAVR.V	N	31.74	961.534	9	0	481.774	2	25.34	1	14572	20210302_EXPL5_nLC7_MEM_77min_DDA_Ancient_Human_calc_Palto247_30k.raw	3	226	234			PEAKS DB	SEQF2573_00100	250.19	71	48	6	Glyceraldehyde-3-phosphate dehydrogenase [HMT-888 Actinomyces dentalis DSM 19115]
3	11	SEQF2573_00100	K.VLN(+.98)DKFGIVR.G	N	31.59	1160.66	10	1.7	387.893	3	35.08	1	21294	20210302_EXPL5_nLC7_MEM_77min_DDA_Ancient_Human_calc_Palto247_30k.raw	5	164	173	Deamidation (NQ)	N3:Deamidation (NQ):1000.00	PEAKS PTM	SEQF2573_00100	250.19	71	48	6	Glyceraldehyde-3-phosphate dehydrogenase [HMT-888 Actinomyces dentalis DSM 19115]
3	11	SEQF2573_00100	R.VPTPTGSLTDLTFQ.A	N	30.35	1475.75	14	4.5	738.886	2	56.47	1	36032	20210302_EXPL5_nLC7_MEM_77min_DDA_Ancient_Human_calc_Palto247_30k.raw	1	235	248			PEAKS DB	SEQF2573_00100	250.19	71	48	6	Glyceraldehyde-3-phosphate dehydrogenase [HMT-888 Actinomyces dentalis DSM 19115]
3	11	SEQF2573_00100	K.GILAYTEDPIVSA.D	N	29.88	1347.69	13	1.3	674.854	2	58.34	1	37366	20210302_EXPL5_nLC7_MEM_77min_DDA_Ancient_Human_calc_Palto247_30k.raw	1	272	284			PEAKS DB	SEQF2573_00100	250.19	71	48	6	Glyceraldehyde-3-phosphate dehydrogenase [HMT-888 Actinomyces dentalis DSM 19115]
3	11	SEQF2573_00100	L.N(+.98)DKFGIVR.G	N	29.35	948.503	8	-0.2	475.259	2	35.24	1	21450	20210302_EXPL5_nLC7_MEM_77min_DDA_Ancient_Human_calc_Palto247_30k.raw	1	166	173	Deamidation (NQ)	N1:Deamidation (NQ):1000.00	PEAKS PTM	SEQF2573_00100	250.19	71	48	6	Glyceraldehyde-3-phosphate dehydrogenase [HMT-888 Actinomyces dentalis DSM 19115]
3	11	SEQF2573_00100	T.RVGIN(+.98)GFGR.I	N	29.32	975.525	9	0.6	488.77	2	25.04	1	14437	20210302_EXPL5_nLC7_MEM_77min_DDA_Ancient_Human_calc_Palto247_30k.raw	1	4	12	Deamidation (NQ)	N5:Deamidation (NQ):1000.00	PEAKS DB	SEQF2573_00100	250.19	71	48	6	Glyceraldehyde-3-phosphate dehydrogenase [HMT-888 Actinomyces dentalis DSM 19115]
3	11	SEQF2573_00100	K.VVISAPAKN(+.98)VDG.T	N	29.25	1169.63	12	-4.6	585.819	2	28.19	1	16605	20210302_EXPL5_nLC7_MEM_77min_DDA_Ancient_Human_calc_Palto247_30k.raw	1	118	129	Deamidation (NQ)	N9:Deamidation (NQ):1000.00	PEAKS DB	SEQF2573_00100	250.19	71	48	6	Glyceraldehyde-3-phosphate dehydrogenase [HMT-888 Actinomyces dentalis DSM 19115]
3	11	SEQF2573_00100	G.E(-18.01)LGVEVVVESTGFFTDGLK.A	Y	29.03	2007.02	19	5.9	1004.52	2	67.19	1	43465	20210302_EXPL5_nLC7_MEM_77min_DDA_Ancient_Human_calc_Palto247_30k.raw	0	88	106	Pyro-glu from E	E1:Pyro-glu from E:1000.00	PEAKS DB	SEQF2573_00100	250.19	71	48	6	Glyceraldehyde-3-phosphate dehydrogenase [HMT-888 Actinomyces dentalis DSM 19115]
32	22	SEQF2794_01100	K.HAYLDFNFPDTQ(+.98)VNVK.A	Y	71.39	1907.91	16	2.4	954.962	2	52.74	1	33501	20210302_EXPL5_nLC7_MEM_77min_DDA_Ancient_Human_calc_Palto247_30k.raw	4	104	119	Deamidation (NQ)	Q12:Deamidation (NQ):60.92	PEAKS DB	SEQF2794_01100	219.68	51	24	24	hypothetical protein [HMT-703 Desulfomicrobium orale DSM 12838]
32	22	SEQF2794_01100	K.HAYLDFNFPDTQVNVK.A	Y	70.25	1906.92	16	-5.5	954.463	2	51.59	1	32684	20210302_EXPL5_nLC7_MEM_77min_DDA_Ancient_Human_calc_Palto247_30k.raw	4	104	119			PEAKS DB	SEQF2794_01100	219.68	51	24	24	hypothetical protein [HMT-703 Desulfomicrobium orale DSM 12838]
32	22	SEQF2794_01100	K.FDM(+15.99)LTATLFSTYGTGVDDAK.A	Y	64.38	2168	20	7.5	1085.01	2	60.72	1	38986	20210302_EXPL5_nLC7_MEM_77min_DDA_Ancient_Human_calc_Palto247_30k.raw	1	277	296	Oxidation (M)	M3:Oxidation (M):1000.00	PEAKS DB	SEQF2794_01100	219.68	51	24	24	hypothetical protein [HMT-703 Desulfomicrobium orale DSM 12838]
32	22	SEQF2794_01100	K.VLDPLTFAADVIYGQ(+.98)GR.T	Y	62.35	1834.95	17	0.7	612.657	3	66.84	1	43214	20210302_EXPL5_nLC7_MEM_77min_DDA_Ancient_Human_calc_Palto247_30k.raw	2	240	256	Deamidation (NQ)	Q15:Deamidation (NQ):1000.00	PEAKS DB	SEQF2794_01100	219.68	51	24	24	hypothetical protein [HMT-703 Desulfomicrobium orale DSM 12838]
32	22	SEQF2794_01100	K.VLDPLTFAADVIYGQGR.T	Y	59.37	1833.96	17	1.9	917.99	2	66.06	1	42667	20210302_EXPL5_nLC7_MEM_77min_DDA_Ancient_Human_calc_Palto247_30k.raw	6	240	256			PEAKS DB	SEQF2794_01100	219.68	51	24	24	hypothetical protein [HMT-703 Desulfomicrobium orale DSM 12838]
32	22	SEQF2794_01100	R.TYFTFLAHENLK.A	Y	57.81	1482.75	12	2.5	742.385	2	46.72	1	29337	20210302_EXPL5_nLC7_MEM_77min_DDA_Ancient_Human_calc_Palto247_30k.raw	2	63	74			PEAKS DB	SEQF2794_01100	219.68	51	24	24	hypothetical protein [HMT-703 Desulfomicrobium orale DSM 12838]
32	22	SEQF2794_01100	K.GEDPSYFGTIGFQYK.F	Y	55.25	1707.78	15	-1.4	854.895	2	52.46	1	33282	20210302_EXPL5_nLC7_MEM_77min_DDA_Ancient_Human_calc_Palto247_30k.raw	1	419	433			PEAKS DB	SEQF2794_01100	219.68	51	24	24	hypothetical protein [HMT-703 Desulfomicrobium orale DSM 12838]
32	22	SEQF2794_01100	K.AGLQEVALPSVFGNPIFDDDAAALM(+15.99)VSAPIN(+.98)DM(+15.99)VGVTVAYTR.G	Y	52.39	4367.13	42	3.3	1092.79	4	66.44	1	43006	20210302_EXPL5_nLC7_MEM_77min_DDA_Ancient_Human_calc_Palto247_30k.raw	1	120	161	Oxidation (M); Deamidation (NQ)	M25:Oxidation (M):1000.00;N31:Deamidation (NQ):50.24;M33:Oxidation (M):1000.00	PEAKS DB	SEQF2794_01100	219.68	51	24	24	hypothetical protein [HMT-703 Desulfomicrobium orale DSM 12838]
32	22	SEQF2794_01100	D.PLTFAADVIYGQGR.T	Y	51.82	1506.78	14	-1.5	754.398	2	52.65	1	33415	20210302_EXPL5_nLC7_MEM_77min_DDA_Ancient_Human_calc_Palto247_30k.raw	2	243	256			PEAKS DB	SEQF2794_01100	219.68	51	24	24	hypothetical protein [HMT-703 Desulfomicrobium orale DSM 12838]
32	22	SEQF2794_01100	K.YM(+15.99)IYENLAAINELGFLAPHLK.D	Y	51.29	2435.26	21	6.3	812.764	3	62.42	1	40189	20210302_EXPL5_nLC7_MEM_77min_DDA_Ancient_Human_calc_Palto247_30k.raw	1	395	415	Oxidation (M)	M2:Oxidation (M):1000.00	PEAKS DB	SEQF2794_01100	219.68	51	24	24	hypothetical protein [HMT-703 Desulfomicrobium orale DSM 12838]
32	22	SEQF2794_01100	R.LM(+15.99)VVYAQGTSDKN(+.98)AGVSFDTK.D	Y	50.55	2247.07	21	1.6	750.033	3	38.73	1	23844	20210302_EXPL5_nLC7_MEM_77min_DDA_Ancient_Human_calc_Palto247_30k.raw	2	363	383	Oxidation (M); Deamidation (NQ)	M2:Oxidation (M):1000.00;N13:Deamidation (NQ):53.79	PEAKS DB	SEQF2794_01100	219.68	51	24	24	hypothetical protein [HMT-703 Desulfomicrobium orale DSM 12838]
32	22	SEQF2794_01100	D.PLTFAADVIYGQ(+.98)GR.T	Y	47.82	1507.77	14	3.3	754.893	2	53.97	1	34343	20210302_EXPL5_nLC7_MEM_77min_DDA_Ancient_Human_calc_Palto247_30k.raw	1	243	256	Deamidation (NQ)	Q12:Deamidation (NQ):1000.00	PEAKS DB	SEQF2794_01100	219.68	51	24	24	hypothetical protein [HMT-703 Desulfomicrobium orale DSM 12838]
32	22	SEQF2794_01100	K.DSAWEVYLVNK.Y	Y	47.53	1322.65	11	2.1	662.334	2	52.21	1	33123	20210302_EXPL5_nLC7_MEM_77min_DDA_Ancient_Human_calc_Palto247_30k.raw	1	384	394			PEAKS DB	SEQF2794_01100	219.68	51	24	24	hypothetical protein [HMT-703 Desulfomicrobium orale DSM 12838]
32	22	SEQF2794_01100	L.TFAADVIYGQGR.T	Y	47.23	1296.65	12	2.1	649.332	2	40.71	1	25220	20210302_EXPL5_nLC7_MEM_77min_DDA_Ancient_Human_calc_Palto247_30k.raw	1	245	256			PEAKS DB	SEQF2794_01100	219.68	51	24	24	hypothetical protein [HMT-703 Desulfomicrobium orale DSM 12838]
32	22	SEQF2794_01100	W.TVGLDLN(+.98)DITFVENLSHR.L	Y	46.85	2043.03	18	5.9	682.02	3	60.89	1	39112	20210302_EXPL5_nLC7_MEM_77min_DDA_Ancient_Human_calc_Palto247_30k.raw	1	345	362	Deamidation (NQ)	N7:Deamidation (NQ):75.79	PEAKS DB	SEQF2794_01100	219.68	51	24	24	hypothetical protein [HMT-703 Desulfomicrobium orale DSM 12838]
32	22	SEQF2794_01100	K.VLDPLTFAADVIYGQ(+.98)G.R	Y	45.52	1678.85	16	4.2	840.433	2	67.25	1	43528	20210302_EXPL5_nLC7_MEM_77min_DDA_Ancient_Human_calc_Palto247_30k.raw	1	240	255	Deamidation (NQ)	Q15:Deamidation (NQ):1000.00	PEAKS DB	SEQF2794_01100	219.68	51	24	24	hypothetical protein [HMT-703 Desulfomicrobium orale DSM 12838]
32	22	SEQF2794_01100	K.VLDPLTFAADVIYGQ.G	Y	43.14	1620.84	15	3.8	811.43	2	67.28	1	43542	20210302_EXPL5_nLC7_MEM_77min_DDA_Ancient_Human_calc_Palto247_30k.raw	1	240	254			PEAKS DB	SEQF2794_01100	219.68	51	24	24	hypothetical protein [HMT-703 Desulfomicrobium orale DSM 12838]
32	22	SEQF2794_01100	K.Q(-17.03)TFLPTLAEGWGVTPY.I	Y	41.02	1761.86	16	-1.8	881.936	2	67.77	1	43863	20210302_EXPL5_nLC7_MEM_77min_DDA_Ancient_Human_calc_Palto247_30k.raw	1	300	315	Pyro-glu from Q	Q1:Pyro-glu from Q:1000.00	PEAKS PTM	SEQF2794_01100	219.68	51	24	24	hypothetical protein [HMT-703 Desulfomicrobium orale DSM 12838]
32	22	SEQF2794_01100	K.DSAW(+31.99)EVYLVNK.Y	Y	39.37	1354.64	11	5.2	678.331	2	40.12	1	24798	20210302_EXPL5_nLC7_MEM_77min_DDA_Ancient_Human_calc_Palto247_30k.raw	1	384	394	Dihydroxy	W4:Dihydroxy:38.16	PEAKS PTM	SEQF2794_01100	219.68	51	24	24	hypothetical protein [HMT-703 Desulfomicrobium orale DSM 12838]
32	22	SEQF2794_01100	R.LM(+15.99)VVYAQGTSDK.N	Y	38.94	1326.65	12	1.4	664.333	2	27.17	1	15888	20210302_EXPL5_nLC7_MEM_77min_DDA_Ancient_Human_calc_Palto247_30k.raw	1	363	374	Oxidation (M)	M2:Oxidation (M):1000.00	PEAKS DB	SEQF2794_01100	219.68	51	24	24	hypothetical protein [HMT-703 Desulfomicrobium orale DSM 12838]
32	22	SEQF2794_01100	R.TYFTFLAHEN(+.98)LK.A	Y	38.31	1483.73	12	-0.5	495.585	3	48.37	1	30463	20210302_EXPL5_nLC7_MEM_77min_DDA_Ancient_Human_calc_Palto247_30k.raw	1	63	74	Deamidation (NQ)	N10:Deamidation (NQ):1000.00	PEAKS DB	SEQF2794_01100	219.68	51	24	24	hypothetical protein [HMT-703 Desulfomicrobium orale DSM 12838]
32	22	SEQF2794_01100	F.AADVIYGQGR.T	Y	37.93	1048.53	10	-0.3	525.272	2	21.83	1	12238	20210302_EXPL5_nLC7_MEM_77min_DDA_Ancient_Human_calc_Palto247_30k.raw	1	247	256			PEAKS DB	SEQF2794_01100	219.68	51	24	24	hypothetical protein [HMT-703 Desulfomicrobium orale DSM 12838]
32	22	SEQF2794_01100	K.FDM(+15.99)LTATLFSTY.G	Y	35.3	1424.65	12	4.7	713.337	2	64.38	1	41525	20210302_EXPL5_nLC7_MEM_77min_DDA_Ancient_Human_calc_Palto247_30k.raw	1	277	288	Oxidation (M)	M3:Oxidation (M):1000.00	PEAKS DB	SEQF2794_01100	219.68	51	24	24	hypothetical protein [HMT-703 Desulfomicrobium orale DSM 12838]
32	22	SEQF2794_01100	K.GWYAALAASYK.F	Y	34.5	1199.6	11	1.2	600.807	2	47.07	1	29592	20210302_EXPL5_nLC7_MEM_77min_DDA_Ancient_Human_calc_Palto247_30k.raw	1	266	276			PEAKS DB	SEQF2794_01100	219.68	51	24	24	hypothetical protein [HMT-703 Desulfomicrobium orale DSM 12838]
32	22	SEQF2794_01100	K.AGLQEVALPSVFGN(+.98).P	Y	33.85	1401.71	14	5.2	701.868	2	61.98	1	39877	20210302_EXPL5_nLC7_MEM_77min_DDA_Ancient_Human_calc_Palto247_30k.raw	1	120	133	Deamidation (NQ)	N14:Deamidation (NQ):87.09	PEAKS DB	SEQF2794_01100	219.68	51	24	24	hypothetical protein [HMT-703 Desulfomicrobium orale DSM 12838]
32	22	SEQF2794_01100	K.HAYLDFN(+.98)FPDTQ(+.98)VNVK.A	Y	33.67	1908.89	16	3	637.306	3	55.66	1	35523	20210302_EXPL5_nLC7_MEM_77min_DDA_Ancient_Human_calc_Palto247_30k.raw	0	104	119	Deamidation (NQ)	N7:Deamidation (NQ):72.07;Q12:Deamidation (NQ):17.01	PEAKS DB	SEQF2794_01100	219.68	51	24	24	hypothetical protein [HMT-703 Desulfomicrobium orale DSM 12838]
32	22	SEQF2794_01100	W.YAALAASYK.F	Y	30.76	956.497	9	0.6	479.256	2	26.02	1	15090	20210302_EXPL5_nLC7_MEM_77min_DDA_Ancient_Human_calc_Palto247_30k.raw	1	268	276			PEAKS DB	SEQF2794_01100	219.68	51	24	24	hypothetical protein [HMT-703 Desulfomicrobium orale DSM 12838]
32	22	SEQF2794_01100	K.NAGVSFDTK.D	Y	30.72	937.451	9	0.4	469.733	2	21.49	1	11972	20210302_EXPL5_nLC7_MEM_77min_DDA_Ancient_Human_calc_Palto247_30k.raw	1	375	383			PEAKS DB	SEQF2794_01100	219.68	51	24	24	hypothetical protein [HMT-703 Desulfomicrobium orale DSM 12838]
32	22	SEQF2794_01100	K.AGLQEVALPSVFGN.P	Y	29.99	1400.73	14	6	701.376	2	61.28	1	39399	20210302_EXPL5_nLC7_MEM_77min_DDA_Ancient_Human_calc_Palto247_30k.raw	1	120	133			PEAKS DB	SEQF2794_01100	219.68	51	24	24	hypothetical protein [HMT-703 Desulfomicrobium orale DSM 12838]
32	22	SEQF2794_01100	R.LM(+15.99)VVYAQ(+.98)GTSDK.N	Y	29.84	1327.63	12	2.8	664.826	2	28.93	1	17101	20210302_EXPL5_nLC7_MEM_77min_DDA_Ancient_Human_calc_Palto247_30k.raw	1	363	374	Oxidation (M); Deamidation (NQ)	M2:Oxidation (M):1000.00;Q7:Deamidation (NQ):1000.00	PEAKS DB	SEQF2794_01100	219.68	51	24	24	hypothetical protein [HMT-703 Desulfomicrobium orale DSM 12838]
32	22	SEQF2794_01100	K.GW(+31.99)YAALAASYK.F	Y	29.53	1231.59	11	2.8	616.803	2	36.23	1	22143	20210302_EXPL5_nLC7_MEM_77min_DDA_Ancient_Human_calc_Palto247_30k.raw	1	266	276	Dihydroxy	W2:Dihydroxy:30.46	PEAKS PTM	SEQF2794_01100	219.68	51	24	24	hypothetical protein [HMT-703 Desulfomicrobium orale DSM 12838]
32	22	SEQF2794_01100	K.FDM(+15.99)LTATLF.S	Y	28.86	1073.51	9	1.9	537.764	2	62.34	1	40112	20210302_EXPL5_nLC7_MEM_77min_DDA_Ancient_Human_calc_Palto247_30k.raw	1	277	285	Oxidation (M)	M3:Oxidation (M):1000.00	PEAKS DB	SEQF2794_01100	219.68	51	24	24	hypothetical protein [HMT-703 Desulfomicrobium orale DSM 12838]
32	22	SEQF2794_01100	K.VLDPLTFAA.D	Y	28.72	945.517	9	1.4	473.767	2	60.53	1	38878	20210302_EXPL5_nLC7_MEM_77min_DDA_Ancient_Human_calc_Palto247_30k.raw	0	240	248			PEAKS DB	SEQF2794_01100	219.68	51	24	24	hypothetical protein [HMT-703 Desulfomicrobium orale DSM 12838]
11	65	SEQF2573_02342	K.ITGLPENQVFGSGTVLDTAR.M	N	66.22	2074.07	20	0.5	1038.04	2	53.78	1	34203	20210302_EXPL5_nLC7_MEM_77min_DDA_Ancient_Human_calc_Palto247_30k.raw	1	152	171			PEAKS DB	SEQF2573_02342	211.61	45	25	10	L-lactate dehydrogenase 2 [HMT-888 Actinomyces dentalis DSM 19115]
11	65	SEQF2573_02342	K.ITGLPEN(+.98)QVFGSGTVLDTAR.M	N	65.33	2075.05	20	3.6	1038.54	2	54.81	1	34913	20210302_EXPL5_nLC7_MEM_77min_DDA_Ancient_Human_calc_Palto247_30k.raw	4	152	171	Deamidation (NQ)	N7:Deamidation (NQ):27.96	PEAKS DB	SEQF2573_02342	211.61	45	25	10	L-lactate dehydrogenase 2 [HMT-888 Actinomyces dentalis DSM 19115]
11	65	SEQF2573_02342	K.LVEVAPHAIFLLVANPVDVVTYC(+57.02)AK.K	Y	62.81	2737.49	25	8.2	913.511	3	63.66	1	41033	20210302_EXPL5_nLC7_MEM_77min_DDA_Ancient_Human_calc_Palto247_30k.raw	1	126	150	Carbamidomethylation	C23:Carbamidomethylation:1000.00	PEAKS DB	SEQF2573_02342	211.61	45	25	10	L-lactate dehydrogenase 2 [HMT-888 Actinomyces dentalis DSM 19115]
11	65	SEQF2573_02342	K.ITGLPEN(+.98)Q(+.98)VFGSGTVLDTAR.M	N	61.97	2076.04	20	3.5	1039.03	2	55.87	1	35664	20210302_EXPL5_nLC7_MEM_77min_DDA_Ancient_Human_calc_Palto247_30k.raw	5	152	171	Deamidation (NQ)	N7:Deamidation (NQ):1000.00;Q8:Deamidation (NQ):1000.00	PEAKS DB	SEQF2573_02342	211.61	45	25	10	L-lactate dehydrogenase 2 [HMT-888 Actinomyces dentalis DSM 19115]
11	65	SEQF2573_02342	K.KITGLPENQVFGSGTVLDTAR.M	N	60.23	2202.16	21	2.4	735.064	3	47.72	1	30004	20210302_EXPL5_nLC7_MEM_77min_DDA_Ancient_Human_calc_Palto247_30k.raw	1	151	171			PEAKS DB	SEQF2573_02342	211.61	45	25	10	L-lactate dehydrogenase 2 [HMT-888 Actinomyces dentalis DSM 19115]
11	65	SEQF2573_02342	K.KITGLPEN(+.98)Q(+.98)VFGSGTVLDTAR.M	N	58.25	2204.13	21	2.3	735.72	3	50.18	1	31741	20210302_EXPL5_nLC7_MEM_77min_DDA_Ancient_Human_calc_Palto247_30k.raw	2	151	171	Deamidation (NQ)	N8:Deamidation (NQ):1000.00;Q9:Deamidation (NQ):1000.00	PEAKS DB	SEQF2573_02342	211.61	45	25	10	L-lactate dehydrogenase 2 [HMT-888 Actinomyces dentalis DSM 19115]
11	65	SEQF2573_02342	K.ITGLPENQ(+.98)VFGSGTVLDTAR.M	N	57.73	2075.05	20	2.3	692.693	3	54.82	1	34919	20210302_EXPL5_nLC7_MEM_77min_DDA_Ancient_Human_calc_Palto247_30k.raw	1	152	171	Deamidation (NQ)	Q8:Deamidation (NQ):0.00	PEAKS DB	SEQF2573_02342	211.61	45	25	10	L-lactate dehydrogenase 2 [HMT-888 Actinomyces dentalis DSM 19115]
11	65	SEQF2573_02342	R.VLTISPLLDDWHGISDVC(+57.02)M(+15.99)SVPTIVGR.A	Y	57.33	2995.51	27	5.7	999.518	3	62.57	1	40264	20210302_EXPL5_nLC7_MEM_77min_DDA_Ancient_Human_calc_Palto247_30k.raw	2	273	299	Carbamidomethylation; Oxidation (M)	C18:Carbamidomethylation:1000.00;M19:Oxidation (M):1000.00	PEAKS DB	SEQF2573_02342	211.61	45	25	10	L-lactate dehydrogenase 2 [HMT-888 Actinomyces dentalis DSM 19115]
11	65	SEQF2573_02342	R.IIEGKGVTN(+.98)YAVGLAVQR.I	N	54.93	1888.04	18	2.1	630.356	3	40.78	1	25269	20210302_EXPL5_nLC7_MEM_77min_DDA_Ancient_Human_calc_Palto247_30k.raw	2	244	261	Deamidation (NQ)	N9:Deamidation (NQ):118.18	PEAKS DB	SEQF2573_02342	211.61	45	25	10	L-lactate dehydrogenase 2 [HMT-888 Actinomyces dentalis DSM 19115]
11	65	SEQF2573_02342	K.GVTN(+.98)YAVGLAVQR.I	N	52.8	1347.71	13	2.6	674.866	2	44.05	1	27468	20210302_EXPL5_nLC7_MEM_77min_DDA_Ancient_Human_calc_Palto247_30k.raw	6	249	261	Deamidation (NQ)	N4:Deamidation (NQ):135.81	PEAKS DB	SEQF2573_02342	211.61	45	25	10	L-lactate dehydrogenase 2 [HMT-888 Actinomyces dentalis DSM 19115]
11	65	SEQF2573_02342	R.RLELPLTPDELER.L	Y	50.95	1579.86	13	-0.9	790.935	2	49.27	1	31035	20210302_EXPL5_nLC7_MEM_77min_DDA_Ancient_Human_calc_Palto247_30k.raw	6	305	317			PEAKS DB	SEQF2573_02342	211.61	45	25	10	L-lactate dehydrogenase 2 [HMT-888 Actinomyces dentalis DSM 19115]
11	65	SEQF2573_02342	K.GVTNYAVGLAVQR.I	N	49.22	1346.73	13	3	674.375	2	40.37	1	24930	20210302_EXPL5_nLC7_MEM_77min_DDA_Ancient_Human_calc_Palto247_30k.raw	2	249	261			PEAKS DB	SEQF2573_02342	211.61	45	25	10	L-lactate dehydrogenase 2 [HMT-888 Actinomyces dentalis DSM 19115]
11	65	SEQF2573_02342	R.RLELPLTPD(-18.01)ELER.L	Y	48.26	1561.85	13	-1.5	521.622	3	49.27	1	31062	20210302_EXPL5_nLC7_MEM_77min_DDA_Ancient_Human_calc_Palto247_30k.raw	1	305	317	Dehydration	D9:Dehydration:0.00	PEAKS PTM	SEQF2573_02342	211.61	45	25	10	L-lactate dehydrogenase 2 [HMT-888 Actinomyces dentalis DSM 19115]
11	65	SEQF2573_02342	K.KITGLPEN(+.98)QVFGSGTVLDTAR.M	N	47.45	2203.15	21	3.4	735.393	3	49.46	1	31266	20210302_EXPL5_nLC7_MEM_77min_DDA_Ancient_Human_calc_Palto247_30k.raw	3	151	171	Deamidation (NQ)	N8:Deamidation (NQ):12.28	PEAKS DB	SEQF2573_02342	211.61	45	25	10	L-lactate dehydrogenase 2 [HMT-888 Actinomyces dentalis DSM 19115]
11	65	SEQF2573_02342	K.GVTN(+.98)YAVGLAVQ(+.98)R.I	N	46.7	1348.7	13	4.6	675.36	2	45.5	1	28483	20210302_EXPL5_nLC7_MEM_77min_DDA_Ancient_Human_calc_Palto247_30k.raw	3	249	261	Deamidation (NQ)	N4:Deamidation (NQ):1000.00;Q12:Deamidation (NQ):1000.00	PEAKS DB	SEQF2573_02342	211.61	45	25	10	L-lactate dehydrogenase 2 [HMT-888 Actinomyces dentalis DSM 19115]
11	65	SEQF2573_02342	R.LELAGATVGIM(+15.99)EK.I	N	46.48	1346.71	13	2.7	674.365	2	41.38	1	25585	20210302_EXPL5_nLC7_MEM_77min_DDA_Ancient_Human_calc_Palto247_30k.raw	1	109	121	Oxidation (M)	M11:Oxidation (M):1000.00	PEAKS DB	SEQF2573_02342	211.61	45	25	10	L-lactate dehydrogenase 2 [HMT-888 Actinomyces dentalis DSM 19115]
11	65	SEQF2573_02342	F.LLVANPVDVVTYC(+57.02)AK.K	N	46.15	1660.89	15	2.6	831.452	2	53.48	1	34005	20210302_EXPL5_nLC7_MEM_77min_DDA_Ancient_Human_calc_Palto247_30k.raw	1	136	150	Carbamidomethylation	C13:Carbamidomethylation:1000.00	PEAKS DB	SEQF2573_02342	211.61	45	25	10	L-lactate dehydrogenase 2 [HMT-888 Actinomyces dentalis DSM 19115]
11	65	SEQF2573_02342	K.LVEVAPHAIFLL.V	Y	45.79	1320.78	12	5.6	661.401	2	61.4	1	39467	20210302_EXPL5_nLC7_MEM_77min_DDA_Ancient_Human_calc_Palto247_30k.raw	1	126	137			PEAKS DB	SEQF2573_02342	211.61	45	25	10	L-lactate dehydrogenase 2 [HMT-888 Actinomyces dentalis DSM 19115]
11	65	SEQF2573_02342	K.LVEVAPHAIFLLVAN.P	Y	45.47	1604.93	15	-3	803.469	2	62.08	1	39942	20210302_EXPL5_nLC7_MEM_77min_DDA_Ancient_Human_calc_Palto247_30k.raw	2	126	140			PEAKS DB	SEQF2573_02342	211.61	45	25	10	L-lactate dehydrogenase 2 [HMT-888 Actinomyces dentalis DSM 19115]
11	65	SEQF2573_02342	L.VANPVDVVTYC(+57.02)AK.K	N	43.95	1434.72	13	2.4	718.368	2	40.16	1	24850	20210302_EXPL5_nLC7_MEM_77min_DDA_Ancient_Human_calc_Palto247_30k.raw	1	138	150	Carbamidomethylation	C11:Carbamidomethylation:1000.00	PEAKS DB	SEQF2573_02342	211.61	45	25	10	L-lactate dehydrogenase 2 [HMT-888 Actinomyces dentalis DSM 19115]
11	65	SEQF2573_02342	H.AIFLLVAN(+.98)PVDVVTYC(+57.02)AK.K	N	43.32	1993.06	18	8.1	997.545	2	63.76	1	41116	20210302_EXPL5_nLC7_MEM_77min_DDA_Ancient_Human_calc_Palto247_30k.raw	1	133	150	Deamidation (NQ); Carbamidomethylation	N8:Deamidation (NQ):1000.00;C16:Carbamidomethylation:1000.00	PEAKS DB	SEQF2573_02342	211.61	45	25	10	L-lactate dehydrogenase 2 [HMT-888 Actinomyces dentalis DSM 19115]
11	65	SEQF2573_02342	K.GVTNYAVGLAVQ(+.98)R.I	N	42.37	1347.71	13	1.1	450.246	3	41.74	1	25901	20210302_EXPL5_nLC7_MEM_77min_DDA_Ancient_Human_calc_Palto247_30k.raw	1	249	261	Deamidation (NQ)	Q12:Deamidation (NQ):103.79	PEAKS DB	SEQF2573_02342	211.61	45	25	10	L-lactate dehydrogenase 2 [HMT-888 Actinomyces dentalis DSM 19115]
11	65	SEQF2573_02342	K.LVEVAPHAIFLLVANPVDVVTY.C	Y	42.29	2378.32	22	4.4	1190.17	2	66.41	1	42926	20210302_EXPL5_nLC7_MEM_77min_DDA_Ancient_Human_calc_Palto247_30k.raw	1	126	147			PEAKS DB	SEQF2573_02342	211.61	45	25	10	L-lactate dehydrogenase 2 [HMT-888 Actinomyces dentalis DSM 19115]
11	65	SEQF2573_02342	K.KITGLPENQ(+.98)VFGSGTVLDTAR.M	N	41.6	2203.15	21	0	735.39	3	49.25	1	31027	20210302_EXPL5_nLC7_MEM_77min_DDA_Ancient_Human_calc_Palto247_30k.raw	1	151	171	Deamidation (NQ)	Q9:Deamidation (NQ):15.10	PEAKS DB	SEQF2573_02342	211.61	45	25	10	L-lactate dehydrogenase 2 [HMT-888 Actinomyces dentalis DSM 19115]
11	65	SEQF2573_02342	K.LVEVAPHAIFL.L	Y	39.7	1207.7	11	0.6	604.856	2	56.13	1	35830	20210302_EXPL5_nLC7_MEM_77min_DDA_Ancient_Human_calc_Palto247_30k.raw	1	126	136			PEAKS DB	SEQF2573_02342	211.61	45	25	10	L-lactate dehydrogenase 2 [HMT-888 Actinomyces dentalis DSM 19115]
11	65	SEQF2573_02342	K.KITGLPEN(+.98)QVFG.S	N	38.99	1302.68	12	2.9	652.35	2	44.09	1	27533	20210302_EXPL5_nLC7_MEM_77min_DDA_Ancient_Human_calc_Palto247_30k.raw	2	151	162	Deamidation (NQ)	N8:Deamidation (NQ):9.34	PEAKS DB	SEQF2573_02342	211.61	45	25	10	L-lactate dehydrogenase 2 [HMT-888 Actinomyces dentalis DSM 19115]
11	65	SEQF2573_02342	N.PVDVVTYC(+57.02)AK.K	N	37.64	1150.57	10	-1.9	576.291	2	28.51	1	16796	20210302_EXPL5_nLC7_MEM_77min_DDA_Ancient_Human_calc_Palto247_30k.raw	1	141	150	Carbamidomethylation	C8:Carbamidomethylation:1000.00	PEAKS DB	SEQF2573_02342	211.61	45	25	10	L-lactate dehydrogenase 2 [HMT-888 Actinomyces dentalis DSM 19115]
11	65	SEQF2573_02342	R.IIGAVLN(+.98)DEQR.V	N	37.11	1227.65	11	2.7	614.832	2	33.89	1	20487	20210302_EXPL5_nLC7_MEM_77min_DDA_Ancient_Human_calc_Palto247_30k.raw	3	262	272	Deamidation (NQ)	N7:Deamidation (NQ):32.97	PEAKS DB	SEQF2573_02342	211.61	45	25	10	L-lactate dehydrogenase 2 [HMT-888 Actinomyces dentalis DSM 19115]
11	65	SEQF2573_02342	G.VTN(+.98)YAVGLAVQR.I	N	36.28	1290.69	12	3.3	646.356	2	37.65	1	23083	20210302_EXPL5_nLC7_MEM_77min_DDA_Ancient_Human_calc_Palto247_30k.raw	1	250	261	Deamidation (NQ)	N3:Deamidation (NQ):78.75	PEAKS DB	SEQF2573_02342	211.61	45	25	10	L-lactate dehydrogenase 2 [HMT-888 Actinomyces dentalis DSM 19115]
11	65	SEQF2573_02342	R.RLELPLTPDELERL.T	Y	34.72	1692.94	14	3.4	565.323	3	56.01	1	35763	20210302_EXPL5_nLC7_MEM_77min_DDA_Ancient_Human_calc_Palto247_30k.raw	1	305	318			PEAKS DB	SEQF2573_02342	211.61	45	25	10	L-lactate dehydrogenase 2 [HMT-888 Actinomyces dentalis DSM 19115]
11	65	SEQF2573_02342	R.IIGAVLN(+.98)DEQ(+.98)R.V	N	34.07	1228.63	11	1.7	615.323	2	35.06	1	21488	20210302_EXPL5_nLC7_MEM_77min_DDA_Ancient_Human_calc_Palto247_30k.raw	2	262	272	Deamidation (NQ)	N7:Deamidation (NQ):1000.00;Q10:Deamidation (NQ):1000.00	PEAKS DB	SEQF2573_02342	211.61	45	25	10	L-lactate dehydrogenase 2 [HMT-888 Actinomyces dentalis DSM 19115]
11	65	SEQF2573_02342	R.EVVLQDIVK.S	N	33.36	1041.61	9	2	521.812	2	42.88	1	26654	20210302_EXPL5_nLC7_MEM_77min_DDA_Ancient_Human_calc_Palto247_30k.raw	1	49	57			PEAKS DB	SEQF2573_02342	211.61	45	25	10	L-lactate dehydrogenase 2 [HMT-888 Actinomyces dentalis DSM 19115]
11	65	SEQF2573_02342	R.LELPLTPDELER.L	Y	33.11	1423.76	12	1.8	712.886	2	55.4	1	35283	20210302_EXPL5_nLC7_MEM_77min_DDA_Ancient_Human_calc_Palto247_30k.raw	2	306	317			PEAKS DB	SEQF2573_02342	211.61	45	25	10	L-lactate dehydrogenase 2 [HMT-888 Actinomyces dentalis DSM 19115]
11	65	SEQF2573_02342	R.IIGAVLNDEQR.V	N	32.25	1226.66	11	1.3	614.339	2	32.61	1	19598	20210302_EXPL5_nLC7_MEM_77min_DDA_Ancient_Human_calc_Palto247_30k.raw	2	262	272			PEAKS DB	SEQF2573_02342	211.61	45	25	10	L-lactate dehydrogenase 2 [HMT-888 Actinomyces dentalis DSM 19115]
11	65	SEQF2573_02342	R.LELAGATVGIM(+31.99)EK.I	N	31.88	1362.71	13	4.7	682.364	2	42.84	1	26670	20210302_EXPL5_nLC7_MEM_77min_DDA_Ancient_Human_calc_Palto247_30k.raw	1	109	121	Sulphone	M11:Sulphone:1000.00	PEAKS PTM	SEQF2573_02342	211.61	45	25	10	L-lactate dehydrogenase 2 [HMT-888 Actinomyces dentalis DSM 19115]
11	65	SEQF2573_02342	K.VAIIGAGAVGSTL.A	N	31.87	1127.65	13	0.5	564.835	2	54.51	1	34714	20210302_EXPL5_nLC7_MEM_77min_DDA_Ancient_Human_calc_Palto247_30k.raw	1	25	37			PEAKS DB	SEQF2573_02342	211.61	45	25	10	L-lactate dehydrogenase 2 [HMT-888 Actinomyces dentalis DSM 19115]
11	65	SEQF2573_02342	K.LVEVAPHAIF.L	Y	30.76	1094.61	10	-1.4	548.313	2	48.02	1	30214	20210302_EXPL5_nLC7_MEM_77min_DDA_Ancient_Human_calc_Palto247_30k.raw	1	126	135			PEAKS DB	SEQF2573_02342	211.61	45	25	10	L-lactate dehydrogenase 2 [HMT-888 Actinomyces dentalis DSM 19115]
11	65	SEQF2573_02342	N.Q(-17.03)VFGSGTVLDTAR.M	N	30.33	1332.67	13	0.2	667.341	2	53.32	1	33924	20210302_EXPL5_nLC7_MEM_77min_DDA_Ancient_Human_calc_Palto247_30k.raw	1	159	171	Pyro-glu from Q	Q1:Pyro-glu from Q:1000.00	PEAKS PTM	SEQF2573_02342	211.61	45	25	10	L-lactate dehydrogenase 2 [HMT-888 Actinomyces dentalis DSM 19115]
11	65	SEQF2573_02342	R.E(-18.01)VVLQDIVK.S	N	29.32	1023.6	9	1	512.806	2	57.36	1	36715	20210302_EXPL5_nLC7_MEM_77min_DDA_Ancient_Human_calc_Palto247_30k.raw	1	49	57	Pyro-glu from E	E1:Pyro-glu from E:1000.00	PEAKS DB	SEQF2573_02342	211.61	45	25	10	L-lactate dehydrogenase 2 [HMT-888 Actinomyces dentalis DSM 19115]
28	28	SEQF1674_00209	R.AVSNSQ(+.98)DGISM(+15.99)IQTAEGALNETHSILQR.M	Y	66.58	2986.43	28	1.8	996.486	3	54.87	1	34974	20210302_EXPL5_nLC7_MEM_77min_DDA_Ancient_Human_calc_Palto247_30k.raw	1	64	91	Deamidation (NQ); Oxidation (M)	Q6:Deamidation (NQ):55.92;M11:Oxidation (M):1000.00	PEAKS DB	SEQF1674_00209	207.42	19	20	16	Flagellin [HMT-363 Fretibacterium fastidiosum SGP1]
28	28	SEQF1674_00209	R.AVSNSQDGISM(+15.99)IQ(+.98)TAEGALNETHSILQR.M	Y	64.4	2986.43	28	2.4	996.486	3	55.87	1	35672	20210302_EXPL5_nLC7_MEM_77min_DDA_Ancient_Human_calc_Palto247_30k.raw	1	64	91	Oxidation (M); Deamidation (NQ)	M11:Oxidation (M):1000.00;Q13:Deamidation (NQ):71.72	PEAKS DB	SEQF1674_00209	207.42	19	20	16	Flagellin [HMT-363 Fretibacterium fastidiosum SGP1]
28	28	SEQF1674_00209	R.AVSNSQDGISM(+15.99)IQTAEGALNETHSILQR.M	Y	61.59	2985.45	28	3.5	996.159	3	53.99	1	34316	20210302_EXPL5_nLC7_MEM_77min_DDA_Ancient_Human_calc_Palto247_30k.raw	2	64	91	Oxidation (M)	M11:Oxidation (M):1000.00	PEAKS DB	SEQF1674_00209	207.42	19	20	16	Flagellin [HMT-363 Fretibacterium fastidiosum SGP1]
28	28	SEQF1674_00209	R.IN(+.98)SAADDAAGLAISEK.M	N	59.54	1545.75	16	0.4	773.884	2	38.35	1	23576	20210302_EXPL5_nLC7_MEM_77min_DDA_Ancient_Human_calc_Palto247_30k.raw	2	38	53	Deamidation (NQ)	N2:Deamidation (NQ):1000.00	PEAKS DB	SEQF1674_00209	207.42	19	20	16	Flagellin [HMT-363 Fretibacterium fastidiosum SGP1]
28	28	SEQF1674_00209	R.INSAADDAAGLAISEK.M	N	57.71	1544.77	16	2.2	773.393	2	35.72	1	21749	20210302_EXPL5_nLC7_MEM_77min_DDA_Ancient_Human_calc_Palto247_30k.raw	2	38	53			PEAKS DB	SEQF1674_00209	207.42	19	20	16	Flagellin [HMT-363 Fretibacterium fastidiosum SGP1]
28	28	SEQF1674_00209	R.GYIQLEIDQLREEITR.I	Y	57.58	1975.04	16	5.1	988.531	2	60	1	38510	20210302_EXPL5_nLC7_MEM_77min_DDA_Ancient_Human_calc_Palto247_30k.raw	2	110	125			PEAKS DB	SEQF1674_00209	207.42	19	20	16	Flagellin [HMT-363 Fretibacterium fastidiosum SGP1]
28	28	SEQF1674_00209	N.SQDGISM(+15.99)IQTAEGALNETHSILQR.M	Y	56.51	2614.27	24	1.2	872.43	3	53.31	1	33923	20210302_EXPL5_nLC7_MEM_77min_DDA_Ancient_Human_calc_Palto247_30k.raw	1	68	91	Oxidation (M)	M7:Oxidation (M):1000.00	PEAKS DB	SEQF1674_00209	207.42	19	20	16	Flagellin [HMT-363 Fretibacterium fastidiosum SGP1]
28	28	SEQF1674_00209	R.ELSVQSANDTLTQQ(+.98)DR.G	Y	55.63	1804.84	16	2.4	903.431	2	35.14	1	21360	20210302_EXPL5_nLC7_MEM_77min_DDA_Ancient_Human_calc_Palto247_30k.raw	1	94	109	Deamidation (NQ)	Q14:Deamidation (NQ):7.65	PEAKS DB	SEQF1674_00209	207.42	19	20	16	Flagellin [HMT-363 Fretibacterium fastidiosum SGP1]
28	28	SEQF1674_00209	R.ELSVQSANDTLTQQDR.G	Y	55.15	1803.86	16	3.4	902.94	2	33.99	1	20556	20210302_EXPL5_nLC7_MEM_77min_DDA_Ancient_Human_calc_Palto247_30k.raw	1	94	109			PEAKS DB	SEQF1674_00209	207.42	19	20	16	Flagellin [HMT-363 Fretibacterium fastidiosum SGP1]
28	28	SEQF1674_00209	M.IQTAEGALNETHSILQR.M	N	54.84	1879.98	17	6.2	627.67	3	40.1	1	24792	20210302_EXPL5_nLC7_MEM_77min_DDA_Ancient_Human_calc_Palto247_30k.raw	1	75	91			PEAKS DB	SEQF1674_00209	207.42	19	20	16	Flagellin [HMT-363 Fretibacterium fastidiosum SGP1]
28	28	SEQF1674_00209	D.GISM(+15.99)IQTAEGALNETHSILQR.M	Y	53.44	2284.15	21	2.9	762.392	3	50.45	1	31928	20210302_EXPL5_nLC7_MEM_77min_DDA_Ancient_Human_calc_Palto247_30k.raw	1	71	91	Oxidation (M)	M4:Oxidation (M):1000.00	PEAKS DB	SEQF1674_00209	207.42	19	20	16	Flagellin [HMT-363 Fretibacterium fastidiosum SGP1]
28	28	SEQF1674_00209	R.LEHTINNLNTAAENLTSAESR.I	Y	53.11	2297.12	21	1.3	766.717	3	40.46	1	25050	20210302_EXPL5_nLC7_MEM_77min_DDA_Ancient_Human_calc_Palto247_30k.raw	1	852	872			PEAKS DB	SEQF1674_00209	207.42	19	20	16	Flagellin [HMT-363 Fretibacterium fastidiosum SGP1]
28	28	SEQF1674_00209	R.ELSVQS(-15.99)ANDTLTQQDR.G	Y	52.01	1787.87	16	3.1	894.942	2	35.61	1	21696	20210302_EXPL5_nLC7_MEM_77min_DDA_Ancient_Human_calc_Palto247_30k.raw	2	94	109	Deoxy	S6:Deoxy:53.53	PEAKS PTM	SEQF1674_00209	207.42	19	20	16	Flagellin [HMT-363 Fretibacterium fastidiosum SGP1]
28	28	SEQF1674_00209	R.INSAAD(-18.01)DAAGLAISEK.M	N	50.84	1526.76	16	1.9	764.388	2	35.99	1	21959	20210302_EXPL5_nLC7_MEM_77min_DDA_Ancient_Human_calc_Palto247_30k.raw	1	38	53	Dehydration	D6:Dehydration:8.69	PEAKS PTM	SEQF1674_00209	207.42	19	20	16	Flagellin [HMT-363 Fretibacterium fastidiosum SGP1]
28	28	SEQF1674_00209	R.LEHTINNLNTAAEN(+15.99)LTSAESR.I	Y	50.73	2313.12	21	5.3	772.051	3	34.87	1	21193	20210302_EXPL5_nLC7_MEM_77min_DDA_Ancient_Human_calc_Palto247_30k.raw	1	852	872	Oxidation or Hydroxylation	N14:Oxidation or Hydroxylation:55.46	PEAKS PTM	SEQF1674_00209	207.42	19	20	16	Flagellin [HMT-363 Fretibacterium fastidiosum SGP1]
28	28	SEQF1674_00209	Q.TAEGALNETHSILQR.M	N	47.31	1638.83	15	0	547.285	3	33.15	1	19998	20210302_EXPL5_nLC7_MEM_77min_DDA_Ancient_Human_calc_Palto247_30k.raw	1	77	91			PEAKS DB	SEQF1674_00209	207.42	19	20	16	Flagellin [HMT-363 Fretibacterium fastidiosum SGP1]
28	28	SEQF1674_00209	K.LLN(+.98)GDAAVLWSSDN(+.98)LNTK.A	Y	47.15	1931.95	18	0.7	966.982	2	56.84	1	36353	20210302_EXPL5_nLC7_MEM_77min_DDA_Ancient_Human_calc_Palto247_30k.raw	1	137	154	Deamidation (NQ)	N3:Deamidation (NQ):134.07;N14:Deamidation (NQ):17.01	PEAKS DB	SEQF1674_00209	207.42	19	20	16	Flagellin [HMT-363 Fretibacterium fastidiosum SGP1]
28	28	SEQF1674_00209	R.INSAADDAAGLAISEKM(+15.99)R.A	N	46.38	1847.9	18	1.5	616.976	3	31.74	1	19063	20210302_EXPL5_nLC7_MEM_77min_DDA_Ancient_Human_calc_Palto247_30k.raw	1	38	55	Oxidation (M)	M17:Oxidation (M):1000.00	PEAKS DB	SEQF1674_00209	207.42	19	20	16	Flagellin [HMT-363 Fretibacterium fastidiosum SGP1]
28	28	SEQF1674_00209	R.AHALGLN(+.98)AVLVTDR.E	Y	45.91	1449.79	14	0.2	484.272	3	44.1	1	27522	20210302_EXPL5_nLC7_MEM_77min_DDA_Ancient_Human_calc_Palto247_30k.raw	1	808	821	Deamidation (NQ)	N7:Deamidation (NQ):1000.00	PEAKS DB	SEQF1674_00209	207.42	19	20	16	Flagellin [HMT-363 Fretibacterium fastidiosum SGP1]
28	28	SEQF1674_00209	K.LLN(+.98)GDAAVLWSSDNLNTK.A	Y	45.72	1930.96	18	1.8	966.491	2	55.63	1	35496	20210302_EXPL5_nLC7_MEM_77min_DDA_Ancient_Human_calc_Palto247_30k.raw	1	137	154	Deamidation (NQ)	N3:Deamidation (NQ):156.03	PEAKS DB	SEQF1674_00209	207.42	19	20	16	Flagellin [HMT-363 Fretibacterium fastidiosum SGP1]
28	28	SEQF1674_00209	R.AVSNSQDGISMIQTAEGALN(+.98)ETHSILQR.M	Y	44.75	2970.44	28	2.7	991.155	3	50.08	1	31674	20210302_EXPL5_nLC7_MEM_77min_DDA_Ancient_Human_calc_Palto247_30k.raw	1	64	91	Deamidation (NQ)	N20:Deamidation (NQ):67.12	PEAKS DB	SEQF1674_00209	207.42	19	20	16	Flagellin [HMT-363 Fretibacterium fastidiosum SGP1]
28	28	SEQF1674_00209	R.AVA(sub S)NSQDGISM(+15.99)IQTAEGALNETHSILQR.M	Y	41.07	2969.45	28	-1	990.823	3	54.48	1	34579	20210302_EXPL5_nLC7_MEM_77min_DDA_Ancient_Human_calc_Palto247_30k.raw	1	64	91	Oxidation (M)	M11:Oxidation (M):1000.00	SPIDER	SEQF1674_00209	207.42	19	20	16	Flagellin [HMT-363 Fretibacterium fastidiosum SGP1]
28	28	SEQF1674_00209	R.GYIQ(+15.00)LEIDQLREEITR.I	Y	40.56	1990.04	16	-2.5	996.023	2	59.89	1	38444	20210302_EXPL5_nLC7_MEM_77min_DDA_Ancient_Human_calc_Palto247_30k.raw	1	110	125	Deamidation followed by a methylation	Q4:Deamidation followed by a methylation:60.21	PEAKS PTM	SEQF1674_00209	207.42	19	20	16	Flagellin [HMT-363 Fretibacterium fastidiosum SGP1]
28	28	SEQF1674_00209	R.AVSN(-17.03)SQDGISMIQTAEGALNETHSILQR.M	Y	39.82	2952.42	28	5.4	985.154	3	55.24	1	35238	20210302_EXPL5_nLC7_MEM_77min_DDA_Ancient_Human_calc_Palto247_30k.raw	0	64	91	Ammonia-loss (N)	N4:Ammonia-loss (N):90.71	PEAKS PTM	SEQF1674_00209	207.42	19	20	16	Flagellin [HMT-363 Fretibacterium fastidiosum SGP1]
28	28	SEQF1674_00209	D.GISMIQ(+15.00)TAEGALNETHSILQR.M	Y	39.68	2283.15	21	3.4	762.061	3	50.48	1	31928	20210302_EXPL5_nLC7_MEM_77min_DDA_Ancient_Human_calc_Palto247_30k.raw	1	71	91	Deamidation followed by a methylation	Q6:Deamidation followed by a methylation:83.89	PEAKS PTM	SEQF1674_00209	207.42	19	20	16	Flagellin [HMT-363 Fretibacterium fastidiosum SGP1]
28	28	SEQF1674_00209	R.AVSNS(-18.01)QDGISMIQTAEGALNETHSILQR.M	Y	37.81	2951.44	28	-1.3	984.819	3	54.12	1	34428	20210302_EXPL5_nLC7_MEM_77min_DDA_Ancient_Human_calc_Palto247_30k.raw	1	64	91	Dehydration	S5:Dehydration:7.32	PEAKS PTM	SEQF1674_00209	207.42	19	20	16	Flagellin [HMT-363 Fretibacterium fastidiosum SGP1]
28	28	SEQF1674_00209	R.IGNTTQFNKK.K	Y	37.24	1149.61	10	0.5	384.212	3	12.99	1	6125	20210302_EXPL5_nLC7_MEM_77min_DDA_Ancient_Human_calc_Palto247_30k.raw	2	126	135			PEAKS DB	SEQF1674_00209	207.42	19	20	16	Flagellin [HMT-363 Fretibacterium fastidiosum SGP1]
28	28	SEQF1674_00209	R.AVSNSQ(+.98)DGISMIQTAEGALN(+.98)ETHSILQR.M	Y	37.14	2971.42	28	7.2	991.487	3	50.11	1	31674	20210302_EXPL5_nLC7_MEM_77min_DDA_Ancient_Human_calc_Palto247_30k.raw	1	64	91	Deamidation (NQ)	Q6:Deamidation (NQ):0.00;N20:Deamidation (NQ):67.12	PEAKS DB	SEQF1674_00209	207.42	19	20	16	Flagellin [HMT-363 Fretibacterium fastidiosum SGP1]
28	28	SEQF1674_00209	R.AVSNSQDGISMIQTAEGALNETHSILQR.M	Y	36.87	2969.45	28	3.4	990.828	3	54.74	1	34856	20210302_EXPL5_nLC7_MEM_77min_DDA_Ancient_Human_calc_Palto247_30k.raw	2	64	91			PEAKS DB	SEQF1674_00209	207.42	19	20	16	Flagellin [HMT-363 Fretibacterium fastidiosum SGP1]
28	28	SEQF1674_00209	R.GYIQLEIDQLR.E	Y	36.69	1346.72	11	-0.6	674.367	2	52.33	1	33162	20210302_EXPL5_nLC7_MEM_77min_DDA_Ancient_Human_calc_Palto247_30k.raw	2	110	120			PEAKS DB	SEQF1674_00209	207.42	19	20	16	Flagellin [HMT-363 Fretibacterium fastidiosum SGP1]
28	28	SEQF1674_00209	R.IGNTTQFNK.K	Y	36.33	1021.52	9	-0.2	511.767	2	17.7	1	9411	20210302_EXPL5_nLC7_MEM_77min_DDA_Ancient_Human_calc_Palto247_30k.raw	1	126	134			PEAKS DB	SEQF1674_00209	207.42	19	20	16	Flagellin [HMT-363 Fretibacterium fastidiosum SGP1]
28	28	SEQF1674_00209	R.IGNTTQ(+.98)FNK.K	Y	36.06	1022.5	9	-0.4	512.259	2	19.05	1	10286	20210302_EXPL5_nLC7_MEM_77min_DDA_Ancient_Human_calc_Palto247_30k.raw	1	126	134	Deamidation (NQ)	Q6:Deamidation (NQ):22.85	PEAKS DB	SEQF1674_00209	207.42	19	20	16	Flagellin [HMT-363 Fretibacterium fastidiosum SGP1]
28	28	SEQF1674_00209	R.AHALGLNAVLVTDR.E	Y	32.47	1448.81	14	0	483.944	3	40.91	1	25373	20210302_EXPL5_nLC7_MEM_77min_DDA_Ancient_Human_calc_Palto247_30k.raw	1	808	821			PEAKS DB	SEQF1674_00209	207.42	19	20	16	Flagellin [HMT-363 Fretibacterium fastidiosum SGP1]
28	28	SEQF1674_00209	S.VT(+14.02)LYANDTLKDVQ.D	Y	32.38	1492.78	13	2.8	747.398	2	44.16	1	27587	20210302_EXPL5_nLC7_MEM_77min_DDA_Ancient_Human_calc_Palto247_30k.raw	1	623	635	Methylation(others)	T2:Methylation(others):96.93	PEAKS PTM	SEQF1674_00209	207.42	19	20	16	Flagellin [HMT-363 Fretibacterium fastidiosum SGP1]
28	28	SEQF1674_00209	R.SITIIDNAIDK.V	Y	32.31	1201.66	11	2.4	601.836	2	41.97	1	26052	20210302_EXPL5_nLC7_MEM_77min_DDA_Ancient_Human_calc_Palto247_30k.raw	1	827	837			PEAKS DB	SEQF1674_00209	207.42	19	20	16	Flagellin [HMT-363 Fretibacterium fastidiosum SGP1]
28	28	SEQF1674_00209	G.Y(+57.02)IQLEIDQLR.E	Y	31.35	1346.72	10	3.1	674.369	2	49.44	1	31226	20210302_EXPL5_nLC7_MEM_77min_DDA_Ancient_Human_calc_Palto247_30k.raw	1	111	120	Carbamidomethylation (DHKE X@N-term)	Y1:Carbamidomethylation (DHKE X@N-term):97.75	PEAKS PTM	SEQF1674_00209	207.42	19	20	16	Flagellin [HMT-363 Fretibacterium fastidiosum SGP1]
28	28	SEQF1674_00209	R.AVSNSQ(+.98)DGISMIQTAEGALNETHSILQR.M	Y	31.24	2970.44	28	5.3	991.158	3	55.96	1	35730	20210302_EXPL5_nLC7_MEM_77min_DDA_Ancient_Human_calc_Palto247_30k.raw	0	64	91	Deamidation (NQ)	Q6:Deamidation (NQ):0.00	PEAKS PTM	SEQF1674_00209	207.42	19	20	16	Flagellin [HMT-363 Fretibacterium fastidiosum SGP1]
28	28	SEQF1674_00209	K.LNAAIGVGLGQAK.Y	Y	30.21	1210.7	13	2.6	606.361	2	36.87	1	22583	20210302_EXPL5_nLC7_MEM_77min_DDA_Ancient_Human_calc_Palto247_30k.raw	1	638	650			PEAKS DB	SEQF1674_00209	207.42	19	20	16	Flagellin [HMT-363 Fretibacterium fastidiosum SGP1]
28	28	SEQF1674_00209	R.AVSN(+.98)SQDGISMIQTAEGALNETHSILQR.M	Y	29.98	2970.44	28	1.1	743.617	4	54.35	1	34618	20210302_EXPL5_nLC7_MEM_77min_DDA_Ancient_Human_calc_Palto247_30k.raw	0	64	91	Deamidation (NQ)	N4:Deamidation (NQ):0.00	PEAKS DB	SEQF1674_00209	207.42	19	20	16	Flagellin [HMT-363 Fretibacterium fastidiosum SGP1]
28	28	SEQF1674_00209	K.LLNGDAAVLWSSDN(+.98)LNTK.A	Y	29.49	1930.96	18	7.1	966.496	2	54.66	1	34857	20210302_EXPL5_nLC7_MEM_77min_DDA_Ancient_Human_calc_Palto247_30k.raw	1	137	154	Deamidation (NQ)	N14:Deamidation (NQ):17.01	PEAKS DB	SEQF1674_00209	207.42	19	20	16	Flagellin [HMT-363 Fretibacterium fastidiosum SGP1]
17	14	SEQF2745_02299	R.GLSTGLGDEGGFAPNLDSNR.E	N	62.39	1975.92	20	1.5	988.971	2	46.76	1	29367	20210302_EXPL5_nLC7_MEM_77min_DDA_Ancient_Human_calc_Palto247_30k.raw	2	197	216			PEAKS DB	SEQF2745_02299	205.87	66	21	7	Enolase [HMT-414 Actinomyces sp._HMT_414 F0588]
17	14	SEQF2745_02299	R.AAVPSGASTGAFEAVELR.D	N	61.57	1731.88	18	3.7	866.95	2	45.93	1	28768	20210302_EXPL5_nLC7_MEM_77min_DDA_Ancient_Human_calc_Palto247_30k.raw	3	35	52			PEAKS DB	SEQF2745_02299	205.87	66	21	7	Enolase [HMT-414 Actinomyces sp._HMT_414 F0588]
17	14	SEQF2745_02299	K.AGYKPGEDVGLAM(+15.99)DVASSEFFDAETK.T	Y	60.18	2749.24	26	1	917.423	3	53.78	1	34219	20210302_EXPL5_nLC7_MEM_77min_DDA_Ancient_Human_calc_Palto247_30k.raw	4	229	254	Oxidation (M)	M13:Oxidation (M):1000.00	PEAKS DB	SEQF2745_02299	205.87	66	21	7	Enolase [HMT-414 Actinomyces sp._HMT_414 F0588]
17	14	SEQF2745_02299	R.SGETEDVTIADLAVATNSGQIK.T	N	59.72	2218.1	22	2.8	1110.06	2	53.46	1	34002	20210302_EXPL5_nLC7_MEM_77min_DDA_Ancient_Human_calc_Palto247_30k.raw	2	367	388			PEAKS DB	SEQF2745_02299	205.87	66	21	7	Enolase [HMT-414 Actinomyces sp._HMT_414 F0588]
17	14	SEQF2745_02299	K.AVANVNDIIAPEVIGFDASDQR.G	Y	59.23	2313.16	22	2.9	1157.59	2	59.6	1	38221	20210302_EXPL5_nLC7_MEM_77min_DDA_Ancient_Human_calc_Palto247_30k.raw	2	67	88			PEAKS DB	SEQF2745_02299	205.87	66	21	7	Enolase [HMT-414 Actinomyces sp._HMT_414 F0588]
17	14	SEQF2745_02299	R.GLSTGLGDEGGFAPN(+.98)LDSN(+.98)REALELIVEAIEK.A	N	56.68	3315.64	32	0.3	1106.22	3	66.8	1	43232	20210302_EXPL5_nLC7_MEM_77min_DDA_Ancient_Human_calc_Palto247_30k.raw	2	197	228	Deamidation (NQ)	N15:Deamidation (NQ):1000.00;N19:Deamidation (NQ):1000.00	PEAKS DB	SEQF2745_02299	205.87	66	21	7	Enolase [HMT-414 Actinomyces sp._HMT_414 F0588]
17	14	SEQF2745_02299	R.GLSTGLGDEGGFAPN(+.98)LDSNR.E	N	55.52	1976.91	20	-0.1	989.461	2	48.01	1	30259	20210302_EXPL5_nLC7_MEM_77min_DDA_Ancient_Human_calc_Palto247_30k.raw	1	197	216	Deamidation (NQ)	N15:Deamidation (NQ):41.53	PEAKS DB	SEQF2745_02299	205.87	66	21	7	Enolase [HMT-414 Actinomyces sp._HMT_414 F0588]
17	14	SEQF2745_02299	N.VDIQ(+.98)EFM(+15.99)IAPIGAK.S	N	53.74	1547.79	14	5.9	774.907	2	55.97	1	35701	20210302_EXPL5_nLC7_MEM_77min_DDA_Ancient_Human_calc_Palto247_30k.raw	2	160	173	Deamidation (NQ); Oxidation (M)	Q4:Deamidation (NQ):1000.00;M7:Oxidation (M):1000.00	PEAKS DB	SEQF2745_02299	205.87	66	21	7	Enolase [HMT-414 Actinomyces sp._HMT_414 F0588]
17	14	SEQF2745_02299	K.AVAN(+.98)VNDIIAPEVIGFDASDQR.G	Y	52.33	2314.14	22	2.5	772.391	3	60.45	1	38834	20210302_EXPL5_nLC7_MEM_77min_DDA_Ancient_Human_calc_Palto247_30k.raw	1	67	88	Deamidation (NQ)	N4:Deamidation (NQ):11.10	PEAKS DB	SEQF2745_02299	205.87	66	21	7	Enolase [HMT-414 Actinomyces sp._HMT_414 F0588]
17	14	SEQF2745_02299	R.IEDALGEDAVYAGR.S	Y	50.38	1477.7	14	4.8	739.863	2	37.82	1	23191	20210302_EXPL5_nLC7_MEM_77min_DDA_Ancient_Human_calc_Palto247_30k.raw	5	407	420			PEAKS DB	SEQF2745_02299	205.87	66	21	7	Enolase [HMT-414 Actinomyces sp._HMT_414 F0588]
17	14	SEQF2745_02299	K.AGYKPGEDVGLAM(+15.99)DVA.S	Y	46.67	1607.75	16	6.4	804.888	2	37.83	1	23195	20210302_EXPL5_nLC7_MEM_77min_DDA_Ancient_Human_calc_Palto247_30k.raw	1	229	244	Oxidation (M)	M13:Oxidation (M):1000.00	PEAKS DB	SEQF2745_02299	205.87	66	21	7	Enolase [HMT-414 Actinomyces sp._HMT_414 F0588]
17	14	SEQF2745_02299	K.VN(+.98)Q(+.98)IGSLTETLEAVEM(+15.99)AHR.A	N	45.83	2115.02	19	1.3	706.013	3	60.4	1	38766	20210302_EXPL5_nLC7_MEM_77min_DDA_Ancient_Human_calc_Palto247_30k.raw	2	338	356	Deamidation (NQ); Oxidation (M)	N2:Deamidation (NQ):1000.00;Q3:Deamidation (NQ):1000.00;M16:Oxidation (M):1000.00	PEAKS DB	SEQF2745_02299	205.87	66	21	7	Enolase [HMT-414 Actinomyces sp._HMT_414 F0588]
17	14	SEQF2745_02299	R.EALELIVEAIEK.A	N	43.85	1355.75	12	0.6	678.885	2	62.27	1	40066	20210302_EXPL5_nLC7_MEM_77min_DDA_Ancient_Human_calc_Palto247_30k.raw	2	217	228			PEAKS DB	SEQF2745_02299	205.87	66	21	7	Enolase [HMT-414 Actinomyces sp._HMT_414 F0588]
17	14	SEQF2745_02299	K.GIAM(+15.99)GAAN(+.98)ALLVK.V	Y	43.22	1244.68	13	2.9	623.349	2	36.1	1	22013	20210302_EXPL5_nLC7_MEM_77min_DDA_Ancient_Human_calc_Palto247_30k.raw	4	325	337	Oxidation (M); Deamidation (NQ)	M4:Oxidation (M):1000.00;N8:Deamidation (NQ):1000.00	PEAKS DB	SEQF2745_02299	205.87	66	21	7	Enolase [HMT-414 Actinomyces sp._HMT_414 F0588]
17	14	SEQF2745_02299	R.GLSTGLGDEGGFAPNLDSN(+.98)R.E	N	42.94	1976.91	20	-0.2	989.461	2	48.7	1	30703	20210302_EXPL5_nLC7_MEM_77min_DDA_Ancient_Human_calc_Palto247_30k.raw	1	197	216	Deamidation (NQ)	N19:Deamidation (NQ):9.28	PEAKS DB	SEQF2745_02299	205.87	66	21	7	Enolase [HMT-414 Actinomyces sp._HMT_414 F0588]
17	14	SEQF2745_02299	K.VQIVGDDFFVTNPER.L	N	42.28	1734.86	15	-0.2	868.436	2	53.65	1	34052	20210302_EXPL5_nLC7_MEM_77min_DDA_Ancient_Human_calc_Palto247_30k.raw	4	307	321			PEAKS DB	SEQF2745_02299	205.87	66	21	7	Enolase [HMT-414 Actinomyces sp._HMT_414 F0588]
17	14	SEQF2745_02299	R.GLSTGLGDEGGFAPN(+.98)LDSN(+.98)R.E	N	41.96	1977.89	20	0.9	989.954	2	48.67	1	30703	20210302_EXPL5_nLC7_MEM_77min_DDA_Ancient_Human_calc_Palto247_30k.raw	0	197	216	Deamidation (NQ)	N15:Deamidation (NQ):1000.00;N19:Deamidation (NQ):1000.00	PEAKS DB	SEQF2745_02299	205.87	66	21	7	Enolase [HMT-414 Actinomyces sp._HMT_414 F0588]
17	14	SEQF2745_02299	K.GIAM(+15.99)GAANALLVK.V	Y	41.9	1243.7	13	-0.5	622.855	2	39.27	1	24182	20210302_EXPL5_nLC7_MEM_77min_DDA_Ancient_Human_calc_Palto247_30k.raw	2	325	337	Oxidation (M)	M4:Oxidation (M):1000.00	PEAKS DB	SEQF2745_02299	205.87	66	21	7	Enolase [HMT-414 Actinomyces sp._HMT_414 F0588]
17	14	SEQF2745_02299	R.GNPTLEVEILLEDGSSAR.A	Y	40.82	1898.96	18	1.6	950.488	2	60.4	1	38802	20210302_EXPL5_nLC7_MEM_77min_DDA_Ancient_Human_calc_Palto247_30k.raw	2	17	34			PEAKS DB	SEQF2745_02299	205.87	66	21	7	Enolase [HMT-414 Actinomyces sp._HMT_414 F0588]
17	14	SEQF2745_02299	K.LGAN(+.98)AILGVSLAAAQA.S	N	40.57	1439.8	16	9.9	720.914	2	61.53	1	39578	20210302_EXPL5_nLC7_MEM_77min_DDA_Ancient_Human_calc_Palto247_30k.raw	1	106	121	Deamidation (NQ)	N4:Deamidation (NQ):88.19	PEAKS DB	SEQF2745_02299	205.87	66	21	7	Enolase [HMT-414 Actinomyces sp._HMT_414 F0588]
17	14	SEQF2745_02299	N.VDIQEFM(+15.99)IAPIGAK.S	N	40.44	1546.81	14	-2.9	774.408	2	54.33	1	34594	20210302_EXPL5_nLC7_MEM_77min_DDA_Ancient_Human_calc_Palto247_30k.raw	2	160	173	Oxidation (M)	M7:Oxidation (M):1000.00	PEAKS DB	SEQF2745_02299	205.87	66	21	7	Enolase [HMT-414 Actinomyces sp._HMT_414 F0588]
17	14	SEQF2745_02299	K.VQIVGDDFFVTN(+.98)PER.L	N	40.24	1735.84	15	2.9	868.931	2	55.4	1	35223	20210302_EXPL5_nLC7_MEM_77min_DDA_Ancient_Human_calc_Palto247_30k.raw	1	307	321	Deamidation (NQ)	N12:Deamidation (NQ):141.74	PEAKS DB	SEQF2745_02299	205.87	66	21	7	Enolase [HMT-414 Actinomyces sp._HMT_414 F0588]
17	14	SEQF2745_02299	K.DFPIVSIEDPL.S	N	37.55	1243.63	11	2.2	622.825	2	65.35	1	42165	20210302_EXPL5_nLC7_MEM_77min_DDA_Ancient_Human_calc_Palto247_30k.raw	2	278	288			PEAKS DB	SEQF2745_02299	205.87	66	21	7	Enolase [HMT-414 Actinomyces sp._HMT_414 F0588]
17	14	SEQF2745_02299	K.VN(+.98)QIGSLTETLEAVEM(+15.99)AHR.A	N	36.6	2114.03	19	3	705.687	3	57.08	1	36509	20210302_EXPL5_nLC7_MEM_77min_DDA_Ancient_Human_calc_Palto247_30k.raw	1	338	356	Deamidation (NQ); Oxidation (M)	N2:Deamidation (NQ):9.34;M16:Oxidation (M):1000.00	PEAKS DB	SEQF2745_02299	205.87	66	21	7	Enolase [HMT-414 Actinomyces sp._HMT_414 F0588]
17	14	SEQF2745_02299	R.IEDALGEDAVYAGR(+14.02)SAFPR.F	Y	36.21	2050.01	19	5.3	684.348	3	42.16	1	26071	20210302_EXPL5_nLC7_MEM_77min_DDA_Ancient_Human_calc_Palto247_30k.raw	2	407	425	Methylation(KR)	R14:Methylation(KR):12.35	PEAKS PTM	SEQF2745_02299	205.87	66	21	7	Enolase [HMT-414 Actinomyces sp._HMT_414 F0588]
17	14	SEQF2745_02299	K.VNQIGSLTETLEAVEM(+15.99)AHR.A	N	35.86	2113.05	19	6.8	705.361	3	57.74	1	36828	20210302_EXPL5_nLC7_MEM_77min_DDA_Ancient_Human_calc_Palto247_30k.raw	2	338	356	Oxidation (M)	M16:Oxidation (M):1000.00	PEAKS DB	SEQF2745_02299	205.87	66	21	7	Enolase [HMT-414 Actinomyces sp._HMT_414 F0588]
17	14	SEQF2745_02299	R.LM(+15.99)LGLDGTPNK.G	N	32.77	1173.61	11	2.4	587.812	2	34.7	1	21012	20210302_EXPL5_nLC7_MEM_77min_DDA_Ancient_Human_calc_Palto247_30k.raw	2	93	103	Oxidation (M)	M2:Oxidation (M):1000.00	PEAKS DB	SEQF2745_02299	205.87	66	21	7	Enolase [HMT-414 Actinomyces sp._HMT_414 F0588]
17	14	SEQF2745_02299	R.LM(+15.99)LGLDGTPN(+.98)K.G	N	31.96	1174.59	11	0.1	588.303	2	37.33	1	22861	20210302_EXPL5_nLC7_MEM_77min_DDA_Ancient_Human_calc_Palto247_30k.raw	2	93	103	Oxidation (M); Deamidation (NQ)	M2:Oxidation (M):1000.00;N10:Deamidation (NQ):1000.00	PEAKS DB	SEQF2745_02299	205.87	66	21	7	Enolase [HMT-414 Actinomyces sp._HMT_414 F0588]
17	14	SEQF2745_02299	K.YYEQLIK.D	N	31.43	955.501	7	1.8	478.759	2	31.72	1	18979	20210302_EXPL5_nLC7_MEM_77min_DDA_Ancient_Human_calc_Palto247_30k.raw	1	271	277			PEAKS DB	SEQF2745_02299	205.87	66	21	7	Enolase [HMT-414 Actinomyces sp._HMT_414 F0588]
17	14	SEQF2745_02299	K.GIAM(+31.99)GAANALLVK.V	Y	30.49	1259.69	13	4.2	630.855	2	40.84	1	25319	20210302_EXPL5_nLC7_MEM_77min_DDA_Ancient_Human_calc_Palto247_30k.raw	1	325	337	Sulphone	M4:Sulphone:1000.00	PEAKS PTM	SEQF2745_02299	205.87	66	21	7	Enolase [HMT-414 Actinomyces sp._HMT_414 F0588]
17	14	SEQF2745_02299	K.LGAN(+.98)AILGVSLAAAQ(+.98)A.S	N	29.78	1440.78	16	4.2	721.402	2	62.42	1	40202	20210302_EXPL5_nLC7_MEM_77min_DDA_Ancient_Human_calc_Palto247_30k.raw	1	106	121	Deamidation (NQ)	N4:Deamidation (NQ):1000.00;Q15:Deamidation (NQ):1000.00	PEAKS DB	SEQF2745_02299	205.87	66	21	7	Enolase [HMT-414 Actinomyces sp._HMT_414 F0588]
17	14	SEQF2745_02299	R.IN(+.98)KYNQLLR.I	N	29.54	1161.65	9	-2.2	388.223	3	27.31	1	15965	20210302_EXPL5_nLC7_MEM_77min_DDA_Ancient_Human_calc_Palto247_30k.raw	1	398	406	Deamidation (NQ)	N2:Deamidation (NQ):42.60	PEAKS DB	SEQF2745_02299	205.87	66	21	7	Enolase [HMT-414 Actinomyces sp._HMT_414 F0588]
17	14	SEQF2745_02299	M.GAEVYHSLK.A	N	29.25	1002.51	9	-0.9	502.264	2	25.3	1	14604	20210302_EXPL5_nLC7_MEM_77min_DDA_Ancient_Human_calc_Palto247_30k.raw	1	182	190			PEAKS DB	SEQF2745_02299	205.87	66	21	7	Enolase [HMT-414 Actinomyces sp._HMT_414 F0588]
17	14	SEQF2745_02299	R.E(-18.01)ALELIVEAIEK.A	N	29.06	1337.74	12	0.2	669.88	2	67.26	1	43510	20210302_EXPL5_nLC7_MEM_77min_DDA_Ancient_Human_calc_Palto247_30k.raw	0	217	228	Pyro-glu from E	E1:Pyro-glu from E:1000.00	PEAKS DB	SEQF2745_02299	205.87	66	21	7	Enolase [HMT-414 Actinomyces sp._HMT_414 F0588]
78	409	P02465	K.GENGPVGPTGPVGAAGPSGPNGPP(+15.99)GPAGSR.G	N	65.23	2580.23	30	1	861.085	3	33.27	1	20089	20210302_EXPL5_nLC7_MEM_77min_DDA_Ancient_Human_calc_Palto247_30k.raw	1	746	775	Oxidation or Hydroxylation	P24:Oxidation or Hydroxylation:11.06	PEAKS PTM	P02465	199.3	19	23	5	Collagen alpha-2(I) chain OS=Bos taurus OX=9913 GN=COL1A2 PE=1 SV=2
78	409	P02465	R.GSDGSVGPVGPAGPIGSAGPPGFPGAP(+31.99)GPK.G	N	61.78	2572.26	30	5.1	858.43	3	46.93	1	29452	20210302_EXPL5_nLC7_MEM_77min_DDA_Ancient_Human_calc_Palto247_30k.raw	1	233	262	Dihydroxy	P27:Dihydroxy:0.00	PEAKS PTM	P02465	199.3	19	23	5	Collagen alpha-2(I) chain OS=Bos taurus OX=9913 GN=COL1A2 PE=1 SV=2
78	409	P02465	R.GSDGSVGPVGPAGPIGSAGPP(+31.99)GFPGAPGPK.G	N	61.56	2572.26	30	3.2	1287.14	2	46.93	1	29532	20210302_EXPL5_nLC7_MEM_77min_DDA_Ancient_Human_calc_Palto247_30k.raw	1	233	262	Dihydroxy	P21:Dihydroxy:0.00	PEAKS PTM	P02465	199.3	19	23	5	Collagen alpha-2(I) chain OS=Bos taurus OX=9913 GN=COL1A2 PE=1 SV=2
78	409	P02465	R.GEAGPAGPAGPAGPR.G	N	51.74	1260.62	15	0.2	631.318	2	18.95	1	10209	20210302_EXPL5_nLC7_MEM_77min_DDA_Ancient_Human_calc_Palto247_30k.raw	1	692	706			PEAKS DB	P02465	199.3	19	23	5	Collagen alpha-2(I) chain OS=Bos taurus OX=9913 GN=COL1A2 PE=1 SV=2
78	409	P02465	K.GELGPVGNPGPAGPAGPR.G	N	50.73	1598.82	18	3.6	800.418	2	32.95	1	19881	20210302_EXPL5_nLC7_MEM_77min_DDA_Ancient_Human_calc_Palto247_30k.raw	1	263	280			PEAKS DB	P02465	199.3	19	23	5	Collagen alpha-2(I) chain OS=Bos taurus OX=9913 GN=COL1A2 PE=1 SV=2
78	409	P02465	R.GSTGEIGPAGPP(+31.99)GPPGLR.G	Y	50.61	1647.82	18	1.7	824.919	2	32.25	1	19434	20210302_EXPL5_nLC7_MEM_77min_DDA_Ancient_Human_calc_Palto247_30k.raw	2	380	397	Dihydroxy	P12:Dihydroxy:0.00	PEAKS PTM	P02465	199.3	19	23	5	Collagen alpha-2(I) chain OS=Bos taurus OX=9913 GN=COL1A2 PE=1 SV=2
78	409	P02465	R.TGPPGPSGISGPP(+31.99)GPPGPAGK.E	N	46.16	1812.9	21	3.2	907.46	2	28.72	1	16852	20210302_EXPL5_nLC7_MEM_77min_DDA_Ancient_Human_calc_Palto247_30k.raw	1	793	813	Dihydroxy	P13:Dihydroxy:0.00	PEAKS PTM	P02465	199.3	19	23	5	Collagen alpha-2(I) chain OS=Bos taurus OX=9913 GN=COL1A2 PE=1 SV=2
78	409	P02465	R.GPP(+15.99)GESGAAGPTGPIGSR.G	N	45.06	1579.76	18	0.7	527.594	3	23.27	1	13160	20210302_EXPL5_nLC7_MEM_77min_DDA_Ancient_Human_calc_Palto247_30k.raw	1	590	607	Oxidation or Hydroxylation	P3:Oxidation or Hydroxylation:10.11	PEAKS PTM	P02465	199.3	19	23	5	Collagen alpha-2(I) chain OS=Bos taurus OX=9913 GN=COL1A2 PE=1 SV=2
78	409	P02465	N.GDRGEAGPAGPAGPAGPR.G	N	42.55	1588.77	18	0.4	530.598	3	16.77	1	8728	20210302_EXPL5_nLC7_MEM_77min_DDA_Ancient_Human_calc_Palto247_30k.raw	1	689	706			PEAKS DB	P02465	199.3	19	23	5	Collagen alpha-2(I) chain OS=Bos taurus OX=9913 GN=COL1A2 PE=1 SV=2
78	409	P02465	R.GPSGPQGIR.G	N	40.23	867.456	9	0.6	434.736	2	14.73	1	7331	20210302_EXPL5_nLC7_MEM_77min_DDA_Ancient_Human_calc_Palto247_30k.raw	1	995	1003			PEAKS DB	P02465	199.3	19	23	5	Collagen alpha-2(I) chain OS=Bos taurus OX=9913 GN=COL1A2 PE=1 SV=2
78	409	P02465	G.STGEIGPAGPP(+31.99)GPPGLR.G	Y	39.05	1590.8	17	3.3	796.41	2	32.25	1	19353	20210302_EXPL5_nLC7_MEM_77min_DDA_Ancient_Human_calc_Palto247_30k.raw	1	381	397	Dihydroxy	P11:Dihydroxy:0.00	PEAKS PTM	P02465	199.3	19	23	5	Collagen alpha-2(I) chain OS=Bos taurus OX=9913 GN=COL1A2 PE=1 SV=2
78	409	P02465	I.P(+15.99)GPVGAAGATGAR.G	N	38.46	1096.56	13	-0.2	549.288	2	26.04	1	15032	20210302_EXPL5_nLC7_MEM_77min_DDA_Ancient_Human_calc_Palto247_30k.raw	1	328	340	Oxidation or Hydroxylation	P1:Oxidation or Hydroxylation:45.01	PEAKS PTM	P02465	199.3	19	23	5	Collagen alpha-2(I) chain OS=Bos taurus OX=9913 GN=COL1A2 PE=1 SV=2
78	409	P02465	R.GSDGSVGPVGPAGPIGSAGPPGY(sub F)PGC(sub A)PGPK.G	N	38.41	2588.23	30	8.9	1295.14	2	44.74	1	28007	20210302_EXPL5_nLC7_MEM_77min_DDA_Ancient_Human_calc_Palto247_30k.raw	1	233	262			SPIDER	P02465	199.3	19	23	5	Collagen alpha-2(I) chain OS=Bos taurus OX=9913 GN=COL1A2 PE=1 SV=2
78	409	P02465	T.GEIGPAGPP(+31.99)GPPGLR.G	Y	37.63	1402.72	15	2.2	702.369	2	31.76	1	19093	20210302_EXPL5_nLC7_MEM_77min_DDA_Ancient_Human_calc_Palto247_30k.raw	1	383	397	Dihydroxy	P9:Dihydroxy:0.00	PEAKS PTM	P02465	199.3	19	23	5	Collagen alpha-2(I) chain OS=Bos taurus OX=9913 GN=COL1A2 PE=1 SV=2
78	409	P02465	R.GDGGPPGATGFP(+15.99)GAAGR.T	N	37.03	1456.67	17	3.3	729.344	2	26.76	1	15582	20210302_EXPL5_nLC7_MEM_77min_DDA_Ancient_Human_calc_Palto247_30k.raw	1	776	792	Oxidation or Hydroxylation	P12:Oxidation or Hydroxylation:33.54	PEAKS PTM	P02465	199.3	19	23	5	Collagen alpha-2(I) chain OS=Bos taurus OX=9913 GN=COL1A2 PE=1 SV=2
78	409	P02465	R.GEP(+15.99)GPAGAVGPAGAVGPR.G	Y	36.17	1531.77	18	-1.9	766.893	2	29.04	1	17088	20210302_EXPL5_nLC7_MEM_77min_DDA_Ancient_Human_calc_Palto247_30k.raw	1	977	994	Oxidation or Hydroxylation	P3:Oxidation or Hydroxylation:13.67	PEAKS PTM	P02465	199.3	19	23	5	Collagen alpha-2(I) chain OS=Bos taurus OX=9913 GN=COL1A2 PE=1 SV=2
78	409	P02465	E.SGAAGPTGPIGSR.G	N	35.68	1126.57	13	-1.1	564.293	2	19.2	1	10412	20210302_EXPL5_nLC7_MEM_77min_DDA_Ancient_Human_calc_Palto247_30k.raw	1	595	607			PEAKS DB	P02465	199.3	19	23	5	Collagen alpha-2(I) chain OS=Bos taurus OX=9913 GN=COL1A2 PE=1 SV=2
78	409	P02465	R.GIP(+15.99)GPVGAAGATGAR.G	N	35.23	1266.67	15	0.8	634.342	2	26.04	1	15222	20210302_EXPL5_nLC7_MEM_77min_DDA_Ancient_Human_calc_Palto247_30k.raw	1	326	340	Oxidation or Hydroxylation	P3:Oxidation or Hydroxylation:11.50	PEAKS PTM	P02465	199.3	19	23	5	Collagen alpha-2(I) chain OS=Bos taurus OX=9913 GN=COL1A2 PE=1 SV=2
78	409	P02465	K.RGSTGEIGPAGPP(+31.99)GPPGLR.G	Y	34.56	1803.92	19	-0.8	602.314	3	27.31	1	15895	20210302_EXPL5_nLC7_MEM_77min_DDA_Ancient_Human_calc_Palto247_30k.raw	1	379	397	Dihydroxy	P13:Dihydroxy:0.00	PEAKS PTM	P02465	199.3	19	23	5	Collagen alpha-2(I) chain OS=Bos taurus OX=9913 GN=COL1A2 PE=1 SV=2
78	409	P02465	N.GPVGPTGPVGAAGPSGPN(+.98)GPPGPS(sub A)GSR.G	N	33.85	2281.11	27	3.2	761.379	3	33.33	1	20140	20210302_EXPL5_nLC7_MEM_77min_DDA_Ancient_Human_calc_Palto247_30k.raw	0	749	775	Deamidation (NQ)	N18:Deamidation (NQ):1000.00	SPIDER	P02465	199.3	19	23	5	Collagen alpha-2(I) chain OS=Bos taurus OX=9913 GN=COL1A2 PE=1 SV=2
78	409	P02465	R.GEVGPAGPN(+.98)GFAGPAGAAGQ(+.98)PGC(sub A)KGER.G	N	32.9	2410.1	27	6.9	804.379	3	30.4	1	18116	20210302_EXPL5_nLC7_MEM_77min_DDA_Ancient_Human_calc_Palto247_30k.raw	1	713	739	Deamidation (NQ)	N9:Deamidation (NQ):1000.00;Q20:Deamidation (NQ):1000.00	SPIDER	P02465	199.3	19	23	5	Collagen alpha-2(I) chain OS=Bos taurus OX=9913 GN=COL1A2 PE=1 SV=2
78	409	P02465	R.PGPIGPAGAR.G	N	31.54	891.493	10	0.9	446.754	2	18.93	1	10256	20210302_EXPL5_nLC7_MEM_77min_DDA_Ancient_Human_calc_Palto247_30k.raw	1	475	484			PEAKS DB	P02465	199.3	19	23	5	Collagen alpha-2(I) chain OS=Bos taurus OX=9913 GN=COL1A2 PE=1 SV=2
78	409	P02465	R.GPAGPSGPAGK.D	N	30.3	894.456	11	-2.1	448.234	2	10.25	1	4242	20210302_EXPL5_nLC7_MEM_77min_DDA_Ancient_Human_calc_Palto247_30k.raw	1	1052	1062			PEAKS DB	P02465	199.3	19	23	5	Collagen alpha-2(I) chain OS=Bos taurus OX=9913 GN=COL1A2 PE=1 SV=2
78	409	P02465	D.RGEAGPAGPAGPAGPR.G	N	28.8	1416.72	16	0.6	473.248	3	15.58	1	7904	20210302_EXPL5_nLC7_MEM_77min_DDA_Ancient_Human_calc_Palto247_30k.raw	1	691	706			PEAKS DB	P02465	199.3	19	23	5	Collagen alpha-2(I) chain OS=Bos taurus OX=9913 GN=COL1A2 PE=1 SV=2
84	107	SEQF2749_01012	R.GAANSDDILDFTVLM(+15.99)SPGDVWTASIEPSLTGVSR.I	Y	71.99	3536.7	34	5.5	1179.91	3	65.97	1	42615	20210302_EXPL5_nLC7_MEM_77min_DDA_Ancient_Human_calc_Palto247_30k.raw	1	88	121	Oxidation (M)	M15:Oxidation (M):1000.00	PEAKS DB	SEQF2749_01012	198.61	36	20	20	hypothetical protein [HMT-894 Ottowia sp._HMT_894 W10237]
84	107	SEQF2749_01012	R.YQTAM(+15.99)AYSTGGANLPVNAALPATDR.H	Y	62.89	2568.23	25	4.5	857.087	3	46.27	1	29022	20210302_EXPL5_nLC7_MEM_77min_DDA_Ancient_Human_calc_Palto247_30k.raw	1	375	399	Oxidation (M)	M5:Oxidation (M):1000.00	PEAKS DB	SEQF2749_01012	198.61	36	20	20	hypothetical protein [HMT-894 Ottowia sp._HMT_894 W10237]
84	107	SEQF2749_01012	Y.STGGANLPVNAALPATDR(-.98).H	Y	58.15	1722.9	18	2	862.46	2	39.38	1	24319	20210302_EXPL5_nLC7_MEM_77min_DDA_Ancient_Human_calc_Palto247_30k.raw	1	382	399	Amidation	R18:Amidation:1000.00	PEAKS PTM	SEQF2749_01012	198.61	36	20	20	hypothetical protein [HMT-894 Ottowia sp._HMT_894 W10237]
84	107	SEQF2749_01012	Y.STGGANLPVNAALPATDR.H	Y	56.63	1723.89	18	3.8	862.953	2	40.16	1	24794	20210302_EXPL5_nLC7_MEM_77min_DDA_Ancient_Human_calc_Palto247_30k.raw	1	382	399			PEAKS DB	SEQF2749_01012	198.61	36	20	20	hypothetical protein [HMT-894 Ottowia sp._HMT_894 W10237]
84	107	SEQF2749_01012	L.SADAQALHTR.E	Y	49.1	1068.53	10	0.1	535.273	2	20.11	1	11024	20210302_EXPL5_nLC7_MEM_77min_DDA_Ancient_Human_calc_Palto247_30k.raw	1	152	161			PEAKS DB	SEQF2749_01012	198.61	36	20	20	hypothetical protein [HMT-894 Ottowia sp._HMT_894 W10237]
84	107	SEQF2749_01012	K.LSADAQALHTR.E	Y	46.43	1181.62	11	0.3	591.815	2	20.13	1	11003	20210302_EXPL5_nLC7_MEM_77min_DDA_Ancient_Human_calc_Palto247_30k.raw	2	151	161			PEAKS DB	SEQF2749_01012	198.61	36	20	20	hypothetical protein [HMT-894 Ottowia sp._HMT_894 W10237]
84	107	SEQF2749_01012	K.AGTAGNLSVSAR.T	Y	44.37	1102.57	12	3.2	552.295	2	21.21	1	11784	20210302_EXPL5_nLC7_MEM_77min_DDA_Ancient_Human_calc_Palto247_30k.raw	2	403	414			PEAKS DB	SEQF2749_01012	198.61	36	20	20	hypothetical protein [HMT-894 Ottowia sp._HMT_894 W10237]
84	107	SEQF2749_01012	G.ANLPVNAALPATDR.H	Y	42.87	1421.76	14	-1.2	711.888	2	39.01	1	24054	20210302_EXPL5_nLC7_MEM_77min_DDA_Ancient_Human_calc_Palto247_30k.raw	1	386	399			PEAKS DB	SEQF2749_01012	198.61	36	20	20	hypothetical protein [HMT-894 Ottowia sp._HMT_894 W10237]
84	107	SEQF2749_01012	S.VPFATDWVFSQPTR.R	Y	42.15	1649.82	14	5.3	825.922	2	58.47	1	37474	20210302_EXPL5_nLC7_MEM_77min_DDA_Ancient_Human_calc_Palto247_30k.raw	1	360	373			PEAKS DB	SEQF2749_01012	198.61	36	20	20	hypothetical protein [HMT-894 Ottowia sp._HMT_894 W10237]
84	107	SEQF2749_01012	R.ILSPDSTC(+57.02)VLPR.Q	Y	41.59	1356.71	12	0.5	679.361	2	39.84	1	24511	20210302_EXPL5_nLC7_MEM_77min_DDA_Ancient_Human_calc_Palto247_30k.raw	3	122	133	Carbamidomethylation	C8:Carbamidomethylation:1000.00	PEAKS DB	SEQF2749_01012	198.61	36	20	20	hypothetical protein [HMT-894 Ottowia sp._HMT_894 W10237]
84	107	SEQF2749_01012	R.LFFAPQMGAD(+31.97)ASAVAAANTADPLLVGGEAGVTR.N	Y	41.08	3219.57	33	-0.9	1074.2	3	59.63	1	38254	20210302_EXPL5_nLC7_MEM_77min_DDA_Ancient_Human_calc_Palto247_30k.raw	1	259	291	Persulfide	D10:Persulfide:54.41	PEAKS PTM	SEQF2749_01012	198.61	36	20	20	hypothetical protein [HMT-894 Ottowia sp._HMT_894 W10237]
84	107	SEQF2749_01012	R.TVGT(-18.01)LALGDFLC(+57.02)AK.G	Y	40.62	1446.75	14	0.5	724.385	2	60.46	1	38837	20210302_EXPL5_nLC7_MEM_77min_DDA_Ancient_Human_calc_Palto247_30k.raw	1	415	428	Dehydration; Carbamidomethylation	T4:Dehydration:38.16;C12:Carbamidomethylation:1000.00	PEAKS PTM	SEQF2749_01012	198.61	36	20	20	hypothetical protein [HMT-894 Ottowia sp._HMT_894 W10237]
84	107	SEQF2749_01012	W.SIFNNLNITSYGGGHASVR.A	Y	36.71	2006	19	2.8	669.675	3	47.1	1	29618	20210302_EXPL5_nLC7_MEM_77min_DDA_Ancient_Human_calc_Palto247_30k.raw	1	228	246			PEAKS DB	SEQF2749_01012	198.61	36	20	20	hypothetical protein [HMT-894 Ottowia sp._HMT_894 W10237]
84	107	SEQF2749_01012	A.TDW(+15.99)VFSQPTR.R	Y	36.66	1251.59	10	4.9	626.804	2	36.35	1	22205	20210302_EXPL5_nLC7_MEM_77min_DDA_Ancient_Human_calc_Palto247_30k.raw	2	364	373	Oxidation (HW)	W3:Oxidation (HW):1000.00	PEAKS PTM	SEQF2749_01012	198.61	36	20	20	hypothetical protein [HMT-894 Ottowia sp._HMT_894 W10237]
84	107	SEQF2749_01012	K.VLNAQLTNAR.V	Y	35.89	1098.61	10	0.3	550.315	2	24.83	1	14313	20210302_EXPL5_nLC7_MEM_77min_DDA_Ancient_Human_calc_Palto247_30k.raw	1	474	483			PEAKS DB	SEQF2749_01012	198.61	36	20	20	hypothetical protein [HMT-894 Ottowia sp._HMT_894 W10237]
84	107	SEQF2749_01012	K.LSAD(+14.02)AQALHTR.E	Y	35.49	1195.63	11	-1.6	598.822	2	19.58	1	10623	20210302_EXPL5_nLC7_MEM_77min_DDA_Ancient_Human_calc_Palto247_30k.raw	1	151	161	Methylation(others)	D4:Methylation(others):26.31	PEAKS PTM	SEQF2749_01012	198.61	36	20	20	hypothetical protein [HMT-894 Ottowia sp._HMT_894 W10237]
84	107	SEQF2749_01012	A.TDWVFSQPTR.R	Y	33.93	1235.59	10	2.6	618.806	2	40.76	1	25207	20210302_EXPL5_nLC7_MEM_77min_DDA_Ancient_Human_calc_Palto247_30k.raw	1	364	373			PEAKS DB	SEQF2749_01012	198.61	36	20	20	hypothetical protein [HMT-894 Ottowia sp._HMT_894 W10237]
84	107	SEQF2749_01012	S.GGVGHVLFTPY.F	Y	33.84	1145.59	11	3.1	573.803	2	46.29	1	29080	20210302_EXPL5_nLC7_MEM_77min_DDA_Ancient_Human_calc_Palto247_30k.raw	1	48	58			PEAKS DB	SEQF2749_01012	198.61	36	20	20	hypothetical protein [HMT-894 Ottowia sp._HMT_894 W10237]
84	107	SEQF2749_01012	A.TDW(+31.99)VFSQPTR.R	Y	32.96	1267.58	10	1.6	634.8	2	31.64	1	18989	20210302_EXPL5_nLC7_MEM_77min_DDA_Ancient_Human_calc_Palto247_30k.raw	1	364	373	Dihydroxy	W3:Dihydroxy:55.92	PEAKS PTM	SEQF2749_01012	198.61	36	20	20	hypothetical protein [HMT-894 Ottowia sp._HMT_894 W10237]
84	107	SEQF2749_01012	A.SVPFATDWVFSQPTR.R	Y	32.13	1736.85	15	7.6	869.44	2	59.25	1	38001	20210302_EXPL5_nLC7_MEM_77min_DDA_Ancient_Human_calc_Palto247_30k.raw	1	359	373			PEAKS DB	SEQF2749_01012	198.61	36	20	20	hypothetical protein [HMT-894 Ottowia sp._HMT_894 W10237]
84	107	SEQF2749_01012	Y.STS(sub G)GANLPVNAALPATDR.H	Y	32.08	1753.9	18	5.3	877.96	2	39.95	1	24715	20210302_EXPL5_nLC7_MEM_77min_DDA_Ancient_Human_calc_Palto247_30k.raw	1	382	399			SPIDER	SEQF2749_01012	198.61	36	20	20	hypothetical protein [HMT-894 Ottowia sp._HMT_894 W10237]
84	107	SEQF2749_01012	S.AD(+14.02)AQALHTR.E	Y	31.41	995.515	9	-0.6	498.764	2	19.58	1	10654	20210302_EXPL5_nLC7_MEM_77min_DDA_Ancient_Human_calc_Palto247_30k.raw	1	153	161	Methylation(others)	D2:Methylation(others):104.58	PEAKS PTM	SEQF2749_01012	198.61	36	20	20	hypothetical protein [HMT-894 Ottowia sp._HMT_894 W10237]
84	107	SEQF2749_01012	K.VLNAQ(+.98)LTNAR.V	Y	30.35	1099.6	10	0.5	550.807	2	26.57	1	15439	20210302_EXPL5_nLC7_MEM_77min_DDA_Ancient_Human_calc_Palto247_30k.raw	1	474	483	Deamidation (NQ)	Q5:Deamidation (NQ):20.75	PEAKS DB	SEQF2749_01012	198.61	36	20	20	hypothetical protein [HMT-894 Ottowia sp._HMT_894 W10237]
84	107	SEQF2749_01012	F.NNLNITSYGGGHASVR.A	Y	29.15	1658.81	16	1.9	553.946	3	28.66	1	16930	20210302_EXPL5_nLC7_MEM_77min_DDA_Ancient_Human_calc_Palto247_30k.raw	1	231	246			PEAKS DB	SEQF2749_01012	198.61	36	20	20	hypothetical protein [HMT-894 Ottowia sp._HMT_894 W10237]
84	107	SEQF2749_01012	L.ALGDFLC(+57.02)AK.G	Y	28.63	993.495	9	2.6	497.756	2	43.42	1	27086	20210302_EXPL5_nLC7_MEM_77min_DDA_Ancient_Human_calc_Palto247_30k.raw	1	420	428	Carbamidomethylation	C7:Carbamidomethylation:1000.00	PEAKS DB	SEQF2749_01012	198.61	36	20	20	hypothetical protein [HMT-894 Ottowia sp._HMT_894 W10237]
49	26	SEQF2749_01617	K.TPVFGGFSGEIGFVTK.G	Y	68.24	1641.84	16	9.3	821.935	2	58.8	1	37699	20210302_EXPL5_nLC7_MEM_77min_DDA_Ancient_Human_calc_Palto247_30k.raw	2	164	179			PEAKS DB	SEQF2749_01617	198.59	58	17	17	Outer membrane porin protein 32 [HMT-894 Ottowia sp._HMT_894 W10237]
49	26	SEQF2749_01617	R.AFTPSYNGM(+15.99)EVWELLGAPGYSVVGNTYGFVGR.S	Y	65.72	3453.63	32	4	1152.22	3	65.38	1	42211	20210302_EXPL5_nLC7_MEM_77min_DDA_Ancient_Human_calc_Palto247_30k.raw	1	120	151	Oxidation (M)	M9:Oxidation (M):1000.00	PEAKS DB	SEQF2749_01617	198.59	58	17	17	Outer membrane porin protein 32 [HMT-894 Ottowia sp._HMT_894 W10237]
49	26	SEQF2749_01617	K.IDANLIYAN(+.98)GPLGVGFSYNK.V	Y	58.19	2126.07	20	4	709.7	3	59.72	1	38329	20210302_EXPL5_nLC7_MEM_77min_DDA_Ancient_Human_calc_Palto247_30k.raw	3	191	210	Deamidation (NQ)	N9:Deamidation (NQ):100.21	PEAKS DB	SEQF2749_01617	198.59	58	17	17	Outer membrane porin protein 32 [HMT-894 Ottowia sp._HMT_894 W10237]
49	26	SEQF2749_01617	L.GAPGYSVVGNTYGFVGR.S	Y	55.34	1699.83	17	3.4	850.926	2	46.46	1	29166	20210302_EXPL5_nLC7_MEM_77min_DDA_Ancient_Human_calc_Palto247_30k.raw	1	135	151			PEAKS DB	SEQF2749_01617	198.59	58	17	17	Outer membrane porin protein 32 [HMT-894 Ottowia sp._HMT_894 W10237]
49	26	SEQF2749_01617	R.AFTPSYN(+.98)GM(+15.99)EVWELLGAPGYSVVGN(+.98)TYGFVGR.S	Y	54.62	3455.6	32	8.4	1152.88	3	66.11	1	42721	20210302_EXPL5_nLC7_MEM_77min_DDA_Ancient_Human_calc_Palto247_30k.raw	0	120	151	Deamidation (NQ); Oxidation (M)	N7:Deamidation (NQ):1000.00;M9:Oxidation (M):1000.00;N25:Deamidation (NQ):1000.00	PEAKS DB	SEQF2749_01617	198.59	58	17	17	Outer membrane porin protein 32 [HMT-894 Ottowia sp._HMT_894 W10237]
49	26	SEQF2749_01617	R.VDYNPATLGVK.R	Y	49.84	1175.62	11	2	588.818	2	35.87	1	21821	20210302_EXPL5_nLC7_MEM_77min_DDA_Ancient_Human_calc_Palto247_30k.raw	1	36	46			PEAKS DB	SEQF2749_01617	198.59	58	17	17	Outer membrane porin protein 32 [HMT-894 Ottowia sp._HMT_894 W10237]
49	26	SEQF2749_01617	K.YDFGM(+15.99)FTLAASYNDAR.N	Y	48.87	1856.8	16	3.3	929.412	2	56.23	1	35998	20210302_EXPL5_nLC7_MEM_77min_DDA_Ancient_Human_calc_Palto247_30k.raw	2	224	239	Oxidation (M)	M5:Oxidation (M):1000.00	PEAKS DB	SEQF2749_01617	198.59	58	17	17	Outer membrane porin protein 32 [HMT-894 Ottowia sp._HMT_894 W10237]
49	26	SEQF2749_01617	K.FDN(+.98)VSVALDVAR.D	Y	47.49	1305.66	12	2.1	653.837	2	43.88	1	27404	20210302_EXPL5_nLC7_MEM_77min_DDA_Ancient_Human_calc_Palto247_30k.raw	3	267	278	Deamidation (NQ)	N3:Deamidation (NQ):1000.00	PEAKS DB	SEQF2749_01617	198.59	58	17	17	Outer membrane porin protein 32 [HMT-894 Ottowia sp._HMT_894 W10237]
49	26	SEQF2749_01617	R.AFTPSYN(+.98)GM(+15.99)EVWELLGAPGYSVVGNTYGFVGR.S	Y	46.45	3454.62	32	7.3	1152.55	3	66.14	1	42721	20210302_EXPL5_nLC7_MEM_77min_DDA_Ancient_Human_calc_Palto247_30k.raw	1	120	151	Deamidation (NQ); Oxidation (M)	N7:Deamidation (NQ):39.99;M9:Oxidation (M):1000.00	PEAKS DB	SEQF2749_01617	198.59	58	17	17	Outer membrane porin protein 32 [HMT-894 Ottowia sp._HMT_894 W10237]
49	26	SEQF2749_01617	R.LDSTNNYGVGLR.H	Y	44.74	1307.65	12	1.2	654.832	2	32.31	1	19385	20210302_EXPL5_nLC7_MEM_77min_DDA_Ancient_Human_calc_Palto247_30k.raw	3	319	330			PEAKS DB	SEQF2749_01617	198.59	58	17	17	Outer membrane porin protein 32 [HMT-894 Ottowia sp._HMT_894 W10237]
49	26	SEQF2749_01617	K.KYTNAVVEAK.Y	Y	43.69	1121.61	10	0.2	561.811	2	15.08	1	7576	20210302_EXPL5_nLC7_MEM_77min_DDA_Ancient_Human_calc_Palto247_30k.raw	1	294	303			PEAKS DB	SEQF2749_01617	198.59	58	17	17	Outer membrane porin protein 32 [HMT-894 Ottowia sp._HMT_894 W10237]
49	26	SEQF2749_01617	R.LDSTN(+.98)NYGVGLR.H	Y	43.57	1308.63	12	2	655.324	2	33.93	1	20514	20210302_EXPL5_nLC7_MEM_77min_DDA_Ancient_Human_calc_Palto247_30k.raw	1	319	330	Deamidation (NQ)	N5:Deamidation (NQ):26.02	PEAKS DB	SEQF2749_01617	198.59	58	17	17	Outer membrane porin protein 32 [HMT-894 Ottowia sp._HMT_894 W10237]
49	26	SEQF2749_01617	K.FDNVSVALDVAR.D	Y	43.1	1304.67	12	1.9	653.345	2	45.33	1	28573	20210302_EXPL5_nLC7_MEM_77min_DDA_Ancient_Human_calc_Palto247_30k.raw	2	267	278			PEAKS DB	SEQF2749_01617	198.59	58	17	17	Outer membrane porin protein 32 [HMT-894 Ottowia sp._HMT_894 W10237]
49	26	SEQF2749_01617	R.LDSTNNYGVGLR(+14.02).H	Y	42.26	1321.66	12	1.5	661.84	2	36.5	1	22281	20210302_EXPL5_nLC7_MEM_77min_DDA_Ancient_Human_calc_Palto247_30k.raw	1	319	330	Methylation(KR)	R12:Methylation(KR):1000.00	PEAKS PTM	SEQF2749_01617	198.59	58	17	17	Outer membrane porin protein 32 [HMT-894 Ottowia sp._HMT_894 W10237]
49	26	SEQF2749_01617	K.YTNAVVEAK.Y	Y	39.86	993.513	9	-1.6	497.763	2	18.03	1	9585	20210302_EXPL5_nLC7_MEM_77min_DDA_Ancient_Human_calc_Palto247_30k.raw	1	295	303			PEAKS DB	SEQF2749_01617	198.59	58	17	17	Outer membrane porin protein 32 [HMT-894 Ottowia sp._HMT_894 W10237]
49	26	SEQF2749_01617	N.GPLGVGFSYNK.V	Y	39.43	1137.58	11	3	569.8	2	38.69	1	23820	20210302_EXPL5_nLC7_MEM_77min_DDA_Ancient_Human_calc_Palto247_30k.raw	1	200	210			PEAKS DB	SEQF2749_01617	198.59	58	17	17	Outer membrane porin protein 32 [HMT-894 Ottowia sp._HMT_894 W10237]
49	26	SEQF2749_01617	R.SGFTIGGLVK.F	Y	39.31	977.555	10	1.7	489.785	2	44.91	1	27977	20210302_EXPL5_nLC7_MEM_77min_DDA_Ancient_Human_calc_Palto247_30k.raw	1	257	266			PEAKS DB	SEQF2749_01617	198.59	58	17	17	Outer membrane porin protein 32 [HMT-894 Ottowia sp._HMT_894 W10237]
49	26	SEQF2749_01617	R.Q(-17.03)ANVWVEGGFGQFK.M	Y	37.2	1548.74	14	7.9	775.381	2	60.95	1	39177	20210302_EXPL5_nLC7_MEM_77min_DDA_Ancient_Human_calc_Palto247_30k.raw	1	103	116	Pyro-glu from Q	Q1:Pyro-glu from Q:1000.00	PEAKS PTM	SEQF2749_01617	198.59	58	17	17	Outer membrane porin protein 32 [HMT-894 Ottowia sp._HMT_894 W10237]
49	26	SEQF2749_01617	K.TQM(+15.99)HGNAIVNNGASR.I	Y	34.88	1584.74	15	0.2	793.379	2	12.04	1	5495	20210302_EXPL5_nLC7_MEM_77min_DDA_Ancient_Human_calc_Palto247_30k.raw	1	52	66	Oxidation (M)	M3:Oxidation (M):1000.00	PEAKS DB	SEQF2749_01617	198.59	58	17	17	Outer membrane porin protein 32 [HMT-894 Ottowia sp._HMT_894 W10237]
49	26	SEQF2749_01617	K.VGFNYEQSINAE(+43.99)NGAAI.S	Y	34.76	1839.83	17	5.4	920.926	2	39.63	1	24480	20210302_EXPL5_nLC7_MEM_77min_DDA_Ancient_Human_calc_Palto247_30k.raw	1	81	97	Carboxylation (E)	E12:Carboxylation (E):78.19	PEAKS PTM	SEQF2749_01617	198.59	58	17	17	Outer membrane porin protein 32 [HMT-894 Ottowia sp._HMT_894 W10237]
49	26	SEQF2749_01617	K.IDANLIYAN(+.98)GPLGVGF.S	Y	33.4	1633.84	16	1.3	817.926	2	64.65	1	41710	20210302_EXPL5_nLC7_MEM_77min_DDA_Ancient_Human_calc_Palto247_30k.raw	1	191	206	Deamidation (NQ)	N9:Deamidation (NQ):70.86	PEAKS DB	SEQF2749_01617	198.59	58	17	17	Outer membrane porin protein 32 [HMT-894 Ottowia sp._HMT_894 W10237]
49	26	SEQF2749_01617	R.TFLYADYLR.L	Y	30.25	1160.59	9	3.1	581.302	2	47.03	1	29542	20210302_EXPL5_nLC7_MEM_77min_DDA_Ancient_Human_calc_Palto247_30k.raw	2	310	318			PEAKS DB	SEQF2749_01617	198.59	58	17	17	Outer membrane porin protein 32 [HMT-894 Ottowia sp._HMT_894 W10237]
49	26	SEQF2749_01617	R.LDSTN(+.98)NYGVGLR(+14.02).H	Y	30.13	1322.65	12	4.8	662.334	2	38.1	1	23400	20210302_EXPL5_nLC7_MEM_77min_DDA_Ancient_Human_calc_Palto247_30k.raw	1	319	330	Deamidation (NQ); Methylation(KR)	N5:Deamidation (NQ):30.46;R12:Methylation(KR):1000.00	PEAKS PTM	SEQF2749_01617	198.59	58	17	17	Outer membrane porin protein 32 [HMT-894 Ottowia sp._HMT_894 W10237]
19	50	P01008	R.ITDVIPSEAIN(+.98)ELTVLVLVNTIYFK.G	Y	59.65	2804.55	25	7.3	935.863	3	67.27	1	43595	20210302_EXPL5_nLC7_MEM_77min_DDA_Ancient_Human_calc_Palto247_30k.raw	1	230	254	Deamidation (NQ)	N11:Deamidation (NQ):202.16	PEAKS DB	P01008	196.86	44	27	19	Antithrombin-III OS=Homo sapiens OX=9606 GN=SERPINC1 PE=1 SV=1
19	50	P01008	R.VAEGTQVLELPFK.G	N	52.62	1429.78	13	-0.2	715.898	2	53.34	1	33854	20210302_EXPL5_nLC7_MEM_77min_DDA_Ancient_Human_calc_Palto247_30k.raw	2	295	307			PEAKS DB	P01008	196.86	44	27	19	Antithrombin-III OS=Homo sapiens OX=9606 GN=SERPINC1 PE=1 SV=1
19	50	P01008	G.DDITM(+15.99)VLILPKPEK.S	Y	52.27	1626.89	14	1.4	543.305	3	51.84	1	32869	20210302_EXPL5_nLC7_MEM_77min_DDA_Ancient_Human_calc_Palto247_30k.raw	1	309	322	Oxidation (M)	M5:Oxidation (M):1000.00	PEAKS DB	P01008	196.86	44	27	19	Antithrombin-III OS=Homo sapiens OX=9606 GN=SERPINC1 PE=1 SV=1
19	50	P01008	R.FRIED(-18.01)GFSLK.E	Y	51.87	1192.62	10	-1	398.548	3	43.38	1	27067	20210302_EXPL5_nLC7_MEM_77min_DDA_Ancient_Human_calc_Palto247_30k.raw	1	355	364	Dehydration	D5:Dehydration:73.31	PEAKS PTM	P01008	196.86	44	27	19	Antithrombin-III OS=Homo sapiens OX=9606 GN=SERPINC1 PE=1 SV=1
19	50	P01008	R.VAEGTQVLELPFKG.D	N	51.04	1486.8	14	5.2	744.413	2	52.99	1	33617	20210302_EXPL5_nLC7_MEM_77min_DDA_Ancient_Human_calc_Palto247_30k.raw	1	295	308			PEAKS DB	P01008	196.86	44	27	19	Antithrombin-III OS=Homo sapiens OX=9606 GN=SERPINC1 PE=1 SV=1
19	50	P01008	R.FRIEDGFSLK.E	Y	50.39	1210.63	10	0.4	404.552	3	43.38	1	27000	20210302_EXPL5_nLC7_MEM_77min_DDA_Ancient_Human_calc_Palto247_30k.raw	4	355	364			PEAKS DB	P01008	196.86	44	27	19	Antithrombin-III OS=Homo sapiens OX=9606 GN=SERPINC1 PE=1 SV=1
19	50	P01008	R.VAEGTQ(+.98)VLELPFKG.D	N	49.56	1487.79	14	4.3	744.904	2	54.59	1	34751	20210302_EXPL5_nLC7_MEM_77min_DDA_Ancient_Human_calc_Palto247_30k.raw	1	295	308	Deamidation (NQ)	Q6:Deamidation (NQ):1000.00	PEAKS DB	P01008	196.86	44	27	19	Antithrombin-III OS=Homo sapiens OX=9606 GN=SERPINC1 PE=1 SV=1
19	50	P01008	K.LPGIVAEGRDDLYVSDAFHK.A	Y	48.93	2201.11	20	1.6	551.286	4	46.93	1	29498	20210302_EXPL5_nLC7_MEM_77min_DDA_Ancient_Human_calc_Palto247_30k.raw	2	383	402			PEAKS DB	P01008	196.86	44	27	19	Antithrombin-III OS=Homo sapiens OX=9606 GN=SERPINC1 PE=1 SV=1
19	50	P01008	R.VAEGTQVLELPFKGDDITM(+15.99)VLILPKPEK.S	Y	47.85	3095.68	28	5.9	774.933	4	60.51	1	38857	20210302_EXPL5_nLC7_MEM_77min_DDA_Ancient_Human_calc_Palto247_30k.raw	1	295	322	Oxidation (M)	M19:Oxidation (M):1000.00	PEAKS DB	P01008	196.86	44	27	19	Antithrombin-III OS=Homo sapiens OX=9606 GN=SERPINC1 PE=1 SV=1
19	50	P01008	K.GDDITM(+15.99)VLILPKPEK.S	Y	47.63	1683.91	15	0.7	562.312	3	49.61	1	31309	20210302_EXPL5_nLC7_MEM_77min_DDA_Ancient_Human_calc_Palto247_30k.raw	2	308	322	Oxidation (M)	M6:Oxidation (M):1000.00	PEAKS DB	P01008	196.86	44	27	19	Antithrombin-III OS=Homo sapiens OX=9606 GN=SERPINC1 PE=1 SV=1
19	50	P01008	K.SKLPGIVAEGRDDLYVSDAFHK.A	Y	45.58	2416.24	22	4.1	605.069	4	42.49	1	26446	20210302_EXPL5_nLC7_MEM_77min_DDA_Ancient_Human_calc_Palto247_30k.raw	1	381	402			PEAKS DB	P01008	196.86	44	27	19	Antithrombin-III OS=Homo sapiens OX=9606 GN=SERPINC1 PE=1 SV=1
19	50	P01008	S.DQ(+.98)IHFFFAK.L	N	45.09	1152.56	9	-0.4	385.194	3	51.89	1	32880	20210302_EXPL5_nLC7_MEM_77min_DDA_Ancient_Human_calc_Palto247_30k.raw	1	149	157	Deamidation (NQ)	Q2:Deamidation (NQ):1000.00	PEAKS DB	P01008	196.86	44	27	19	Antithrombin-III OS=Homo sapiens OX=9606 GN=SERPINC1 PE=1 SV=1
19	50	P01008	R.ITDVIPSEAINELTVLVLVNTIYFK.G	Y	43.49	2803.56	25	4.6	935.532	3	67.34	1	43566	20210302_EXPL5_nLC7_MEM_77min_DDA_Ancient_Human_calc_Palto247_30k.raw	0	230	254			PEAKS DB	P01008	196.86	44	27	19	Antithrombin-III OS=Homo sapiens OX=9606 GN=SERPINC1 PE=1 SV=1
19	50	P01008	R.E(-18.01)VPLNTIIFM(+15.99)GR.V	Y	42.63	1386.73	12	2.4	694.375	2	62.49	1	40200	20210302_EXPL5_nLC7_MEM_77min_DDA_Ancient_Human_calc_Palto247_30k.raw	1	446	457	Pyro-glu from E; Oxidation (M)	E1:Pyro-glu from E:1000.00;M10:Oxidation (M):1000.00	PEAKS DB	P01008	196.86	44	27	19	Antithrombin-III OS=Homo sapiens OX=9606 GN=SERPINC1 PE=1 SV=1
19	50	P01008	K.LQPLDFKEN(+.98)AEQ(+.98)SR.A	Y	42.15	1675.81	14	1.3	559.61	3	36.25	1	22141	20210302_EXPL5_nLC7_MEM_77min_DDA_Ancient_Human_calc_Palto247_30k.raw	1	202	215	Deamidation (NQ)	N9:Deamidation (NQ):119.46;Q12:Deamidation (NQ):109.46	PEAKS DB	P01008	196.86	44	27	19	Antithrombin-III OS=Homo sapiens OX=9606 GN=SERPINC1 PE=1 SV=1
19	50	P01008	K.ELTPEVLQ(+.98)EWLDELEEM(+15.99)M(+15.99)LVVHM(+15.99)PR.F	Y	41.87	3114.46	25	9.5	1039.17	3	66.35	1	42862	20210302_EXPL5_nLC7_MEM_77min_DDA_Ancient_Human_calc_Palto247_30k.raw	1	330	354	Deamidation (NQ); Oxidation (M)	Q8:Deamidation (NQ):1000.00;M17:Oxidation (M):1000.00;M18:Oxidation (M):1000.00;M23:Oxidation (M):1000.00	PEAKS DB	P01008	196.86	44	27	19	Antithrombin-III OS=Homo sapiens OX=9606 GN=SERPINC1 PE=1 SV=1
19	50	P01008	V.PLNTIIFM(+15.99)GR.V	Y	41.63	1176.63	10	2.9	589.325	2	54.04	1	34413	20210302_EXPL5_nLC7_MEM_77min_DDA_Ancient_Human_calc_Palto247_30k.raw	1	448	457	Oxidation (M)	M8:Oxidation (M):1000.00	PEAKS DB	P01008	196.86	44	27	19	Antithrombin-III OS=Homo sapiens OX=9606 GN=SERPINC1 PE=1 SV=1
19	50	P01008	R.ITDVIPSEAIN(+.98)ELTVL.V	Y	40.96	1726.92	16	2.8	864.472	2	65.04	1	41966	20210302_EXPL5_nLC7_MEM_77min_DDA_Ancient_Human_calc_Palto247_30k.raw	2	230	245	Deamidation (NQ)	N11:Deamidation (NQ):1000.00	PEAKS DB	P01008	196.86	44	27	19	Antithrombin-III OS=Homo sapiens OX=9606 GN=SERPINC1 PE=1 SV=1
19	50	P01008	R.EVPLNTIIFM(+15.99)GR.V	Y	38.8	1404.74	12	1.8	703.38	2	54.06	1	34301	20210302_EXPL5_nLC7_MEM_77min_DDA_Ancient_Human_calc_Palto247_30k.raw	3	446	457	Oxidation (M)	M10:Oxidation (M):1000.00	PEAKS DB	P01008	196.86	44	27	19	Antithrombin-III OS=Homo sapiens OX=9606 GN=SERPINC1 PE=1 SV=1
19	50	P01008	K.EQLQ(+.98)DM(+15.99)GLVDLFSPEK.S	Y	38.7	1864.88	16	4	933.449	2	59.34	1	38057	20210302_EXPL5_nLC7_MEM_77min_DDA_Ancient_Human_calc_Palto247_30k.raw	1	365	380	Deamidation (NQ); Oxidation (M)	Q4:Deamidation (NQ):52.04;M6:Oxidation (M):1000.00	PEAKS DB	P01008	196.86	44	27	19	Antithrombin-III OS=Homo sapiens OX=9606 GN=SERPINC1 PE=1 SV=1
19	50	P01008	R.RVAEGTQVLELPFK.G	N	38.13	1585.88	14	2.4	529.636	3	45.88	1	28779	20210302_EXPL5_nLC7_MEM_77min_DDA_Ancient_Human_calc_Palto247_30k.raw	2	294	307			PEAKS DB	P01008	196.86	44	27	19	Antithrombin-III OS=Homo sapiens OX=9606 GN=SERPINC1 PE=1 SV=1
19	50	P01008	D.DITM(+15.99)VLILPKPEK.S	Y	37.09	1511.86	13	2	504.963	3	49.4	1	31219	20210302_EXPL5_nLC7_MEM_77min_DDA_Ancient_Human_calc_Palto247_30k.raw	1	310	322	Oxidation (M)	M4:Oxidation (M):1000.00	PEAKS DB	P01008	196.86	44	27	19	Antithrombin-III OS=Homo sapiens OX=9606 GN=SERPINC1 PE=1 SV=1
19	50	P01008	R.VAEGTQ(+.98)VLELPFK.G	N	36.47	1430.77	13	3.7	716.393	2	55.66	1	35508	20210302_EXPL5_nLC7_MEM_77min_DDA_Ancient_Human_calc_Palto247_30k.raw	1	295	307	Deamidation (NQ)	Q6:Deamidation (NQ):1000.00	PEAKS DB	P01008	196.86	44	27	19	Antithrombin-III OS=Homo sapiens OX=9606 GN=SERPINC1 PE=1 SV=1
19	50	P01008	K.LQPLDFKENAEQ(+.98)SR.A	Y	35.82	1674.82	14	2.7	559.283	3	33.65	1	20361	20210302_EXPL5_nLC7_MEM_77min_DDA_Ancient_Human_calc_Palto247_30k.raw	1	202	215	Deamidation (NQ)	Q12:Deamidation (NQ):26.52	PEAKS DB	P01008	196.86	44	27	19	Antithrombin-III OS=Homo sapiens OX=9606 GN=SERPINC1 PE=1 SV=1
19	50	P01008	K.AN(+.98)RPFLVFIR.E	Y	35.74	1232.7	10	0.5	411.908	3	49.44	1	31173	20210302_EXPL5_nLC7_MEM_77min_DDA_Ancient_Human_calc_Palto247_30k.raw	5	436	445	Deamidation (NQ)	N2:Deamidation (NQ):1000.00	PEAKS DB	P01008	196.86	44	27	19	Antithrombin-III OS=Homo sapiens OX=9606 GN=SERPINC1 PE=1 SV=1
19	50	P01008	R.EVPLNTIIFM(+15.99)G.R	Y	35.3	1248.64	11	0.9	625.329	2	60.91	1	39137	20210302_EXPL5_nLC7_MEM_77min_DDA_Ancient_Human_calc_Palto247_30k.raw	1	446	456	Oxidation (M)	M10:Oxidation (M):1000.00	PEAKS DB	P01008	196.86	44	27	19	Antithrombin-III OS=Homo sapiens OX=9606 GN=SERPINC1 PE=1 SV=1
19	50	P01008	D.Q(-17.03)IHFFFAK.L	N	35.21	1019.52	8	1.9	510.77	2	56.04	1	35792	20210302_EXPL5_nLC7_MEM_77min_DDA_Ancient_Human_calc_Palto247_30k.raw	1	150	157	Pyro-glu from Q	Q1:Pyro-glu from Q:1000.00	PEAKS PTM	P01008	196.86	44	27	19	Antithrombin-III OS=Homo sapiens OX=9606 GN=SERPINC1 PE=1 SV=1
19	50	P01008	K.LQ(+.98)PLDFKEN(+.98)AEQ(+.98)SR.A	Y	34.99	1676.79	14	-0.4	559.937	3	37.46	1	22983	20210302_EXPL5_nLC7_MEM_77min_DDA_Ancient_Human_calc_Palto247_30k.raw	1	202	215	Deamidation (NQ)	Q2:Deamidation (NQ):1000.00;N9:Deamidation (NQ):1000.00;Q12:Deamidation (NQ):1000.00	PEAKS DB	P01008	196.86	44	27	19	Antithrombin-III OS=Homo sapiens OX=9606 GN=SERPINC1 PE=1 SV=1
19	50	P01008	V.PLN(+.98)TIIFM(+15.99)GR.V	Y	34.88	1177.62	10	1.2	589.816	2	51.72	1	32808	20210302_EXPL5_nLC7_MEM_77min_DDA_Ancient_Human_calc_Palto247_30k.raw	1	448	457	Deamidation (NQ); Oxidation (M)	N3:Deamidation (NQ):1000.00;M8:Oxidation (M):1000.00	PEAKS DB	P01008	196.86	44	27	19	Antithrombin-III OS=Homo sapiens OX=9606 GN=SERPINC1 PE=1 SV=1
19	50	P01008	R.EVPLN(+.98)TIIFM(+15.99)GR.V	Y	34.45	1405.73	12	-0.5	703.871	2	51.65	1	32639	20210302_EXPL5_nLC7_MEM_77min_DDA_Ancient_Human_calc_Palto247_30k.raw	3	446	457	Deamidation (NQ); Oxidation (M)	N5:Deamidation (NQ):1000.00;M10:Oxidation (M):1000.00	PEAKS DB	P01008	196.86	44	27	19	Antithrombin-III OS=Homo sapiens OX=9606 GN=SERPINC1 PE=1 SV=1
19	50	P01008	R.E(-18.01)VPLN(+.98)TIIFM(+15.99)GR.V	Y	34.35	1387.72	12	4.3	694.869	2	64.14	1	41315	20210302_EXPL5_nLC7_MEM_77min_DDA_Ancient_Human_calc_Palto247_30k.raw	3	446	457	Pyro-glu from E; Deamidation (NQ); Oxidation (M)	E1:Pyro-glu from E:1000.00;N5:Deamidation (NQ):1000.00;M10:Oxidation (M):1000.00	PEAKS DB	P01008	196.86	44	27	19	Antithrombin-III OS=Homo sapiens OX=9606 GN=SERPINC1 PE=1 SV=1
19	50	P01008	R.FATTFYQHLADSK.N	Y	33.12	1527.74	13	-0.9	510.252	3	38.87	1	23968	20210302_EXPL5_nLC7_MEM_77min_DDA_Ancient_Human_calc_Palto247_30k.raw	1	90	102			PEAKS DB	P01008	196.86	44	27	19	Antithrombin-III OS=Homo sapiens OX=9606 GN=SERPINC1 PE=1 SV=1
19	50	P01008	L.VLVNTIYFK.G	N	33.01	1095.63	9	2.8	548.825	2	45.08	1	28184	20210302_EXPL5_nLC7_MEM_77min_DDA_Ancient_Human_calc_Palto247_30k.raw	1	246	254			PEAKS DB	P01008	196.86	44	27	19	Antithrombin-III OS=Homo sapiens OX=9606 GN=SERPINC1 PE=1 SV=1
19	50	P01008	K.ANRPFLVFIR.E	Y	32.69	1231.72	10	-0.5	411.58	3	46.52	1	29159	20210302_EXPL5_nLC7_MEM_77min_DDA_Ancient_Human_calc_Palto247_30k.raw	1	436	445			PEAKS DB	P01008	196.86	44	27	19	Antithrombin-III OS=Homo sapiens OX=9606 GN=SERPINC1 PE=1 SV=1
19	50	P01008	N.IFLSPLSISTAFAM(+15.99)TK.L	N	32.16	1741.93	16	5.2	871.978	2	62.51	1	40284	20210302_EXPL5_nLC7_MEM_77min_DDA_Ancient_Human_calc_Palto247_30k.raw	1	108	123	Oxidation (M)	M14:Oxidation (M):1000.00	PEAKS DB	P01008	196.86	44	27	19	Antithrombin-III OS=Homo sapiens OX=9606 GN=SERPINC1 PE=1 SV=1
19	50	P01008	R.DDLYVSDAFHK.A	Y	32.04	1308.6	11	2.2	437.208	3	38.06	1	23377	20210302_EXPL5_nLC7_MEM_77min_DDA_Ancient_Human_calc_Palto247_30k.raw	1	392	402			PEAKS DB	P01008	196.86	44	27	19	Antithrombin-III OS=Homo sapiens OX=9606 GN=SERPINC1 PE=1 SV=1
19	50	P01008	R.VTFKANRPFLVFIR.E	Y	31.63	1707	14	-0.7	427.757	4	48.31	1	30481	20210302_EXPL5_nLC7_MEM_77min_DDA_Ancient_Human_calc_Palto247_30k.raw	1	432	445			PEAKS DB	P01008	196.86	44	27	19	Antithrombin-III OS=Homo sapiens OX=9606 GN=SERPINC1 PE=1 SV=1
19	50	P01008	K.EQLQDM(+15.99)GLVDLFSPEK.S	Y	30.74	1863.89	16	5.9	932.959	2	58.73	1	37597	20210302_EXPL5_nLC7_MEM_77min_DDA_Ancient_Human_calc_Palto247_30k.raw	1	365	380	Oxidation (M)	M6:Oxidation (M):1000.00	PEAKS DB	P01008	196.86	44	27	19	Antithrombin-III OS=Homo sapiens OX=9606 GN=SERPINC1 PE=1 SV=1
19	50	P01008	G.TQVLELPFK.G	N	28.64	1073.61	9	1.1	537.814	2	50.06	1	31654	20210302_EXPL5_nLC7_MEM_77min_DDA_Ancient_Human_calc_Palto247_30k.raw	1	299	307			PEAKS DB	P01008	196.86	44	27	19	Antithrombin-III OS=Homo sapiens OX=9606 GN=SERPINC1 PE=1 SV=1
14	62	SEQF1667_01354	R.VPTPTGSLTDLTFQAEK.E	N	72.88	1803.93	17	-1.6	902.969	2	48.06	1	30226	20210302_EXPL5_nLC7_MEM_77min_DDA_Ancient_Human_calc_Palto247_30k.raw	7	235	251			PEAKS DB	SEQF1667_01354	193.87	40	19	2	Glyceraldehyde-3-phosphate dehydrogenase 2 [HMT-850 Schaalia cardiffensis F0333]
14	62	SEQF1667_01354	R.VPTPTGSLTDLTFQ(+.98)AEK.E	N	69.86	1804.91	17	3.6	903.465	2	49.35	1	31121	20210302_EXPL5_nLC7_MEM_77min_DDA_Ancient_Human_calc_Palto247_30k.raw	7	235	251	Deamidation (NQ)	Q14:Deamidation (NQ):1000.00	PEAKS DB	SEQF1667_01354	193.87	40	19	2	Glyceraldehyde-3-phosphate dehydrogenase 2 [HMT-850 Schaalia cardiffensis F0333]
14	62	SEQF1667_01354	R.GIM(+15.99)TTIHSYTGDQR.V	N	56.76	1594.74	14	0.3	798.378	2	27.59	1	16138	20210302_EXPL5_nLC7_MEM_77min_DDA_Ancient_Human_calc_Palto247_30k.raw	10	174	187	Oxidation (M)	M3:Oxidation (M):1000.00	PEAKS DB	SEQF1667_01354	193.87	40	19	2	Glyceraldehyde-3-phosphate dehydrogenase 2 [HMT-850 Schaalia cardiffensis F0333]
14	62	SEQF1667_01354	R.VPTPTGSLTDLTFQ(+.98)AEKEV.S	N	55.39	2033.02	19	4.9	1017.52	2	54.68	1	34888	20210302_EXPL5_nLC7_MEM_77min_DDA_Ancient_Human_calc_Palto247_30k.raw	1	235	253	Deamidation (NQ)	Q14:Deamidation (NQ):1000.00	PEAKS DB	SEQF1667_01354	193.87	40	19	2	Glyceraldehyde-3-phosphate dehydrogenase 2 [HMT-850 Schaalia cardiffensis F0333]
14	62	SEQF1667_01354	K.TGAAQ(+.98)AVALVLPELK.G	N	55.04	1480.85	15	3.4	741.435	2	59.96	1	38468	20210302_EXPL5_nLC7_MEM_77min_DDA_Ancient_Human_calc_Palto247_30k.raw	4	211	225	Deamidation (NQ)	Q5:Deamidation (NQ):1000.00	PEAKS DB	SEQF1667_01354	193.87	40	19	2	Glyceraldehyde-3-phosphate dehydrogenase 2 [HMT-850 Schaalia cardiffensis F0333]
14	62	SEQF1667_01354	R.GIM(+15.99)TTIHSYTGDQ(+.98)R.V	N	48.38	1595.72	14	-2.5	798.868	2	28.55	1	16814	20210302_EXPL5_nLC7_MEM_77min_DDA_Ancient_Human_calc_Palto247_30k.raw	8	174	187	Oxidation (M); Deamidation (NQ)	M3:Oxidation (M):1000.00;Q13:Deamidation (NQ):1000.00	PEAKS DB	SEQF1667_01354	193.87	40	19	2	Glyceraldehyde-3-phosphate dehydrogenase 2 [HMT-850 Schaalia cardiffensis F0333]
14	62	SEQF1667_01354	K.TGAAQAVALVLPELK.G	N	47.99	1479.87	15	6.8	740.945	2	58.87	1	37751	20210302_EXPL5_nLC7_MEM_77min_DDA_Ancient_Human_calc_Palto247_30k.raw	5	211	225			PEAKS DB	SEQF1667_01354	193.87	40	19	2	Glyceraldehyde-3-phosphate dehydrogenase 2 [HMT-850 Schaalia cardiffensis F0333]
14	62	SEQF1667_01354	R.GIM(+15.99)TTIHSYTGD.Q	N	46.68	1310.58	12	-2	656.297	2	32.8	1	19671	20210302_EXPL5_nLC7_MEM_77min_DDA_Ancient_Human_calc_Palto247_30k.raw	1	174	185	Oxidation (M)	M3:Oxidation (M):1000.00	PEAKS DB	SEQF1667_01354	193.87	40	19	2	Glyceraldehyde-3-phosphate dehydrogenase 2 [HMT-850 Schaalia cardiffensis F0333]
14	62	SEQF1667_01354	K.VLHAN(+.98)FGIVR.G	Y	42.93	1125.63	10	0	376.217	3	36.04	1	21971	20210302_EXPL5_nLC7_MEM_77min_DDA_Ancient_Human_calc_Palto247_30k.raw	3	164	173	Deamidation (NQ)	N5:Deamidation (NQ):1000.00	PEAKS DB	SEQF1667_01354	193.87	40	19	2	Glyceraldehyde-3-phosphate dehydrogenase 2 [HMT-850 Schaalia cardiffensis F0333]
14	62	SEQF1667_01354	M.TTIHSYTGDQR.V	N	41.73	1277.6	11	2	426.875	3	14.32	1	7055	20210302_EXPL5_nLC7_MEM_77min_DDA_Ancient_Human_calc_Palto247_30k.raw	2	177	187			PEAKS DB	SEQF1667_01354	193.87	40	19	2	Glyceraldehyde-3-phosphate dehydrogenase 2 [HMT-850 Schaalia cardiffensis F0333]
14	62	SEQF1667_01354	M.TTIHSYTGDQ(+.98)R.V	N	40.61	1278.58	11	1.3	427.202	3	16.3	1	8424	20210302_EXPL5_nLC7_MEM_77min_DDA_Ancient_Human_calc_Palto247_30k.raw	1	177	187	Deamidation (NQ)	Q10:Deamidation (NQ):1000.00	PEAKS DB	SEQF1667_01354	193.87	40	19	2	Glyceraldehyde-3-phosphate dehydrogenase 2 [HMT-850 Schaalia cardiffensis F0333]
14	62	SEQF1667_01354	G.SLTDLTFQAEK.E	N	40.38	1251.63	11	3.7	626.827	2	41.85	1	26005	20210302_EXPL5_nLC7_MEM_77min_DDA_Ancient_Human_calc_Palto247_30k.raw	1	241	251			PEAKS DB	SEQF1667_01354	193.87	40	19	2	Glyceraldehyde-3-phosphate dehydrogenase 2 [HMT-850 Schaalia cardiffensis F0333]
14	62	SEQF1667_01354	R.AAALN(+.98)M(+15.99)IPTK.T	N	40.37	1045.55	10	3.8	523.783	2	28.91	1	17029	20210302_EXPL5_nLC7_MEM_77min_DDA_Ancient_Human_calc_Palto247_30k.raw	3	201	210	Deamidation (NQ); Oxidation (M)	N5:Deamidation (NQ):1000.00;M6:Oxidation (M):1000.00	PEAKS DB	SEQF1667_01354	193.87	40	19	2	Glyceraldehyde-3-phosphate dehydrogenase 2 [HMT-850 Schaalia cardiffensis F0333]
14	62	SEQF1667_01354	K.EVSVEAVNAAVK.A	Y	40.13	1214.65	12	1.5	608.333	2	32.7	1	19707	20210302_EXPL5_nLC7_MEM_77min_DDA_Ancient_Human_calc_Palto247_30k.raw	1	252	263			PEAKS DB	SEQF1667_01354	193.87	40	19	2	Glyceraldehyde-3-phosphate dehydrogenase 2 [HMT-850 Schaalia cardiffensis F0333]
14	62	SEQF1667_01354	K.VLHANFGIVR.G	Y	39.52	1124.65	10	1.4	375.89	3	33.38	1	20169	20210302_EXPL5_nLC7_MEM_77min_DDA_Ancient_Human_calc_Palto247_30k.raw	1	164	173			PEAKS DB	SEQF1667_01354	193.87	40	19	2	Glyceraldehyde-3-phosphate dehydrogenase 2 [HMT-850 Schaalia cardiffensis F0333]
14	62	SEQF1667_01354	A.Q(-17.03)AVALVLPELK.G	N	37.65	1162.7	11	2.3	582.357	2	62.82	1	40469	20210302_EXPL5_nLC7_MEM_77min_DDA_Ancient_Human_calc_Palto247_30k.raw	2	215	225	Pyro-glu from Q	Q1:Pyro-glu from Q:1000.00	PEAKS PTM	SEQF1667_01354	193.87	40	19	2	Glyceraldehyde-3-phosphate dehydrogenase 2 [HMT-850 Schaalia cardiffensis F0333]
14	62	SEQF1667_01354	R.GIM(+15.99)TTIHSYTG.D	N	37.23	1195.55	11	2.6	598.786	2	30.85	1	18312	20210302_EXPL5_nLC7_MEM_77min_DDA_Ancient_Human_calc_Palto247_30k.raw	2	174	184	Oxidation (M)	M3:Oxidation (M):1000.00	PEAKS DB	SEQF1667_01354	193.87	40	19	2	Glyceraldehyde-3-phosphate dehydrogenase 2 [HMT-850 Schaalia cardiffensis F0333]
14	62	SEQF1667_01354	K.VLSWYDNEWGYSNR.L	N	36.17	1787.79	14	0.2	894.903	2	51.68	1	32795	20210302_EXPL5_nLC7_MEM_77min_DDA_Ancient_Human_calc_Palto247_30k.raw	1	309	322			PEAKS DB	SEQF1667_01354	193.87	40	19	2	Glyceraldehyde-3-phosphate dehydrogenase 2 [HMT-850 Schaalia cardiffensis F0333]
14	62	SEQF1667_01354	R.GIM(+31.99)TTIHSYTGDQR.V	N	35.57	1610.74	14	-3.5	537.917	3	28.42	1	16775	20210302_EXPL5_nLC7_MEM_77min_DDA_Ancient_Human_calc_Palto247_30k.raw	1	174	187	Sulphone	M3:Sulphone:1000.00	PEAKS PTM	SEQF1667_01354	193.87	40	19	2	Glyceraldehyde-3-phosphate dehydrogenase 2 [HMT-850 Schaalia cardiffensis F0333]
14	62	SEQF1667_01354	K.KVVISAPAK.N	N	33.36	911.58	9	0.3	456.798	2	16.77	1	8766	20210302_EXPL5_nLC7_MEM_77min_DDA_Ancient_Human_calc_Palto247_30k.raw	1	117	125			PEAKS DB	SEQF1667_01354	193.87	40	19	2	Glyceraldehyde-3-phosphate dehydrogenase 2 [HMT-850 Schaalia cardiffensis F0333]
14	62	SEQF1667_01354	R.VLDAPHSDLRR.A	N	32.01	1277.68	11	-1	426.901	3	18.59	1	9981	20210302_EXPL5_nLC7_MEM_77min_DDA_Ancient_Human_calc_Palto247_30k.raw	1	188	198			PEAKS DB	SEQF1667_01354	193.87	40	19	2	Glyceraldehyde-3-phosphate dehydrogenase 2 [HMT-850 Schaalia cardiffensis F0333]
14	62	SEQF1667_01354	K.GKFDGLAVR.V	N	31.74	961.534	9	0	481.774	2	25.34	1	14572	20210302_EXPL5_nLC7_MEM_77min_DDA_Ancient_Human_calc_Palto247_30k.raw	3	226	234			PEAKS DB	SEQF1667_01354	193.87	40	19	2	Glyceraldehyde-3-phosphate dehydrogenase 2 [HMT-850 Schaalia cardiffensis F0333]
14	62	SEQF1667_01354	R.VPTPTGSLTDLTFQ.A	N	30.35	1475.75	14	4.5	738.886	2	56.47	1	36032	20210302_EXPL5_nLC7_MEM_77min_DDA_Ancient_Human_calc_Palto247_30k.raw	1	235	248			PEAKS DB	SEQF1667_01354	193.87	40	19	2	Glyceraldehyde-3-phosphate dehydrogenase 2 [HMT-850 Schaalia cardiffensis F0333]
14	62	SEQF1667_01354	T.RVGIN(+.98)GFGR.I	N	29.32	975.525	9	0.6	488.77	2	25.04	1	14437	20210302_EXPL5_nLC7_MEM_77min_DDA_Ancient_Human_calc_Palto247_30k.raw	1	4	12	Deamidation (NQ)	N5:Deamidation (NQ):1000.00	PEAKS DB	SEQF1667_01354	193.87	40	19	2	Glyceraldehyde-3-phosphate dehydrogenase 2 [HMT-850 Schaalia cardiffensis F0333]
14	62	SEQF1667_01354	K.VVISAPAKN(+.98)VDG.T	N	29.25	1169.63	12	-4.6	585.819	2	28.19	1	16605	20210302_EXPL5_nLC7_MEM_77min_DDA_Ancient_Human_calc_Palto247_30k.raw	1	118	129	Deamidation (NQ)	N9:Deamidation (NQ):1000.00	PEAKS DB	SEQF1667_01354	193.87	40	19	2	Glyceraldehyde-3-phosphate dehydrogenase 2 [HMT-850 Schaalia cardiffensis F0333]
41	20	SEQF2573_00771	R.RDPEVLEHQLQALAK.A	N	60.47	1745.94	15	3.1	582.99	3	41.14	1	25507	20210302_EXPL5_nLC7_MEM_77min_DDA_Ancient_Human_calc_Palto247_30k.raw	1	363	377			PEAKS DB	SEQF2573_00771	192.73	42	20	6	Phosphoenolpyruvate-protein phosphotransferase [HMT-888 Actinomyces dentalis DSM 19115]
41	20	SEQF2573_00771	R.LLSSLAYLSTGWQPAVLR.L	Y	59.77	1974.09	18	5.1	988.059	2	62.24	1	40063	20210302_EXPL5_nLC7_MEM_77min_DDA_Ancient_Human_calc_Palto247_30k.raw	1	454	471			PEAKS DB	SEQF2573_00771	192.73	42	20	6	Phosphoenolpyruvate-protein phosphotransferase [HMT-888 Actinomyces dentalis DSM 19115]
41	20	SEQF2573_00771	K.VVAFITSEGGPTSHTAILAR.A	N	59.12	2026.08	20	2.9	676.371	3	44.16	1	27559	20210302_EXPL5_nLC7_MEM_77min_DDA_Ancient_Human_calc_Palto247_30k.raw	2	181	200			PEAKS DB	SEQF2573_00771	192.73	42	20	6	Phosphoenolpyruvate-protein phosphotransferase [HMT-888 Actinomyces dentalis DSM 19115]
41	20	SEQF2573_00771	R.TLDAGADKPLPFLTDSTEANPALGVR.A	Y	55.94	2668.37	26	5	890.469	3	56.19	1	35887	20210302_EXPL5_nLC7_MEM_77min_DDA_Ancient_Human_calc_Palto247_30k.raw	1	331	356			PEAKS DB	SEQF2573_00771	192.73	42	20	6	Phosphoenolpyruvate-protein phosphotransferase [HMT-888 Actinomyces dentalis DSM 19115]
41	20	SEQF2573_00771	R.TLLETTAQM(+15.99)AADPTLTTSAQAK.V	N	51.18	2278.14	22	-1.2	760.385	3	43.07	1	26807	20210302_EXPL5_nLC7_MEM_77min_DDA_Ancient_Human_calc_Palto247_30k.raw	1	77	98	Oxidation (M)	M9:Oxidation (M):1000.00	PEAKS DB	SEQF2573_00771	192.73	42	20	6	Phosphoenolpyruvate-protein phosphotransferase [HMT-888 Actinomyces dentalis DSM 19115]
41	20	SEQF2573_00771	G.E(-18.01)AAADPALAVVLVGLGVASLSM(+15.99)TAR.A	N	48.02	2379.28	25	0.2	1190.65	2	67.66	1	43786	20210302_EXPL5_nLC7_MEM_77min_DDA_Ancient_Human_calc_Palto247_30k.raw	0	492	516	Pyro-glu from E; Oxidation (M)	E1:Pyro-glu from E:1000.00;M22:Oxidation (M):1000.00	PEAKS DB	SEQF2573_00771	192.73	42	20	6	Phosphoenolpyruvate-protein phosphotransferase [HMT-888 Actinomyces dentalis DSM 19115]
41	20	SEQF2573_00771	R.SAAEAGAM(+15.99)GVGLFR.T	N	46.65	1351.66	14	2.7	676.837	2	37.69	1	23066	20210302_EXPL5_nLC7_MEM_77min_DDA_Ancient_Human_calc_Palto247_30k.raw	1	281	294	Oxidation (M)	M8:Oxidation (M):1000.00	PEAKS DB	SEQF2573_00771	192.73	42	20	6	Phosphoenolpyruvate-protein phosphotransferase [HMT-888 Actinomyces dentalis DSM 19115]
41	20	SEQF2573_00771	R.RDPEVLEHQ(+.98)LQALAK.A	N	44.97	1746.93	15	-0.3	583.316	3	46.16	1	28991	20210302_EXPL5_nLC7_MEM_77min_DDA_Ancient_Human_calc_Palto247_30k.raw	1	363	377	Deamidation (NQ)	Q9:Deamidation (NQ):33.18	PEAKS DB	SEQF2573_00771	192.73	42	20	6	Phosphoenolpyruvate-protein phosphotransferase [HMT-888 Actinomyces dentalis DSM 19115]
41	20	SEQF2573_00771	R.TLDAGADKPLPFLTD.S	N	43.86	1572.8	15	5.8	787.414	2	56	1	35747	20210302_EXPL5_nLC7_MEM_77min_DDA_Ancient_Human_calc_Palto247_30k.raw	1	331	345			PEAKS DB	SEQF2573_00771	192.73	42	20	6	Phosphoenolpyruvate-protein phosphotransferase [HMT-888 Actinomyces dentalis DSM 19115]
41	20	SEQF2573_00771	R.IIAVLTDSPM(+31.99)PGIPR.L	N	43.68	1610.87	15	3.8	537.966	3	49.91	1	31561	20210302_EXPL5_nLC7_MEM_77min_DDA_Ancient_Human_calc_Palto247_30k.raw	3	142	156	Sulphone	M10:Sulphone:1000.00	PEAKS PTM	SEQF2573_00771	192.73	42	20	6	Phosphoenolpyruvate-protein phosphotransferase [HMT-888 Actinomyces dentalis DSM 19115]
41	20	SEQF2573_00771	R.ALGM(+15.99)PAIVGTGEQ(+.98)VTDR.L	Y	43.62	1730.85	17	0.1	866.433	2	38.38	1	23608	20210302_EXPL5_nLC7_MEM_77min_DDA_Ancient_Human_calc_Palto247_30k.raw	1	201	217	Oxidation (M); Deamidation (NQ)	M4:Oxidation (M):1000.00;Q13:Deamidation (NQ):1000.00	PEAKS DB	SEQF2573_00771	192.73	42	20	6	Phosphoenolpyruvate-protein phosphotransferase [HMT-888 Actinomyces dentalis DSM 19115]
41	20	SEQF2573_00771	R.IIAVLTDSPM(+15.99)PGIPR.L	N	42.14	1594.88	15	-2.1	532.631	3	48.01	1	30237	20210302_EXPL5_nLC7_MEM_77min_DDA_Ancient_Human_calc_Palto247_30k.raw	4	142	156	Oxidation (M)	M10:Oxidation (M):1000.00	PEAKS DB	SEQF2573_00771	192.73	42	20	6	Phosphoenolpyruvate-protein phosphotransferase [HMT-888 Actinomyces dentalis DSM 19115]
41	20	SEQF2573_00771	R.ALGM(+15.99)PAIVGTGEQVTDR.L	Y	41.35	1729.87	17	-1.4	865.939	2	37.19	1	22820	20210302_EXPL5_nLC7_MEM_77min_DDA_Ancient_Human_calc_Palto247_30k.raw	2	201	217	Oxidation (M)	M4:Oxidation (M):1000.00	PEAKS DB	SEQF2573_00771	192.73	42	20	6	Phosphoenolpyruvate-protein phosphotransferase [HMT-888 Actinomyces dentalis DSM 19115]
41	20	SEQF2573_00771	R.AVWEAAGTLADM(+15.99)LK.S	Y	40.71	1490.74	14	3.3	746.382	2	45.37	1	28433	20210302_EXPL5_nLC7_MEM_77min_DDA_Ancient_Human_calc_Palto247_30k.raw	4	109	122	Oxidation (M)	M12:Oxidation (M):1000.00	PEAKS DB	SEQF2573_00771	192.73	42	20	6	Phosphoenolpyruvate-protein phosphotransferase [HMT-888 Actinomyces dentalis DSM 19115]
41	20	SEQF2573_00771	G.E(-18.01)AAADPALAVVLVGLGVA.S	N	39.11	1616.91	18	2.2	809.466	2	68.71	1	44505	20210302_EXPL5_nLC7_MEM_77min_DDA_Ancient_Human_calc_Palto247_30k.raw	1	492	509	Pyro-glu from E	E1:Pyro-glu from E:1000.00	PEAKS DB	SEQF2573_00771	192.73	42	20	6	Phosphoenolpyruvate-protein phosphotransferase [HMT-888 Actinomyces dentalis DSM 19115]
41	20	SEQF2573_00771	R.AELPVLEELGL	Y	39.06	1181.65	11	-0.1	591.834	2	66.95	1	43281	20210302_EXPL5_nLC7_MEM_77min_DDA_Ancient_Human_calc_Palto247_30k.raw	1	555	565			PEAKS DB	SEQF2573_00771	192.73	42	20	6	Phosphoenolpyruvate-protein phosphotransferase [HMT-888 Actinomyces dentalis DSM 19115]
41	20	SEQF2573_00771	R.SAAEAGAM(+31.99)GVGLFR.T	N	38.27	1367.65	14	1.9	684.834	2	39.8	1	24598	20210302_EXPL5_nLC7_MEM_77min_DDA_Ancient_Human_calc_Palto247_30k.raw	1	281	294	Sulphone	M8:Sulphone:1000.00	PEAKS PTM	SEQF2573_00771	192.73	42	20	6	Phosphoenolpyruvate-protein phosphotransferase [HMT-888 Actinomyces dentalis DSM 19115]
41	20	SEQF2573_00771	R.LLSSLAYLSTGWQ(+.98)PAVLR.L	Y	37.96	1975.08	18	8.2	659.372	3	63.12	1	40671	20210302_EXPL5_nLC7_MEM_77min_DDA_Ancient_Human_calc_Palto247_30k.raw	1	454	471	Deamidation (NQ)	Q13:Deamidation (NQ):1000.00	PEAKS DB	SEQF2573_00771	192.73	42	20	6	Phosphoenolpyruvate-protein phosphotransferase [HMT-888 Actinomyces dentalis DSM 19115]
41	20	SEQF2573_00771	K.VWVM(+15.99)APM(+15.99)ISTADEAK.A	N	37.84	1679.79	15	1.1	840.903	2	42.14	1	26073	20210302_EXPL5_nLC7_MEM_77min_DDA_Ancient_Human_calc_Palto247_30k.raw	1	386	400	Oxidation (M)	M4:Oxidation (M):1000.00;M7:Oxidation (M):1000.00	PEAKS DB	SEQF2573_00771	192.73	42	20	6	Phosphoenolpyruvate-protein phosphotransferase [HMT-888 Actinomyces dentalis DSM 19115]
41	20	SEQF2573_00771	F.ITSEGGPTSHTAILAR.A	N	36.03	1609.84	16	1	537.622	3	25.55	1	14783	20210302_EXPL5_nLC7_MEM_77min_DDA_Ancient_Human_calc_Palto247_30k.raw	1	185	200			PEAKS DB	SEQF2573_00771	192.73	42	20	6	Phosphoenolpyruvate-protein phosphotransferase [HMT-888 Actinomyces dentalis DSM 19115]
41	20	SEQF2573_00771	R.LPEPFVLVAK.D	Y	35.94	1111.66	10	-1.5	556.838	2	53.21	1	33683	20210302_EXPL5_nLC7_MEM_77min_DDA_Ancient_Human_calc_Palto247_30k.raw	1	157	166			PEAKS DB	SEQF2573_00771	192.73	42	20	6	Phosphoenolpyruvate-protein phosphotransferase [HMT-888 Actinomyces dentalis DSM 19115]
41	20	SEQF2573_00771	R.IIAVLTDSP(+31.99)MPGIPR.L	N	34.85	1610.87	15	1.4	806.443	2	50.42	1	31899	20210302_EXPL5_nLC7_MEM_77min_DDA_Ancient_Human_calc_Palto247_30k.raw	1	142	156	Dihydroxy	P9:Dihydroxy:14.04	PEAKS PTM	SEQF2573_00771	192.73	42	20	6	Phosphoenolpyruvate-protein phosphotransferase [HMT-888 Actinomyces dentalis DSM 19115]
41	20	SEQF2573_00771	L.PDVDAVLK.S	N	34.1	855.47	8	1.2	428.743	2	46.42	1	29133	20210302_EXPL5_nLC7_MEM_77min_DDA_Ancient_Human_calc_Palto247_30k.raw	2	519	526			PEAKS DB	SEQF2573_00771	192.73	42	20	6	Phosphoenolpyruvate-protein phosphotransferase [HMT-888 Actinomyces dentalis DSM 19115]
41	20	SEQF2573_00771	R.GVLEAFPGKK.V	N	32.28	1044.6	10	-3.9	523.304	2	28.21	1	16629	20210302_EXPL5_nLC7_MEM_77min_DDA_Ancient_Human_calc_Palto247_30k.raw	2	317	326			PEAKS DB	SEQF2573_00771	192.73	42	20	6	Phosphoenolpyruvate-protein phosphotransferase [HMT-888 Actinomyces dentalis DSM 19115]
41	20	SEQF2573_00771	G.E(-18.01)AAADPALAVVLVGLGVASL.S	N	32.25	1817.03	20	3.2	909.525	2	70.31	1	45427	20210302_EXPL5_nLC7_MEM_77min_DDA_Ancient_Human_calc_Palto247_30k.raw	1	492	511	Pyro-glu from E	E1:Pyro-glu from E:1000.00	PEAKS DB	SEQF2573_00771	192.73	42	20	6	Phosphoenolpyruvate-protein phosphotransferase [HMT-888 Actinomyces dentalis DSM 19115]
41	20	SEQF2573_00771	D.PTLTTSAQAK.V	N	31.51	1016.55	10	1.7	509.283	2	15.41	1	7814	20210302_EXPL5_nLC7_MEM_77min_DDA_Ancient_Human_calc_Palto247_30k.raw	1	89	98			PEAKS DB	SEQF2573_00771	192.73	42	20	6	Phosphoenolpyruvate-protein phosphotransferase [HMT-888 Actinomyces dentalis DSM 19115]
24	589	P06702	K.VIEHIM(+15.99)EDLDTNADK.Q	Y	65.47	1757.81	15	-1.1	879.913	2	29.85	1	17738	20210302_EXPL5_nLC7_MEM_77min_DDA_Ancient_Human_calc_Palto247_30k.raw	4	58	72	Oxidation (M)	M6:Oxidation (M):1000.00	PEAKS DB	P06702	191.99	65	19	19	Protein S100-A9 OS=Homo sapiens OX=9606 GN=S100A9 PE=1 SV=1
24	589	P06702	K.LGHPDTLNQGEFK.E	Y	60.88	1454.72	13	0.2	728.365	2	26.34	1	15302	20210302_EXPL5_nLC7_MEM_77min_DDA_Ancient_Human_calc_Palto247_30k.raw	2	26	38			PEAKS DB	P06702	191.99	65	19	19	Protein S100-A9 OS=Homo sapiens OX=9606 GN=S100A9 PE=1 SV=1
24	589	P06702	K.LGHPDTLNQ(+.98)GEFK.E	Y	58.62	1455.7	13	-3.7	728.854	2	27.87	1	16372	20210302_EXPL5_nLC7_MEM_77min_DDA_Ancient_Human_calc_Palto247_30k.raw	2	26	38	Deamidation (NQ)	Q9:Deamidation (NQ):27.96	PEAKS DB	P06702	191.99	65	19	19	Protein S100-A9 OS=Homo sapiens OX=9606 GN=S100A9 PE=1 SV=1
24	589	P06702	I.ETIINTFHQYSVK.L	Y	57.76	1578.8	13	3.1	790.412	2	56.86	1	36305	20210302_EXPL5_nLC7_MEM_77min_DDA_Ancient_Human_calc_Palto247_30k.raw	1	13	25			PEAKS DB	P06702	191.99	65	19	19	Protein S100-A9 OS=Homo sapiens OX=9606 GN=S100A9 PE=1 SV=1
24	589	P06702	R.NIETIINTFHQYSVK.L	Y	57.62	1805.93	15	-1.2	903.972	2	56.8	1	36253	20210302_EXPL5_nLC7_MEM_77min_DDA_Ancient_Human_calc_Palto247_30k.raw	3	11	25			PEAKS DB	P06702	191.99	65	19	19	Protein S100-A9 OS=Homo sapiens OX=9606 GN=S100A9 PE=1 SV=1
24	589	P06702	R.NIETIIN(+.98)TFHQYSVK.L	Y	57.21	1806.92	15	6.9	904.471	2	58.25	1	37309	20210302_EXPL5_nLC7_MEM_77min_DDA_Ancient_Human_calc_Palto247_30k.raw	3	11	25	Deamidation (NQ)	N7:Deamidation (NQ):42.89	PEAKS DB	P06702	191.99	65	19	19	Protein S100-A9 OS=Homo sapiens OX=9606 GN=S100A9 PE=1 SV=1
24	589	P06702	R.NIETIINTFHQ(+.98)YSVK.L	Y	55.1	1806.92	15	-1	904.464	2	57.91	1	37065	20210302_EXPL5_nLC7_MEM_77min_DDA_Ancient_Human_calc_Palto247_30k.raw	2	11	25	Deamidation (NQ)	Q11:Deamidation (NQ):46.31	PEAKS DB	P06702	191.99	65	19	19	Protein S100-A9 OS=Homo sapiens OX=9606 GN=S100A9 PE=1 SV=1
24	589	P06702	R.N(+.98)IETIINTFHQYSVK.L	Y	53.22	1806.92	15	8	904.472	2	60.26	1	38688	20210302_EXPL5_nLC7_MEM_77min_DDA_Ancient_Human_calc_Palto247_30k.raw	2	11	25	Deamidation (NQ)	N1:Deamidation (NQ):134.33	PEAKS DB	P06702	191.99	65	19	19	Protein S100-A9 OS=Homo sapiens OX=9606 GN=S100A9 PE=1 SV=1
24	589	P06702	K.LGHPDTLN(+.98)Q(+.98)GEFK.E	Y	50.88	1456.68	13	2.9	729.351	2	29.46	1	17482	20210302_EXPL5_nLC7_MEM_77min_DDA_Ancient_Human_calc_Palto247_30k.raw	3	26	38	Deamidation (NQ)	N8:Deamidation (NQ):1000.00;Q9:Deamidation (NQ):1000.00	PEAKS DB	P06702	191.99	65	19	19	Protein S100-A9 OS=Homo sapiens OX=9606 GN=S100A9 PE=1 SV=1
24	589	P06702	R.NIETIINTFH(+57.02)QYSVK.L	Y	47.55	1862.95	15	2.7	621.993	3	55.21	1	35218	20210302_EXPL5_nLC7_MEM_77min_DDA_Ancient_Human_calc_Palto247_30k.raw	1	11	25	Carbamidomethylation (DHKE X@N-term)	H10:Carbamidomethylation (DHKE X@N-term):41.96	PEAKS PTM	P06702	191.99	65	19	19	Protein S100-A9 OS=Homo sapiens OX=9606 GN=S100A9 PE=1 SV=1
24	589	P06702	K.VIEHIM(+15.99)EDLDTN(+.98)ADKQ(+.98)LSFEEFIM(+15.99)LM(+15.99)AR.L	Y	46.08	3387.56	28	7.9	847.903	4	59.66	1	38291	20210302_EXPL5_nLC7_MEM_77min_DDA_Ancient_Human_calc_Palto247_30k.raw	1	58	85	Oxidation (M); Deamidation (NQ)	M6:Oxidation (M):1000.00;N12:Deamidation (NQ):1000.00;Q16:Deamidation (NQ):1000.00;M24:Oxidation (M):1000.00;M26:Oxidation (M):1000.00	PEAKS DB	P06702	191.99	65	19	19	Protein S100-A9 OS=Homo sapiens OX=9606 GN=S100A9 PE=1 SV=1
24	589	P06702	R.NIETIIN(+.98)TFHQ(+.98)YSVK.L	Y	45.42	1807.9	15	7.7	904.964	2	58.87	1	37707	20210302_EXPL5_nLC7_MEM_77min_DDA_Ancient_Human_calc_Palto247_30k.raw	2	11	25	Deamidation (NQ)	N7:Deamidation (NQ):129.19;Q11:Deamidation (NQ):164.65	PEAKS DB	P06702	191.99	65	19	19	Protein S100-A9 OS=Homo sapiens OX=9606 GN=S100A9 PE=1 SV=1
24	589	P06702	K.QLSFEEFIM(+15.99)LM(+15.99)AR.L	Y	45.37	1645.78	13	1.5	549.603	3	60.68	1	38949	20210302_EXPL5_nLC7_MEM_77min_DDA_Ancient_Human_calc_Palto247_30k.raw	2	73	85	Oxidation (M)	M9:Oxidation (M):1000.00;M11:Oxidation (M):1000.00	PEAKS DB	P06702	191.99	65	19	19	Protein S100-A9 OS=Homo sapiens OX=9606 GN=S100A9 PE=1 SV=1
24	589	P06702	K.LGHPDTLNQ(+.98)GEFKELVR.K	Y	42.85	1953	17	2.2	489.257	4	40.14	1	24835	20210302_EXPL5_nLC7_MEM_77min_DDA_Ancient_Human_calc_Palto247_30k.raw	1	26	42	Deamidation (NQ)	Q9:Deamidation (NQ):20.92	PEAKS DB	P06702	191.99	65	19	19	Protein S100-A9 OS=Homo sapiens OX=9606 GN=S100A9 PE=1 SV=1
24	589	P06702	K.VIEHIM(+15.99)EDLDTNADKQ(+.98)LSFEEFIM(+15.99)LM(+15.99)AR.L	Y	42.14	3386.57	28	1.6	847.652	4	59.15	1	37930	20210302_EXPL5_nLC7_MEM_77min_DDA_Ancient_Human_calc_Palto247_30k.raw	1	58	85	Oxidation (M); Deamidation (NQ)	M6:Oxidation (M):1000.00;Q16:Deamidation (NQ):0.00;M24:Oxidation (M):1000.00;M26:Oxidation (M):1000.00	PEAKS DB	P06702	191.99	65	19	19	Protein S100-A9 OS=Homo sapiens OX=9606 GN=S100A9 PE=1 SV=1
24	589	P06702	N.TFHQYSVK.L	Y	41.79	1008.5	8	0.9	505.259	2	16.11	1	8280	20210302_EXPL5_nLC7_MEM_77min_DDA_Ancient_Human_calc_Palto247_30k.raw	1	18	25			PEAKS DB	P06702	191.99	65	19	19	Protein S100-A9 OS=Homo sapiens OX=9606 GN=S100A9 PE=1 SV=1
24	589	P06702	R.NIETIINTFHQY.S	Y	41.43	1491.74	12	1.5	746.876	2	58.61	1	37556	20210302_EXPL5_nLC7_MEM_77min_DDA_Ancient_Human_calc_Palto247_30k.raw	2	11	22			PEAKS DB	P06702	191.99	65	19	19	Protein S100-A9 OS=Homo sapiens OX=9606 GN=S100A9 PE=1 SV=1
24	589	P06702	R.NIETIINTFHQYSV.K	Y	40.99	1677.84	14	6.9	839.931	2	61.04	1	39239	20210302_EXPL5_nLC7_MEM_77min_DDA_Ancient_Human_calc_Palto247_30k.raw	1	11	24			PEAKS DB	P06702	191.99	65	19	19	Protein S100-A9 OS=Homo sapiens OX=9606 GN=S100A9 PE=1 SV=1
24	589	P06702	H.PDTLNQ(+.98)GEFK.E	Y	40.82	1148.53	10	0.3	575.275	2	27.59	1	16162	20210302_EXPL5_nLC7_MEM_77min_DDA_Ancient_Human_calc_Palto247_30k.raw	1	29	38	Deamidation (NQ)	Q6:Deamidation (NQ):20.00	PEAKS DB	P06702	191.99	65	19	19	Protein S100-A9 OS=Homo sapiens OX=9606 GN=S100A9 PE=1 SV=1
24	589	P06702	Q.LSFEEFIM(+15.99)LM(+15.99)AR.L	Y	39.81	1517.73	12	0.7	506.916	3	60.85	1	39092	20210302_EXPL5_nLC7_MEM_77min_DDA_Ancient_Human_calc_Palto247_30k.raw	2	74	85	Oxidation (M)	M8:Oxidation (M):1000.00;M10:Oxidation (M):1000.00	PEAKS DB	P06702	191.99	65	19	19	Protein S100-A9 OS=Homo sapiens OX=9606 GN=S100A9 PE=1 SV=1
24	589	P06702	V.KLGHPDTLNQ(+.98)GEFK.E	Y	38.63	1583.79	14	-0.7	528.938	3	24.49	1	14057	20210302_EXPL5_nLC7_MEM_77min_DDA_Ancient_Human_calc_Palto247_30k.raw	1	25	38	Deamidation (NQ)	Q10:Deamidation (NQ):21.94	PEAKS DB	P06702	191.99	65	19	19	Protein S100-A9 OS=Homo sapiens OX=9606 GN=S100A9 PE=1 SV=1
24	589	P06702	R.N(+.98)IETIINTFHQY.S	Y	37.63	1492.72	12	4.4	747.37	2	61.81	1	39760	20210302_EXPL5_nLC7_MEM_77min_DDA_Ancient_Human_calc_Palto247_30k.raw	0	11	22	Deamidation (NQ)	N1:Deamidation (NQ):90.32	PEAKS DB	P06702	191.99	65	19	19	Protein S100-A9 OS=Homo sapiens OX=9606 GN=S100A9 PE=1 SV=1
24	589	P06702	R.NIETIINTFH(+70.04)QYSVK.L	Y	37.45	1875.97	15	2.5	626.333	3	58.57	1	37530	20210302_EXPL5_nLC7_MEM_77min_DDA_Ancient_Human_calc_Palto247_30k.raw	1	11	25	Crotonaldehyde	H10:Crotonaldehyde:46.62	PEAKS PTM	P06702	191.99	65	19	19	Protein S100-A9 OS=Homo sapiens OX=9606 GN=S100A9 PE=1 SV=1
24	589	P06702	K.Q(+.98)LSFEEFIM(+15.99)LM(+15.99)AR.L	Y	37.32	1646.77	13	2.2	549.931	3	61.55	1	39536	20210302_EXPL5_nLC7_MEM_77min_DDA_Ancient_Human_calc_Palto247_30k.raw	3	73	85	Deamidation (NQ); Oxidation (M)	Q1:Deamidation (NQ):1000.00;M9:Oxidation (M):1000.00;M11:Oxidation (M):1000.00	PEAKS DB	P06702	191.99	65	19	19	Protein S100-A9 OS=Homo sapiens OX=9606 GN=S100A9 PE=1 SV=1
24	589	P06702	K.VIEHIM(+15.99)EDLDTN(+.98)ADKQLSFEEFIM(+15.99)LM(+15.99)AR.L	Y	37.23	3386.57	28	1.6	847.652	4	59.15	1	37966	20210302_EXPL5_nLC7_MEM_77min_DDA_Ancient_Human_calc_Palto247_30k.raw	1	58	85	Oxidation (M); Deamidation (NQ)	M6:Oxidation (M):1000.00;N12:Deamidation (NQ):5.74;M24:Oxidation (M):1000.00;M26:Oxidation (M):1000.00	PEAKS DB	P06702	191.99	65	19	19	Protein S100-A9 OS=Homo sapiens OX=9606 GN=S100A9 PE=1 SV=1
24	589	P06702	D.KQ(+.98)LSFEEFIM(+15.99)LM(+15.99)AR.L	Y	37.12	1774.86	14	1.4	592.629	3	57.14	1	36520	20210302_EXPL5_nLC7_MEM_77min_DDA_Ancient_Human_calc_Palto247_30k.raw	1	72	85	Deamidation (NQ); Oxidation (M)	Q2:Deamidation (NQ):1000.00;M10:Oxidation (M):1000.00;M12:Oxidation (M):1000.00	PEAKS DB	P06702	191.99	65	19	19	Protein S100-A9 OS=Homo sapiens OX=9606 GN=S100A9 PE=1 SV=1
24	589	P06702	R.N(+.98)IETIIN(+.98)TFHQ(+.98)YSVK.L	Y	35.87	1808.88	15	2.7	603.97	3	61.04	1	39236	20210302_EXPL5_nLC7_MEM_77min_DDA_Ancient_Human_calc_Palto247_30k.raw	1	11	25	Deamidation (NQ)	N1:Deamidation (NQ):1000.00;N7:Deamidation (NQ):1000.00;Q11:Deamidation (NQ):1000.00	PEAKS DB	P06702	191.99	65	19	19	Protein S100-A9 OS=Homo sapiens OX=9606 GN=S100A9 PE=1 SV=1
24	589	P06702	R.NIETIIN(+.98)TFHQY.S	Y	35.75	1492.72	12	5.1	747.371	2	59.78	1	38346	20210302_EXPL5_nLC7_MEM_77min_DDA_Ancient_Human_calc_Palto247_30k.raw	1	11	22	Deamidation (NQ)	N7:Deamidation (NQ):42.89	PEAKS DB	P06702	191.99	65	19	19	Protein S100-A9 OS=Homo sapiens OX=9606 GN=S100A9 PE=1 SV=1
24	589	P06702	M.SQLERNIETIINTFHQYSVK.L	Y	32.64	2419.25	20	-1.5	807.423	3	66.03	1	42686	20210302_EXPL5_nLC7_MEM_77min_DDA_Ancient_Human_calc_Palto247_30k.raw	1	6	25			PEAKS DB	P06702	191.99	65	19	19	Protein S100-A9 OS=Homo sapiens OX=9606 GN=S100A9 PE=1 SV=1
24	589	P06702	R.KDLQ(+.98)NFLK.K	Y	32.22	1005.55	8	0.8	503.782	2	32.55	1	19545	20210302_EXPL5_nLC7_MEM_77min_DDA_Ancient_Human_calc_Palto247_30k.raw	1	43	50	Deamidation (NQ)	Q4:Deamidation (NQ):27.96	PEAKS DB	P06702	191.99	65	19	19	Protein S100-A9 OS=Homo sapiens OX=9606 GN=S100A9 PE=1 SV=1
24	589	P06702	R.KDLQ(+.98)N(+.98)FLKK.E	Y	32.06	1134.63	9	-0.2	379.217	3	33.27	1	20098	20210302_EXPL5_nLC7_MEM_77min_DDA_Ancient_Human_calc_Palto247_30k.raw	3	43	51	Deamidation (NQ)	Q4:Deamidation (NQ):1000.00;N5:Deamidation (NQ):1000.00	PEAKS DB	P06702	191.99	65	19	19	Protein S100-A9 OS=Homo sapiens OX=9606 GN=S100A9 PE=1 SV=1
24	589	P06702	R.KDLQNFLK.K	Y	30.77	1004.57	8	1.6	503.291	2	29.57	1	17492	20210302_EXPL5_nLC7_MEM_77min_DDA_Ancient_Human_calc_Palto247_30k.raw	1	43	50			PEAKS DB	P06702	191.99	65	19	19	Protein S100-A9 OS=Homo sapiens OX=9606 GN=S100A9 PE=1 SV=1
24	589	P06702	S.QLEP(sub R)NIETIINTFHQYSVK.L	Y	30.76	2273.17	19	7.6	758.736	3	63.76	1	41102	20210302_EXPL5_nLC7_MEM_77min_DDA_Ancient_Human_calc_Palto247_30k.raw	0	7	25			SPIDER	P06702	191.99	65	19	19	Protein S100-A9 OS=Homo sapiens OX=9606 GN=S100A9 PE=1 SV=1
24	589	P06702	N.TFHQ(+.98)YSVK.L	Y	28.93	1009.49	8	-1.2	505.75	2	17.78	1	9448	20210302_EXPL5_nLC7_MEM_77min_DDA_Ancient_Human_calc_Palto247_30k.raw	1	18	25	Deamidation (NQ)	Q4:Deamidation (NQ):1000.00	PEAKS DB	P06702	191.99	65	19	19	Protein S100-A9 OS=Homo sapiens OX=9606 GN=S100A9 PE=1 SV=1
24	589	P06702	R.NIETIINTFH.Q	Y	28.85	1200.61	10	0.8	601.315	2	54.1	1	34405	20210302_EXPL5_nLC7_MEM_77min_DDA_Ancient_Human_calc_Palto247_30k.raw	1	11	20			PEAKS DB	P06702	191.99	65	19	19	Protein S100-A9 OS=Homo sapiens OX=9606 GN=S100A9 PE=1 SV=1
24	589	P06702	R.KDLQN(+.98)FLK.K	Y	28.83	1005.55	8	1.7	503.783	2	36.3	1	22145	20210302_EXPL5_nLC7_MEM_77min_DDA_Ancient_Human_calc_Palto247_30k.raw	1	43	50	Deamidation (NQ)	N5:Deamidation (NQ):14.02	PEAKS DB	P06702	191.99	65	19	19	Protein S100-A9 OS=Homo sapiens OX=9606 GN=S100A9 PE=1 SV=1
133	17	P02533	R.GQVGGDVNVEM(+15.99)DAAPGVDLSR.I	Y	63.68	2100.97	21	4.6	1051.5	2	40.1	1	24786	20210302_EXPL5_nLC7_MEM_77min_DDA_Ancient_Human_calc_Palto247_30k.raw	2	262	282	Oxidation (M)	M11:Oxidation (M):1000.00	PEAKS DB	P02533	190.42	45	16	10	Keratin type I cytoskeletal 14 OS=Homo sapiens OX=9606 GN=KRT14 PE=1 SV=4
133	17	P02533	R.APSTYGGGLSVSSSR.F	Y	62.78	1424.69	15	0.6	713.352	2	27.08	1	15807	20210302_EXPL5_nLC7_MEM_77min_DDA_Ancient_Human_calc_Palto247_30k.raw	1	42	56			PEAKS DB	P02533	190.42	45	16	10	Keratin type I cytoskeletal 14 OS=Homo sapiens OX=9606 GN=KRT14 PE=1 SV=4
133	17	P02533	R.YC(+57.02)M(+15.99)QLAQIQEM(+15.99)IGSVEEQLAQLR.C	Y	62.75	2769.31	23	5.5	924.117	3	65.4	1	42236	20210302_EXPL5_nLC7_MEM_77min_DDA_Ancient_Human_calc_Palto247_30k.raw	1	366	388	Carbamidomethylation; Oxidation (M)	C2:Carbamidomethylation:1000.00;M3:Oxidation (M):1000.00;M11:Oxidation (M):1000.00	PEAKS DB	P02533	190.42	45	16	10	Keratin type I cytoskeletal 14 OS=Homo sapiens OX=9606 GN=KRT14 PE=1 SV=4
133	17	P02533	K.ILTATVDNANVLLQIDNAR.L	Y	61.89	2053.12	19	7.2	1027.57	2	57.79	1	37003	20210302_EXPL5_nLC7_MEM_77min_DDA_Ancient_Human_calc_Palto247_30k.raw	2	176	194			PEAKS DB	P02533	190.42	45	16	10	Keratin type I cytoskeletal 14 OS=Homo sapiens OX=9606 GN=KRT14 PE=1 SV=4
133	17	P02533	R.LLEGEDAHLSSSQFSSGSQSSR.D	Y	60.36	2308.06	22	0.6	770.36	3	33.06	1	19942	20210302_EXPL5_nLC7_MEM_77min_DDA_Ancient_Human_calc_Palto247_30k.raw	1	418	439			PEAKS DB	P02533	190.42	45	16	10	Keratin type I cytoskeletal 14 OS=Homo sapiens OX=9606 GN=KRT14 PE=1 SV=4
133	17	P02533	K.TRLEQEIATYR.R	N	52.46	1378.72	11	-0.4	690.367	2	31.51	1	18853	20210302_EXPL5_nLC7_MEM_77min_DDA_Ancient_Human_calc_Palto247_30k.raw	2	406	416			PEAKS DB	P02533	190.42	45	16	10	Keratin type I cytoskeletal 14 OS=Homo sapiens OX=9606 GN=KRT14 PE=1 SV=4
133	17	P02533	R.TM(+15.99)QNLEIELQSQLSM(+15.99)K.A	Y	47.98	1923.93	16	-0.1	962.971	2	48.84	1	30820	20210302_EXPL5_nLC7_MEM_77min_DDA_Ancient_Human_calc_Palto247_30k.raw	2	337	352	Oxidation (M)	M2:Oxidation (M):1000.00;M15:Oxidation (M):1000.00	PEAKS DB	P02533	190.42	45	16	10	Keratin type I cytoskeletal 14 OS=Homo sapiens OX=9606 GN=KRT14 PE=1 SV=4
133	17	P02533	R.ADLEM(+15.99)QIESLKEELAYLK.K	Y	45.35	2138.08	18	4.4	713.704	3	62.51	1	40262	20210302_EXPL5_nLC7_MEM_77min_DDA_Ancient_Human_calc_Palto247_30k.raw	1	233	250	Oxidation (M)	M5:Oxidation (M):1000.00	PEAKS DB	P02533	190.42	45	16	10	Keratin type I cytoskeletal 14 OS=Homo sapiens OX=9606 GN=KRT14 PE=1 SV=4
133	17	P02533	R.EVATNSELVQSGK.S	Y	42.95	1360.68	13	-0.5	681.349	2	21.73	1	12177	20210302_EXPL5_nLC7_MEM_77min_DDA_Ancient_Human_calc_Palto247_30k.raw	1	316	328			PEAKS DB	P02533	190.42	45	16	10	Keratin type I cytoskeletal 14 OS=Homo sapiens OX=9606 GN=KRT14 PE=1 SV=4
133	17	P02533	K.GSC(+57.02)GIGGGIGGGSSR.I	N	39.07	1277.58	15	0.2	639.797	2	20.49	1	11300	20210302_EXPL5_nLC7_MEM_77min_DDA_Ancient_Human_calc_Palto247_30k.raw	1	16	30	Carbamidomethylation	C3:Carbamidomethylation:1000.00	PEAKS DB	P02533	190.42	45	16	10	Keratin type I cytoskeletal 14 OS=Homo sapiens OX=9606 GN=KRT14 PE=1 SV=4
133	17	P02533	R.TKYETELNLR.M	Y	37.45	1265.66	10	0.1	422.894	3	27.2	1	15908	20210302_EXPL5_nLC7_MEM_77min_DDA_Ancient_Human_calc_Palto247_30k.raw	1	202	211			PEAKS DB	P02533	190.42	45	16	10	Keratin type I cytoskeletal 14 OS=Homo sapiens OX=9606 GN=KRT14 PE=1 SV=4
133	17	P02533	R.ADLEM(+15.99)QIESLKEELAYLKK.N	Y	37.34	2266.18	19	0.7	567.552	4	59.99	1	38461	20210302_EXPL5_nLC7_MEM_77min_DDA_Ancient_Human_calc_Palto247_30k.raw	1	233	251	Oxidation (M)	M5:Oxidation (M):1000.00	PEAKS DB	P02533	190.42	45	16	10	Keratin type I cytoskeletal 14 OS=Homo sapiens OX=9606 GN=KRT14 PE=1 SV=4
133	17	P02533	R.LEQEIATYR.R	N	34.35	1121.57	9	1.3	561.794	2	26.78	1	15626	20210302_EXPL5_nLC7_MEM_77min_DDA_Ancient_Human_calc_Palto247_30k.raw	1	408	416			PEAKS DB	P02533	190.42	45	16	10	Keratin type I cytoskeletal 14 OS=Homo sapiens OX=9606 GN=KRT14 PE=1 SV=4
133	17	P02533	K.VTM(+15.99)QNLNDR.L	N	33.12	1105.52	9	-1	553.766	2	12.84	1	6006	20210302_EXPL5_nLC7_MEM_77min_DDA_Ancient_Human_calc_Palto247_30k.raw	1	117	125	Oxidation (M)	M3:Oxidation (M):1000.00	PEAKS DB	P02533	190.42	45	16	10	Keratin type I cytoskeletal 14 OS=Homo sapiens OX=9606 GN=KRT14 PE=1 SV=4
133	17	P02533	R.VLDELTLAR.A	N	31.39	1028.59	9	2.1	515.302	2	40.54	1	25064	20210302_EXPL5_nLC7_MEM_77min_DDA_Ancient_Human_calc_Palto247_30k.raw	1	224	232			PEAKS DB	P02533	190.42	45	16	10	Keratin type I cytoskeletal 14 OS=Homo sapiens OX=9606 GN=KRT14 PE=1 SV=4
133	17	P02533	R.LASYLDKVR.A	N	30.62	1063.6	9	0.6	532.809	2	27.19	1	15919	20210302_EXPL5_nLC7_MEM_77min_DDA_Ancient_Human_calc_Palto247_30k.raw	2	126	134			PEAKS DB	P02533	190.42	45	16	10	Keratin type I cytoskeletal 14 OS=Homo sapiens OX=9606 GN=KRT14 PE=1 SV=4
72	21	SEQF2573_01881	R.TILHFGSAYGGN(+.98)ALLGK.I	Y	67.15	1718.9	17	2.8	860.459	2	48.52	1	30540	20210302_EXPL5_nLC7_MEM_77min_DDA_Ancient_Human_calc_Palto247_30k.raw	4	203	219	Deamidation (NQ)	N12:Deamidation (NQ):1000.00	PEAKS DB	SEQF2573_01881	189.71	28	16	16	Phosphoenolpyruvate carboxykinase [GTP] [HMT-888 Actinomyces dentalis DSM 19115]
72	21	SEQF2573_01881	R.TILHFGSAYGGNALLGK.I	Y	64.61	1717.92	17	0.6	573.646	3	46.95	1	29518	20210302_EXPL5_nLC7_MEM_77min_DDA_Ancient_Human_calc_Palto247_30k.raw	1	203	219			PEAKS DB	SEQF2573_01881	189.71	28	16	16	Phosphoenolpyruvate carboxykinase [GTP] [HMT-888 Actinomyces dentalis DSM 19115]
72	21	SEQF2573_01881	R.VGAGHLN(+.98)GLDDPGFFVR.A	Y	61.89	1770.87	17	-1.1	591.296	3	49.52	1	31264	20210302_EXPL5_nLC7_MEM_77min_DDA_Ancient_Human_calc_Palto247_30k.raw	4	157	173	Deamidation (NQ)	N7:Deamidation (NQ):1000.00	PEAKS DB	SEQF2573_01881	189.71	28	16	16	Phosphoenolpyruvate carboxykinase [GTP] [HMT-888 Actinomyces dentalis DSM 19115]
72	21	SEQF2573_01881	R.AQ(+.98)GSPTPVGLVPR.V	Y	56.59	1278.69	13	2.6	640.356	2	37.69	1	23107	20210302_EXPL5_nLC7_MEM_77min_DDA_Ancient_Human_calc_Palto247_30k.raw	2	543	555	Deamidation (NQ)	Q2:Deamidation (NQ):1000.00	PEAKS DB	SEQF2573_01881	189.71	28	16	16	Phosphoenolpyruvate carboxykinase [GTP] [HMT-888 Actinomyces dentalis DSM 19115]
72	21	SEQF2573_01881	R.AVAEGTGTLFVNVAR.H	Y	51.58	1503.8	15	3.6	752.912	2	44.65	1	27954	20210302_EXPL5_nLC7_MEM_77min_DDA_Ancient_Human_calc_Palto247_30k.raw	2	332	346			PEAKS DB	SEQF2573_01881	189.71	28	16	16	Phosphoenolpyruvate carboxykinase [GTP] [HMT-888 Actinomyces dentalis DSM 19115]
72	21	SEQF2573_01881	R.ILTPDRIEVVDADADER.L	Y	50.17	1925.97	17	3.6	642.999	3	40.11	1	24720	20210302_EXPL5_nLC7_MEM_77min_DDA_Ancient_Human_calc_Palto247_30k.raw	1	28	44			PEAKS DB	SEQF2573_01881	189.71	28	16	16	Phosphoenolpyruvate carboxykinase [GTP] [HMT-888 Actinomyces dentalis DSM 19115]
72	21	SEQF2573_01881	R.VYGM(+15.99)NPEYGTFGVAK.D	Y	48.28	1647.76	15	4.1	824.891	2	37.34	1	22873	20210302_EXPL5_nLC7_MEM_77min_DDA_Ancient_Human_calc_Palto247_30k.raw	1	305	319	Oxidation (M)	M4:Oxidation (M):1000.00	PEAKS DB	SEQF2573_01881	189.71	28	16	16	Phosphoenolpyruvate carboxykinase [GTP] [HMT-888 Actinomyces dentalis DSM 19115]
72	21	SEQF2573_01881	R.TM(+15.99)YVVPYLM(+15.99)APPGSPLAR.W	Y	45.06	1994	18	2.8	665.676	3	56.63	1	36036	20210302_EXPL5_nLC7_MEM_77min_DDA_Ancient_Human_calc_Palto247_30k.raw	2	117	134	Oxidation (M)	M2:Oxidation (M):1000.00;M9:Oxidation (M):1000.00	PEAKS DB	SEQF2573_01881	189.71	28	16	16	Phosphoenolpyruvate carboxykinase [GTP] [HMT-888 Actinomyces dentalis DSM 19115]
72	21	SEQF2573_01881	R.AQGSPTPVGLVPR.V	Y	44.82	1277.71	13	2.8	639.864	2	35.14	1	21345	20210302_EXPL5_nLC7_MEM_77min_DDA_Ancient_Human_calc_Palto247_30k.raw	1	543	555			PEAKS DB	SEQF2573_01881	189.71	28	16	16	Phosphoenolpyruvate carboxykinase [GTP] [HMT-888 Actinomyces dentalis DSM 19115]
72	21	SEQF2573_01881	R.FM(+15.99)GEQFM(+15.99)LIGIR.D	Y	41.18	1472.72	12	2.9	737.367	2	52.97	1	33618	20210302_EXPL5_nLC7_MEM_77min_DDA_Ancient_Human_calc_Palto247_30k.raw	1	237	248	Oxidation (M)	M2:Oxidation (M):1000.00;M7:Oxidation (M):1000.00	PEAKS DB	SEQF2573_01881	189.71	28	16	16	Phosphoenolpyruvate carboxykinase [GTP] [HMT-888 Actinomyces dentalis DSM 19115]
72	21	SEQF2573_01881	R.YEVEFYGDDIVWLR.V	Y	39.3	1802.85	14	5.8	902.438	2	61.28	1	39416	20210302_EXPL5_nLC7_MEM_77min_DDA_Ancient_Human_calc_Palto247_30k.raw	1	284	297			PEAKS DB	SEQF2573_01881	189.71	28	16	16	Phosphoenolpyruvate carboxykinase [GTP] [HMT-888 Actinomyces dentalis DSM 19115]
72	21	SEQF2573_01881	R.LLAEALEAGEIVEAGR.D	Y	38.68	1639.88	16	4.5	820.95	2	56.19	1	35928	20210302_EXPL5_nLC7_MEM_77min_DDA_Ancient_Human_calc_Palto247_30k.raw	1	45	60			PEAKS DB	SEQF2573_01881	189.71	28	16	16	Phosphoenolpyruvate carboxykinase [GTP] [HMT-888 Actinomyces dentalis DSM 19115]
72	21	SEQF2573_01881	R.SEGVPIDAIIFGGR.C	Y	38.39	1429.76	14	-2.5	715.884	2	54.34	1	34620	20210302_EXPL5_nLC7_MEM_77min_DDA_Ancient_Human_calc_Palto247_30k.raw	3	418	431			PEAKS DB	SEQF2573_01881	189.71	28	16	16	Phosphoenolpyruvate carboxykinase [GTP] [HMT-888 Actinomyces dentalis DSM 19115]
72	21	SEQF2573_01881	R.AVAEGTGTLFVN(+.98)VAR.H	Y	37.83	1504.79	15	-1.5	753.4	2	47.34	1	29786	20210302_EXPL5_nLC7_MEM_77min_DDA_Ancient_Human_calc_Palto247_30k.raw	0	332	346	Deamidation (NQ)	N12:Deamidation (NQ):1000.00	PEAKS DB	SEQF2573_01881	189.71	28	16	16	Phosphoenolpyruvate carboxykinase [GTP] [HMT-888 Actinomyces dentalis DSM 19115]
72	21	SEQF2573_01881	R.TILHFGSAY.G	Y	34.05	1007.51	9	1.1	504.762	2	42.01	1	26119	20210302_EXPL5_nLC7_MEM_77min_DDA_Ancient_Human_calc_Palto247_30k.raw	1	203	211			PEAKS DB	SEQF2573_01881	189.71	28	16	16	Phosphoenolpyruvate carboxykinase [GTP] [HMT-888 Actinomyces dentalis DSM 19115]
72	21	SEQF2573_01881	R.ALLWLIDVK.E	Y	33.44	1069.65	9	4.1	535.836	2	61.34	1	39431	20210302_EXPL5_nLC7_MEM_77min_DDA_Ancient_Human_calc_Palto247_30k.raw	2	531	539			PEAKS DB	SEQF2573_01881	189.71	28	16	16	Phosphoenolpyruvate carboxykinase [GTP] [HMT-888 Actinomyces dentalis DSM 19115]
72	21	SEQF2573_01881	R.TILHFGSAYG.G	Y	31.46	1064.53	10	3.1	533.273	2	41.2	1	25528	20210302_EXPL5_nLC7_MEM_77min_DDA_Ancient_Human_calc_Palto247_30k.raw	1	203	212			PEAKS DB	SEQF2573_01881	189.71	28	16	16	Phosphoenolpyruvate carboxykinase [GTP] [HMT-888 Actinomyces dentalis DSM 19115]
72	21	SEQF2573_01881	Y.LM(+15.99)APPGSPLAR.W	Y	29.19	1124.6	11	0.5	563.308	2	31.42	1	18862	20210302_EXPL5_nLC7_MEM_77min_DDA_Ancient_Human_calc_Palto247_30k.raw	1	124	134	Oxidation (M)	M2:Oxidation (M):1000.00	PEAKS DB	SEQF2573_01881	189.71	28	16	16	Phosphoenolpyruvate carboxykinase [GTP] [HMT-888 Actinomyces dentalis DSM 19115]
72	21	SEQF2573_01881	P.TPVGLVPR.V	Y	28.97	837.507	8	-2.1	419.76	2	27.83	1	16340	20210302_EXPL5_nLC7_MEM_77min_DDA_Ancient_Human_calc_Palto247_30k.raw	1	548	555			PEAKS DB	SEQF2573_01881	189.71	28	16	16	Phosphoenolpyruvate carboxykinase [GTP] [HMT-888 Actinomyces dentalis DSM 19115]
93	236	P02452	R.GETGPAGPAGPVGPVGAR.G	Y	62.78	1545.79	18	0.6	773.903	2	29.42	1	17395	20210302_EXPL5_nLC7_MEM_77min_DDA_Ancient_Human_calc_Palto247_30k.raw	2	1067	1084			PEAKS DB	P02452	188.86	13	18	6	Collagen alpha-1(I) chain OS=Homo sapiens OX=9606 GN=COL1A1 PE=1 SV=6
93	236	P02452	K.SGDRGETGPAGPAGPVGPVGAR.G	Y	58.36	1960.97	22	-0.2	654.664	3	25.94	1	15005	20210302_EXPL5_nLC7_MEM_77min_DDA_Ancient_Human_calc_Palto247_30k.raw	2	1063	1084			PEAKS DB	P02452	188.86	13	18	6	Collagen alpha-1(I) chain OS=Homo sapiens OX=9606 GN=COL1A1 PE=1 SV=6
93	236	P02452	D.RGETGPAGPAGPVGPVGAR.G	Y	56.22	1701.89	19	0.3	568.304	3	24.85	1	14291	20210302_EXPL5_nLC7_MEM_77min_DDA_Ancient_Human_calc_Palto247_30k.raw	1	1066	1084			PEAKS DB	P02452	188.86	13	18	6	Collagen alpha-1(I) chain OS=Homo sapiens OX=9606 GN=COL1A1 PE=1 SV=6
93	236	P02452	R.GFSGLQGPPGPPGSP(+31.99)GEQGPSGASGPAGPR.G	N	47.6	2688.25	30	1.4	897.093	3	37.1	1	22728	20210302_EXPL5_nLC7_MEM_77min_DDA_Ancient_Human_calc_Palto247_30k.raw	1	1112	1141	Dihydroxy	P15:Dihydroxy:5.77	PEAKS PTM	P02452	188.86	13	18	6	Collagen alpha-1(I) chain OS=Homo sapiens OX=9606 GN=COL1A1 PE=1 SV=6
93	236	P02452	R.GPPGPM(+31.99)GPPGLAGPPGESGR.E	N	45.77	1815.86	20	4	606.295	3	31.85	1	19094	20210302_EXPL5_nLC7_MEM_77min_DDA_Ancient_Human_calc_Palto247_30k.raw	2	995	1014	Sulphone	M6:Sulphone:1000.00	PEAKS PTM	P02452	188.86	13	18	6	Collagen alpha-1(I) chain OS=Homo sapiens OX=9606 GN=COL1A1 PE=1 SV=6
93	236	P02452	R.GVPGPPGAVGPAGK.D	N	45.26	1159.63	14	2.4	580.826	2	26.66	1	15534	20210302_EXPL5_nLC7_MEM_77min_DDA_Ancient_Human_calc_Palto247_30k.raw	1	599	612			PEAKS DB	P02452	188.86	13	18	6	Collagen alpha-1(I) chain OS=Homo sapiens OX=9606 GN=COL1A1 PE=1 SV=6
93	236	P02452	P.GEQ(+.98)GPSGASGPAGPR.G	N	44.87	1324.6	15	-0.7	663.307	2	15.69	1	8029	20210302_EXPL5_nLC7_MEM_77min_DDA_Ancient_Human_calc_Palto247_30k.raw	1	1127	1141	Deamidation (NQ)	Q3:Deamidation (NQ):1000.00	PEAKS DB	P02452	188.86	13	18	6	Collagen alpha-1(I) chain OS=Homo sapiens OX=9606 GN=COL1A1 PE=1 SV=6
93	236	P02452	K.GESGPSGPAGPTGAR.G	N	42.87	1296.61	15	0.9	649.311	2	15.37	1	7752	20210302_EXPL5_nLC7_MEM_77min_DDA_Ancient_Human_calc_Palto247_30k.raw	1	782	796			PEAKS DB	P02452	188.86	13	18	6	Collagen alpha-1(I) chain OS=Homo sapiens OX=9606 GN=COL1A1 PE=1 SV=6
93	236	P02452	A.GPAGPVGPVGAR.G	Y	40.58	1033.57	12	-0.5	517.79	2	22.11	1	12417	20210302_EXPL5_nLC7_MEM_77min_DDA_Ancient_Human_calc_Palto247_30k.raw	1	1073	1084			PEAKS DB	P02452	188.86	13	18	6	Collagen alpha-1(I) chain OS=Homo sapiens OX=9606 GN=COL1A1 PE=1 SV=6
93	236	P02452	K.DGEAGAQGPP(+15.99)GPAGPAGER.G	N	39.92	1705.77	19	-1.9	853.888	2	19.92	1	10865	20210302_EXPL5_nLC7_MEM_77min_DDA_Ancient_Human_calc_Palto247_30k.raw	1	613	631	Oxidation or Hydroxylation	P10:Oxidation or Hydroxylation:12.28	PEAKS PTM	P02452	188.86	13	18	6	Collagen alpha-1(I) chain OS=Homo sapiens OX=9606 GN=COL1A1 PE=1 SV=6
93	236	P02452	R.GLTGPIGPP(+31.99)GPAGAPGDKGESGPSGPAGPTGAR.G	N	39.48	2868.4	33	1.4	957.142	3	33.01	1	19821	20210302_EXPL5_nLC7_MEM_77min_DDA_Ancient_Human_calc_Palto247_30k.raw	1	764	796	Dihydroxy	P9:Dihydroxy:0.00	PEAKS PTM	P02452	188.86	13	18	6	Collagen alpha-1(I) chain OS=Homo sapiens OX=9606 GN=COL1A1 PE=1 SV=6
93	236	P02452	K.Q(-17.03)GPSGASGER.G	N	36.15	927.405	10	0.5	464.71	2	12.31	1	5658	20210302_EXPL5_nLC7_MEM_77min_DDA_Ancient_Human_calc_Palto247_30k.raw	1	985	994	Pyro-glu from Q	Q1:Pyro-glu from Q:1000.00	PEAKS PTM	P02452	188.86	13	18	6	Collagen alpha-1(I) chain OS=Homo sapiens OX=9606 GN=COL1A1 PE=1 SV=6
93	236	P02452	R.GPSGPQGPGGPP(+15.99)GPK.G	Y	35.89	1301.64	15	3.2	651.827	2	15.99	1	8150	20210302_EXPL5_nLC7_MEM_77min_DDA_Ancient_Human_calc_Palto247_30k.raw	1	416	430	Oxidation or Hydroxylation	P12:Oxidation or Hydroxylation:14.02	PEAKS PTM	P02452	188.86	13	18	6	Collagen alpha-1(I) chain OS=Homo sapiens OX=9606 GN=COL1A1 PE=1 SV=6
93	236	P02452	G.ISVPGPM(+15.99)GPSGPR.G	N	32.93	1266.64	13	1.7	634.328	2	29.51	1	17602	20210302_EXPL5_nLC7_MEM_77min_DDA_Ancient_Human_calc_Palto247_30k.raw	1	175	187	Oxidation (M)	M7:Oxidation (M):1000.00	PEAKS DB	P02452	188.86	13	18	6	Collagen alpha-1(I) chain OS=Homo sapiens OX=9606 GN=COL1A1 PE=1 SV=6
93	236	P02452	G.PSGPAGPTGAR.G	N	32.51	966.488	11	1.1	484.252	2	11.83	1	5352	20210302_EXPL5_nLC7_MEM_77min_DDA_Ancient_Human_calc_Palto247_30k.raw	1	786	796			PEAKS DB	P02452	188.86	13	18	6	Collagen alpha-1(I) chain OS=Homo sapiens OX=9606 GN=COL1A1 PE=1 SV=6
93	236	P02452	K.GDAGPAGPK.G	N	30.79	768.377	9	-1.1	385.195	2	7.24	1	2283	20210302_EXPL5_nLC7_MEM_77min_DDA_Ancient_Human_calc_Palto247_30k.raw	1	278	286			PEAKS DB	P02452	188.86	13	18	6	Collagen alpha-1(I) chain OS=Homo sapiens OX=9606 GN=COL1A1 PE=1 SV=6
93	236	P02452	G.PAGPVGPVGAR.G	Y	30.48	976.545	11	-1.2	489.279	2	25.96	1	15060	20210302_EXPL5_nLC7_MEM_77min_DDA_Ancient_Human_calc_Palto247_30k.raw	0	1074	1084			PEAKS DB	P02452	188.86	13	18	6	Collagen alpha-1(I) chain OS=Homo sapiens OX=9606 GN=COL1A1 PE=1 SV=6
93	236	P02452	R.GSEGPQGVR.G	N	29.13	885.43	9	-2.4	443.721	2	10.24	1	4229	20210302_EXPL5_nLC7_MEM_77min_DDA_Ancient_Human_calc_Palto247_30k.raw	1	362	370			PEAKS DB	P02452	188.86	13	18	6	Collagen alpha-1(I) chain OS=Homo sapiens OX=9606 GN=COL1A1 PE=1 SV=6
27	66	SEQF3709_01003	R.VPTPTGSATDLTFEAPR.E	Y	69.12	1758.88	17	5.3	880.451	2	43.52	1	27130	20210302_EXPL5_nLC7_MEM_77min_DDA_Ancient_Human_calc_Palto247_30k.raw	9	235	251			PEAKS DB	SEQF3709_01003	188.67	40	15	9	Glyceraldehyde-3-phosphate dehydrogenase 1 [HMT-739 Arachnia propionica F0231]
27	66	SEQF3709_01003	R.VLVYTDEPLVSKDIETD.S	Y	59.16	1934.97	17	3.5	968.497	2	49.06	1	30998	20210302_EXPL5_nLC7_MEM_77min_DDA_Ancient_Human_calc_Palto247_30k.raw	1	270	286			PEAKS DB	SEQF3709_01003	188.67	40	15	9	Glyceraldehyde-3-phosphate dehydrogenase 1 [HMT-739 Arachnia propionica F0231]
27	66	SEQF3709_01003	R.FPEEVSYDDDAIK.V	Y	53.71	1526.68	13	-1.9	764.345	2	39.63	1	24434	20210302_EXPL5_nLC7_MEM_77min_DDA_Ancient_Human_calc_Palto247_30k.raw	2	55	67			PEAKS DB	SEQF3709_01003	188.67	40	15	9	Glyceraldehyde-3-phosphate dehydrogenase 1 [HMT-739 Arachnia propionica F0231]
27	66	SEQF3709_01003	G.ADLEVVAVN(+.98)DLTDN(+.98)KTLAHLLK.Y	N	49.73	2393.27	22	-0.6	599.324	4	59.03	1	37834	20210302_EXPL5_nLC7_MEM_77min_DDA_Ancient_Human_calc_Palto247_30k.raw	7	26	47	Deamidation (NQ)	N9:Deamidation (NQ):1000.00;N14:Deamidation (NQ):1000.00	PEAKS DB	SEQF3709_01003	188.67	40	15	9	Glyceraldehyde-3-phosphate dehydrogenase 1 [HMT-739 Arachnia propionica F0231]
27	66	SEQF3709_01003	R.LVDLTALVGSKL	N	47.19	1227.74	12	1.2	614.88	2	62.29	1	40078	20210302_EXPL5_nLC7_MEM_77min_DDA_Ancient_Human_calc_Palto247_30k.raw	3	320	331			PEAKS DB	SEQF3709_01003	188.67	40	15	9	Glyceraldehyde-3-phosphate dehydrogenase 1 [HMT-739 Arachnia propionica F0231]
27	66	SEQF3709_01003	R.VLVYTDEPLVSK.D	Y	46.69	1361.74	12	1	681.88	2	41.27	1	25534	20210302_EXPL5_nLC7_MEM_77min_DDA_Ancient_Human_calc_Palto247_30k.raw	1	270	281			PEAKS DB	SEQF3709_01003	188.67	40	15	9	Glyceraldehyde-3-phosphate dehydrogenase 1 [HMT-739 Arachnia propionica F0231]
27	66	SEQF3709_01003	R.AAALNIVPTTTGAAK.A	N	42.92	1397.79	15	2.2	699.903	2	36.72	1	22724	20210302_EXPL5_nLC7_MEM_77min_DDA_Ancient_Human_calc_Palto247_30k.raw	3	201	215			PEAKS DB	SEQF3709_01003	188.67	40	15	9	Glyceraldehyde-3-phosphate dehydrogenase 1 [HMT-739 Arachnia propionica F0231]
27	66	SEQF3709_01003	R.AAALN(+.98)IVPTTTGAAK.A	N	42.56	1398.77	15	1.2	700.394	2	36.48	1	22425	20210302_EXPL5_nLC7_MEM_77min_DDA_Ancient_Human_calc_Palto247_30k.raw	6	201	215	Deamidation (NQ)	N5:Deamidation (NQ):1000.00	PEAKS DB	SEQF3709_01003	188.67	40	15	9	Glyceraldehyde-3-phosphate dehydrogenase 1 [HMT-739 Arachnia propionica F0231]
27	66	SEQF3709_01003	G.ADLEVVAVNDLTDN(+.98)KTLAHLLK.Y	N	41.4	2392.28	22	1.8	599.08	4	59.38	1	38092	20210302_EXPL5_nLC7_MEM_77min_DDA_Ancient_Human_calc_Palto247_30k.raw	1	26	47	Deamidation (NQ)	N14:Deamidation (NQ):43.82	PEAKS DB	SEQF3709_01003	188.67	40	15	9	Glyceraldehyde-3-phosphate dehydrogenase 1 [HMT-739 Arachnia propionica F0231]
27	66	SEQF3709_01003	R.VLVYTDEPLVSKDIE.T	Y	41.37	1718.9	15	1.3	860.457	2	49.18	1	31054	20210302_EXPL5_nLC7_MEM_77min_DDA_Ancient_Human_calc_Palto247_30k.raw	1	270	284			PEAKS DB	SEQF3709_01003	188.67	40	15	9	Glyceraldehyde-3-phosphate dehydrogenase 1 [HMT-739 Arachnia propionica F0231]
27	66	SEQF3709_01003	R.LVDLTALVGSK.L	N	40.24	1114.66	11	-1.3	558.336	2	53.31	1	33852	20210302_EXPL5_nLC7_MEM_77min_DDA_Ancient_Human_calc_Palto247_30k.raw	1	320	330			PEAKS DB	SEQF3709_01003	188.67	40	15	9	Glyceraldehyde-3-phosphate dehydrogenase 1 [HMT-739 Arachnia propionica F0231]
27	66	SEQF3709_01003	K.VLISAPAKN(+.98)EDITIVM(+15.99).G	N	39.51	1729.92	16	-4.2	865.962	2	48.17	1	30356	20210302_EXPL5_nLC7_MEM_77min_DDA_Ancient_Human_calc_Palto247_30k.raw	1	118	133	Deamidation (NQ); Oxidation (M)	N9:Deamidation (NQ):1000.00;M16:Oxidation (M):1000.00	PEAKS DB	SEQF3709_01003	188.67	40	15	9	Glyceraldehyde-3-phosphate dehydrogenase 1 [HMT-739 Arachnia propionica F0231]
27	66	SEQF3709_01003	R.ETSVEEINEIVK.K	Y	37.42	1388.7	12	5.3	695.363	2	42.67	1	26545	20210302_EXPL5_nLC7_MEM_77min_DDA_Ancient_Human_calc_Palto247_30k.raw	1	252	263			PEAKS DB	SEQF3709_01003	188.67	40	15	9	Glyceraldehyde-3-phosphate dehydrogenase 1 [HMT-739 Arachnia propionica F0231]
27	66	SEQF3709_01003	R.VLVYTDEPLV(-.98).S	Y	35.15	1145.63	10	1.7	573.825	2	52.46	1	33302	20210302_EXPL5_nLC7_MEM_77min_DDA_Ancient_Human_calc_Palto247_30k.raw	1	270	279	Amidation	V10:Amidation:1000.00	PEAKS PTM	SEQF3709_01003	188.67	40	15	9	Glyceraldehyde-3-phosphate dehydrogenase 1 [HMT-739 Arachnia propionica F0231]
27	66	SEQF3709_01003	G.ADLEVVAVNDLTDNK.T	N	34.48	1614.81	15	4.7	808.416	2	49.87	1	31500	20210302_EXPL5_nLC7_MEM_77min_DDA_Ancient_Human_calc_Palto247_30k.raw	2	26	40			PEAKS DB	SEQF3709_01003	188.67	40	15	9	Glyceraldehyde-3-phosphate dehydrogenase 1 [HMT-739 Arachnia propionica F0231]
27	66	SEQF3709_01003	R.VPTPTGSATDLS(sub T)FEAPR.E	Y	32.66	1744.86	17	4.5	873.443	2	42.72	1	26612	20210302_EXPL5_nLC7_MEM_77min_DDA_Ancient_Human_calc_Palto247_30k.raw	1	235	251			SPIDER	SEQF3709_01003	188.67	40	15	9	Glyceraldehyde-3-phosphate dehydrogenase 1 [HMT-739 Arachnia propionica F0231]
27	66	SEQF3709_01003	R.AAALN(+.98)IVPTTTGAAK(+42.01)AVALVLPELK.G	Y	31.02	2474.44	25	7.7	825.826	3	65.93	1	42624	20210302_EXPL5_nLC7_MEM_77min_DDA_Ancient_Human_calc_Palto247_30k.raw	1	201	225	Deamidation (NQ); Acetylation (K)	N5:Deamidation (NQ):1000.00;K15:Acetylation (K):57.10	PEAKS PTM	SEQF3709_01003	188.67	40	15	9	Glyceraldehyde-3-phosphate dehydrogenase 1 [HMT-739 Arachnia propionica F0231]
27	66	SEQF3709_01003	R.ETSVEEIN(+.98)EIVK.K	Y	29.32	1389.69	12	3.4	695.853	2	45.75	1	28692	20210302_EXPL5_nLC7_MEM_77min_DDA_Ancient_Human_calc_Palto247_30k.raw	0	252	263	Deamidation (NQ)	N8:Deamidation (NQ):1000.00	PEAKS DB	SEQF3709_01003	188.67	40	15	9	Glyceraldehyde-3-phosphate dehydrogenase 1 [HMT-739 Arachnia propionica F0231]
43	46	SEQF2745_01867	R.YYNPHEVLGAHLGDSGVTIR.T	N	57.93	2197.09	20	3.8	550.282	4	41.59	1	25818	20210302_EXPL5_nLC7_MEM_77min_DDA_Ancient_Human_calc_Palto247_30k.raw	2	39	58			PEAKS DB	SEQF2745_01867	187.68	30	20	2	1 4-alpha-glucan branching enzyme GlgB [HMT-414 Actinomyces sp._HMT_414 F0588]
43	46	SEQF2745_01867	R.SLGSSGVWELFIPGVGVGT(+126.10).R	Y	53.55	1987.07	19	5.9	994.546	2	64.44	1	41574	20210302_EXPL5_nLC7_MEM_77min_DDA_Ancient_Human_calc_Palto247_30k.raw	1	188	206	Octanoyl	T19:Octanoyl:118.45	PEAKS PTM	SEQF2745_01867	187.68	30	20	2	1 4-alpha-glucan branching enzyme GlgB [HMT-414 Actinomyces sp._HMT_414 F0588]
43	46	SEQF2745_01867	R.SDLIVAIINFAGTPHEGYR.V	N	52.92	2072.07	19	0.6	691.697	3	62.4	1	40172	20210302_EXPL5_nLC7_MEM_77min_DDA_Ancient_Human_calc_Palto247_30k.raw	1	668	686			PEAKS DB	SEQF2745_01867	187.68	30	20	2	1 4-alpha-glucan branching enzyme GlgB [HMT-414 Actinomyces sp._HMT_414 F0588]
43	46	SEQF2745_01867	R.VDAVASM(+15.99)LYLDYSR.K	N	51.03	1617.77	14	0.5	809.893	2	46.57	1	29243	20210302_EXPL5_nLC7_MEM_77min_DDA_Ancient_Human_calc_Palto247_30k.raw	9	421	434	Oxidation (M)	M7:Oxidation (M):1000.00	PEAKS DB	SEQF2745_01867	187.68	30	20	2	1 4-alpha-glucan branching enzyme GlgB [HMT-414 Actinomyces sp._HMT_414 F0588]
43	46	SEQF2745_01867	R.VVGDFNYWDGTATAM(+15.99)R.S	N	50.65	1817.8	16	2.2	909.911	2	46.71	1	29354	20210302_EXPL5_nLC7_MEM_77min_DDA_Ancient_Human_calc_Palto247_30k.raw	1	172	187	Oxidation (M)	M15:Oxidation (M):1000.00	PEAKS DB	SEQF2745_01867	187.68	30	20	2	1 4-alpha-glucan branching enzyme GlgB [HMT-414 Actinomyces sp._HMT_414 F0588]
43	46	SEQF2745_01867	K.EAGFTHVEFLPVAEHPFG.G	N	47.51	1982.95	18	1.9	661.993	3	57.74	1	36948	20210302_EXPL5_nLC7_MEM_77min_DDA_Ancient_Human_calc_Palto247_30k.raw	1	295	312			PEAKS DB	SEQF2745_01867	187.68	30	20	2	1 4-alpha-glucan branching enzyme GlgB [HMT-414 Actinomyces sp._HMT_414 F0588]
43	46	SEQF2745_01867	R.ENLEAISFLQEATATAYR.K	N	46.27	2026	18	4.1	676.344	3	61.78	1	39754	20210302_EXPL5_nLC7_MEM_77min_DDA_Ancient_Human_calc_Palto247_30k.raw	1	448	465			PEAKS DB	SEQF2745_01867	187.68	30	20	2	1 4-alpha-glucan branching enzyme GlgB [HMT-414 Actinomyces sp._HMT_414 F0588]
43	46	SEQF2745_01867	R.SLGS(-15.99)SGVWELFIPGVGVGTR.Y	Y	45.63	2001.07	20	0.4	668.03	3	64.99	1	41937	20210302_EXPL5_nLC7_MEM_77min_DDA_Ancient_Human_calc_Palto247_30k.raw	2	188	207	Deoxy	S4:Deoxy:9.34	PEAKS PTM	SEQF2745_01867	187.68	30	20	2	1 4-alpha-glucan branching enzyme GlgB [HMT-414 Actinomyces sp._HMT_414 F0588]
43	46	SEQF2745_01867	R.GLAEELVPYVK.E	N	44.72	1216.67	11	-2.4	609.341	2	51.51	1	32607	20210302_EXPL5_nLC7_MEM_77min_DDA_Ancient_Human_calc_Palto247_30k.raw	1	284	294			PEAKS DB	SEQF2745_01867	187.68	30	20	2	1 4-alpha-glucan branching enzyme GlgB [HMT-414 Actinomyces sp._HMT_414 F0588]
43	46	SEQF2745_01867	R.EN(+.98)LEAISFLQEATATAYR.K	N	44.69	2026.98	18	9.1	1014.51	2	63.17	1	40697	20210302_EXPL5_nLC7_MEM_77min_DDA_Ancient_Human_calc_Palto247_30k.raw	1	448	465	Deamidation (NQ)	N2:Deamidation (NQ):93.17	PEAKS DB	SEQF2745_01867	187.68	30	20	2	1 4-alpha-glucan branching enzyme GlgB [HMT-414 Actinomyces sp._HMT_414 F0588]
43	46	SEQF2745_01867	R.FM(+15.99)PTLGEM(+15.99)DIYLISEGR.H	N	44.46	2002.94	17	3.3	1002.48	2	57.12	1	36560	20210302_EXPL5_nLC7_MEM_77min_DDA_Ancient_Human_calc_Palto247_30k.raw	3	117	133	Oxidation (M)	M2:Oxidation (M):1000.00;M8:Oxidation (M):1000.00	PEAKS DB	SEQF2745_01867	187.68	30	20	2	1 4-alpha-glucan branching enzyme GlgB [HMT-414 Actinomyces sp._HMT_414 F0588]
43	46	SEQF2745_01867	K.EAGFTHVEFLPVAEHPFGG.S	N	43.88	2039.97	19	2.4	681	3	57.44	1	36750	20210302_EXPL5_nLC7_MEM_77min_DDA_Ancient_Human_calc_Palto247_30k.raw	2	295	313			PEAKS DB	SEQF2745_01867	187.68	30	20	2	1 4-alpha-glucan branching enzyme GlgB [HMT-414 Actinomyces sp._HMT_414 F0588]
43	46	SEQF2745_01867	R.VPPLGAVFLRPSQ(+.98)D	N	42.82	1495.8	14	2.3	499.61	3	55.93	1	35697	20210302_EXPL5_nLC7_MEM_77min_DDA_Ancient_Human_calc_Palto247_30k.raw	4	735	748	Deamidation (NQ)	Q13:Deamidation (NQ):1000.00	PEAKS DB	SEQF2745_01867	187.68	30	20	2	1 4-alpha-glucan branching enzyme GlgB [HMT-414 Actinomyces sp._HMT_414 F0588]
43	46	SEQF2745_01867	R.HLADAVTVITAEG.S	N	40.99	1295.67	13	5	648.847	2	39.38	1	24329	20210302_EXPL5_nLC7_MEM_77min_DDA_Ancient_Human_calc_Palto247_30k.raw	2	62	74			PEAKS DB	SEQF2745_01867	187.68	30	20	2	1 4-alpha-glucan branching enzyme GlgB [HMT-414 Actinomyces sp._HMT_414 F0588]
43	46	SEQF2745_01867	R.VPPLGAVFLRPSQ(+.98).D	N	39.97	1380.78	13	2.5	691.397	2	55.47	1	35386	20210302_EXPL5_nLC7_MEM_77min_DDA_Ancient_Human_calc_Palto247_30k.raw	1	735	747	Deamidation (NQ)	Q13:Deamidation (NQ):1000.00	PEAKS DB	SEQF2745_01867	187.68	30	20	2	1 4-alpha-glucan branching enzyme GlgB [HMT-414 Actinomyces sp._HMT_414 F0588]
43	46	SEQF2745_01867	R.VPPLGAVFLRPS.Q	N	38.13	1251.73	12	3.2	626.876	2	55.04	1	35027	20210302_EXPL5_nLC7_MEM_77min_DDA_Ancient_Human_calc_Palto247_30k.raw	1	735	746			PEAKS DB	SEQF2745_01867	187.68	30	20	2	1 4-alpha-glucan branching enzyme GlgB [HMT-414 Actinomyces sp._HMT_414 F0588]
43	46	SEQF2745_01867	R.LVSDLNALYK.D	N	37.13	1134.63	10	3.1	568.323	2	41.44	1	25689	20210302_EXPL5_nLC7_MEM_77min_DDA_Ancient_Human_calc_Palto247_30k.raw	1	618	627			PEAKS DB	SEQF2745_01867	187.68	30	20	2	1 4-alpha-glucan branching enzyme GlgB [HMT-414 Actinomyces sp._HMT_414 F0588]
43	46	SEQF2745_01867	R.VPPLGAVFLRPSQD	N	34.01	1494.82	14	4.4	748.42	2	54.95	1	35021	20210302_EXPL5_nLC7_MEM_77min_DDA_Ancient_Human_calc_Palto247_30k.raw	1	735	748			PEAKS DB	SEQF2745_01867	187.68	30	20	2	1 4-alpha-glucan branching enzyme GlgB [HMT-414 Actinomyces sp._HMT_414 F0588]
43	46	SEQF2745_01867	R.YLAEEPIN(+.98)RR.Y	N	33.24	1260.65	10	1.4	631.331	2	23.57	1	13437	20210302_EXPL5_nLC7_MEM_77min_DDA_Ancient_Human_calc_Palto247_30k.raw	1	509	518	Deamidation (NQ)	N8:Deamidation (NQ):1000.00	PEAKS DB	SEQF2745_01867	187.68	30	20	2	1 4-alpha-glucan branching enzyme GlgB [HMT-414 Actinomyces sp._HMT_414 F0588]
43	46	SEQF2745_01867	A.FAVWAPN(+.98)AR.A	N	30.3	1031.52	9	0.2	516.767	2	41.31	1	25594	20210302_EXPL5_nLC7_MEM_77min_DDA_Ancient_Human_calc_Palto247_30k.raw	1	160	168	Deamidation (NQ)	N7:Deamidation (NQ):1000.00	PEAKS DB	SEQF2745_01867	187.68	30	20	2	1 4-alpha-glucan branching enzyme GlgB [HMT-414 Actinomyces sp._HMT_414 F0588]
43	46	SEQF2745_01867	R.LDVTYGEETTR.V	N	30	1282.6	11	-1.5	642.308	2	28.55	1	16851	20210302_EXPL5_nLC7_MEM_77min_DDA_Ancient_Human_calc_Palto247_30k.raw	1	100	110			PEAKS DB	SEQF2745_01867	187.68	30	20	2	1 4-alpha-glucan branching enzyme GlgB [HMT-414 Actinomyces sp._HMT_414 F0588]
43	46	SEQF2745_01867	R.LRVPPLGAVFLRPSQ(+.98)D	N	29.85	1764.99	16	1.1	589.337	3	56.25	1	36186	20210302_EXPL5_nLC7_MEM_77min_DDA_Ancient_Human_calc_Palto247_30k.raw	1	733	748	Deamidation (NQ)	Q15:Deamidation (NQ):1000.00	PEAKS DB	SEQF2745_01867	187.68	30	20	2	1 4-alpha-glucan branching enzyme GlgB [HMT-414 Actinomyces sp._HMT_414 F0588]
43	46	SEQF2745_01867	R.LVSDLN(+.98)ALYK.D	N	28.81	1135.61	10	2.6	568.815	2	44.06	1	27495	20210302_EXPL5_nLC7_MEM_77min_DDA_Ancient_Human_calc_Palto247_30k.raw	1	618	627	Deamidation (NQ)	N6:Deamidation (NQ):1000.00	PEAKS DB	SEQF2745_01867	187.68	30	20	2	1 4-alpha-glucan branching enzyme GlgB [HMT-414 Actinomyces sp._HMT_414 F0588]
35	63	SEQF2573_00101	R.AAVAALKPGNIVLLEN(+.98)VR.F	N	61.83	1848.08	18	3.6	617.037	3	52.85	1	33540	20210302_EXPL5_nLC7_MEM_77min_DDA_Ancient_Human_calc_Palto247_30k.raw	3	101	118	Deamidation (NQ)	N16:Deamidation (NQ):129.72	PEAKS DB	SEQF2573_00101	187.42	47	24	2	Phosphoglycerate kinase [HMT-888 Actinomyces dentalis DSM 19115]
35	63	SEQF2573_00101	R.AAVAALKPGNIVLLENVR.F	N	61.65	1847.1	18	3.8	616.709	3	51.25	1	32465	20210302_EXPL5_nLC7_MEM_77min_DDA_Ancient_Human_calc_Palto247_30k.raw	2	101	118			PEAKS DB	SEQF2573_00101	187.42	47	24	2	Phosphoglycerate kinase [HMT-888 Actinomyces dentalis DSM 19115]
35	63	SEQF2573_00101	R.AAVAALKPGN(+.98)IVLLENVR.F	N	58.96	1848.08	18	-2.5	617.034	3	54.29	1	34548	20210302_EXPL5_nLC7_MEM_77min_DDA_Ancient_Human_calc_Palto247_30k.raw	1	101	118	Deamidation (NQ)	N10:Deamidation (NQ):134.33	PEAKS DB	SEQF2573_00101	187.42	47	24	2	Phosphoglycerate kinase [HMT-888 Actinomyces dentalis DSM 19115]
35	63	SEQF2573_00101	R.AISDSSAFSVIGGGDSAAAVR.T	N	57.2	1936.95	21	4.1	969.486	2	47.63	1	29999	20210302_EXPL5_nLC7_MEM_77min_DDA_Ancient_Human_calc_Palto247_30k.raw	3	341	361			PEAKS DB	SEQF2573_00101	187.42	47	24	2	Phosphoglycerate kinase [HMT-888 Actinomyces dentalis DSM 19115]
35	63	SEQF2573_00101	R.AAVAALKPGN(+.98)IVLLEN(+.98)VR.F	N	56.16	1849.07	18	1.1	617.364	3	54.53	1	34738	20210302_EXPL5_nLC7_MEM_77min_DDA_Ancient_Human_calc_Palto247_30k.raw	4	101	118	Deamidation (NQ)	N10:Deamidation (NQ):1000.00;N16:Deamidation (NQ):1000.00	PEAKS DB	SEQF2573_00101	187.42	47	24	2	Phosphoglycerate kinase [HMT-888 Actinomyces dentalis DSM 19115]
35	63	SEQF2573_00101	R.KLFADAIATSK.T	N	49.92	1163.65	11	3.7	582.837	2	28.91	1	17083	20210302_EXPL5_nLC7_MEM_77min_DDA_Ancient_Human_calc_Palto247_30k.raw	6	305	315			PEAKS DB	SEQF2573_00101	187.42	47	24	2	Phosphoglycerate kinase [HMT-888 Actinomyces dentalis DSM 19115]
35	63	SEQF2573_00101	L.REVTGVEVTLAPDTVGEGAR.A	Y	44.74	2055.06	20	-2	686.026	3	45.58	1	28605	20210302_EXPL5_nLC7_MEM_77min_DDA_Ancient_Human_calc_Palto247_30k.raw	4	81	100			PEAKS DB	SEQF2573_00101	187.42	47	24	2	Phosphoglycerate kinase [HMT-888 Actinomyces dentalis DSM 19115]
35	63	SEQF2573_00101	R.TLGFDVSTFSHISTGGGA.S	N	43.16	1752.83	18	1.6	877.425	2	57.85	1	37056	20210302_EXPL5_nLC7_MEM_77min_DDA_Ancient_Human_calc_Palto247_30k.raw	1	362	379			PEAKS DB	SEQF2573_00101	187.42	47	24	2	Phosphoglycerate kinase [HMT-888 Actinomyces dentalis DSM 19115]
35	63	SEQF2573_00101	R.AVKDPERPYTVVLGGSK.V	N	42.34	1814.99	17	-0.5	606.003	3	29.85	1	17697	20210302_EXPL5_nLC7_MEM_77min_DDA_Ancient_Human_calc_Palto247_30k.raw	1	185	201			PEAKS DB	SEQF2573_00101	187.42	47	24	2	Phosphoglycerate kinase [HMT-888 Actinomyces dentalis DSM 19115]
35	63	SEQF2573_00101	R.AAVAALKPGNIVLLE.N	N	41.86	1477.89	15	2.9	739.953	2	55.04	1	35084	20210302_EXPL5_nLC7_MEM_77min_DDA_Ancient_Human_calc_Palto247_30k.raw	1	101	115			PEAKS DB	SEQF2573_00101	187.42	47	24	2	Phosphoglycerate kinase [HMT-888 Actinomyces dentalis DSM 19115]
35	63	SEQF2573_00101	N.GPM(+15.99)GVFEFPAFAAGTK.A	N	40.55	1641.79	16	5.6	821.905	2	58.21	1	37276	20210302_EXPL5_nLC7_MEM_77min_DDA_Ancient_Human_calc_Palto247_30k.raw	1	321	336	Oxidation (M)	M3:Oxidation (M):1000.00	PEAKS DB	SEQF2573_00101	187.42	47	24	2	Phosphoglycerate kinase [HMT-888 Actinomyces dentalis DSM 19115]
35	63	SEQF2573_00101	S.LADVFVSDGFGVVHR.K	N	40.23	1616.83	15	0.2	539.951	3	49.99	1	31626	20210302_EXPL5_nLC7_MEM_77min_DDA_Ancient_Human_calc_Palto247_30k.raw	1	141	155			PEAKS DB	SEQF2573_00101	187.42	47	24	2	Phosphoglycerate kinase [HMT-888 Actinomyces dentalis DSM 19115]
35	63	SEQF2573_00101	R.TLGFDVSTFSH.I	N	39.44	1209.57	11	0.6	605.791	2	50.08	1	31651	20210302_EXPL5_nLC7_MEM_77min_DDA_Ancient_Human_calc_Palto247_30k.raw	1	362	372			PEAKS DB	SEQF2573_00101	187.42	47	24	2	Phosphoglycerate kinase [HMT-888 Actinomyces dentalis DSM 19115]
35	63	SEQF2573_00101	K.LFADAIATSK.T	N	39.34	1035.56	10	2.9	518.789	2	34.93	1	21203	20210302_EXPL5_nLC7_MEM_77min_DDA_Ancient_Human_calc_Palto247_30k.raw	1	306	315			PEAKS DB	SEQF2573_00101	187.42	47	24	2	Phosphoglycerate kinase [HMT-888 Actinomyces dentalis DSM 19115]
35	63	SEQF2573_00101	K.TVVWN(+.98)GPM(+15.99)GVFEFPAFAAGTK.A	N	38.88	2242.08	21	10	748.374	3	62.97	1	40564	20210302_EXPL5_nLC7_MEM_77min_DDA_Ancient_Human_calc_Palto247_30k.raw	1	316	336	Deamidation (NQ); Oxidation (M)	N5:Deamidation (NQ):1000.00;M8:Oxidation (M):1000.00	SPIDER	SEQF2573_00101	187.42	47	24	2	Phosphoglycerate kinase [HMT-888 Actinomyces dentalis DSM 19115]
35	63	SEQF2573_00101	K.LGVIANLLTK.A	N	38.66	1040.66	10	3.7	521.339	2	51.19	1	32408	20210302_EXPL5_nLC7_MEM_77min_DDA_Ancient_Human_calc_Palto247_30k.raw	1	206	215			PEAKS DB	SEQF2573_00101	187.42	47	24	2	Phosphoglycerate kinase [HMT-888 Actinomyces dentalis DSM 19115]
35	63	SEQF2573_00101	D.PERPYTVVLGGSK.V	N	37.72	1401.76	13	0.1	468.261	3	29.51	1	17501	20210302_EXPL5_nLC7_MEM_77min_DDA_Ancient_Human_calc_Palto247_30k.raw	1	189	201			PEAKS DB	SEQF2573_00101	187.42	47	24	2	Phosphoglycerate kinase [HMT-888 Actinomyces dentalis DSM 19115]
35	63	SEQF2573_00101	R.AAVAALKPGNIVLL.E	N	35.74	1348.84	14	2.5	675.431	2	56.93	1	36373	20210302_EXPL5_nLC7_MEM_77min_DDA_Ancient_Human_calc_Palto247_30k.raw	1	101	114			PEAKS DB	SEQF2573_00101	187.42	47	24	2	Phosphoglycerate kinase [HMT-888 Actinomyces dentalis DSM 19115]
35	63	SEQF2573_00101	R.TLGFDVSTFSHISTG.G	N	35.26	1567.75	15	6.4	784.888	2	57.83	1	37021	20210302_EXPL5_nLC7_MEM_77min_DDA_Ancient_Human_calc_Palto247_30k.raw	1	362	376			PEAKS DB	SEQF2573_00101	187.42	47	24	2	Phosphoglycerate kinase [HMT-888 Actinomyces dentalis DSM 19115]
35	63	SEQF2573_00101	K.LGVIAN(+.98)LLTKADR.L	N	35.13	1383.81	13	1.8	462.278	3	52.95	1	33648	20210302_EXPL5_nLC7_MEM_77min_DDA_Ancient_Human_calc_Palto247_30k.raw	1	206	218	Deamidation (NQ)	N6:Deamidation (NQ):1000.00	PEAKS DB	SEQF2573_00101	187.42	47	24	2	Phosphoglycerate kinase [HMT-888 Actinomyces dentalis DSM 19115]
35	63	SEQF2573_00101	R.AAFAAELASLADVFVSDGFGVVHR.K	Y	33.51	2448.24	24	5.1	817.093	3	63.59	1	41004	20210302_EXPL5_nLC7_MEM_77min_DDA_Ancient_Human_calc_Palto247_30k.raw	2	132	155			PEAKS DB	SEQF2573_00101	187.42	47	24	2	Phosphoglycerate kinase [HMT-888 Actinomyces dentalis DSM 19115]
35	63	SEQF2573_00101	R.AAVAALKPGNIVLLEN(+.98).V	N	33.35	1592.91	16	4.1	797.467	2	54.83	1	34973	20210302_EXPL5_nLC7_MEM_77min_DDA_Ancient_Human_calc_Palto247_30k.raw	1	101	116	Deamidation (NQ)	N16:Deamidation (NQ):41.57	PEAKS DB	SEQF2573_00101	187.42	47	24	2	Phosphoglycerate kinase [HMT-888 Actinomyces dentalis DSM 19115]
35	63	SEQF2573_00101	R.AVKDPERPYTVVLGG.S	N	33.32	1599.86	15	3.3	800.941	2	36.15	1	22076	20210302_EXPL5_nLC7_MEM_77min_DDA_Ancient_Human_calc_Palto247_30k.raw	0	185	199			PEAKS DB	SEQF2573_00101	187.42	47	24	2	Phosphoglycerate kinase [HMT-888 Actinomyces dentalis DSM 19115]
35	63	SEQF2573_00101	N.PDYSLAPVAER.L	N	32.77	1216.61	11	4	609.314	2	34.61	1	20912	20210302_EXPL5_nLC7_MEM_77min_DDA_Ancient_Human_calc_Palto247_30k.raw	1	69	79			PEAKS DB	SEQF2573_00101	187.42	47	24	2	Phosphoglycerate kinase [HMT-888 Actinomyces dentalis DSM 19115]
35	63	SEQF2573_00101	K.LGVIAN(+.98)LLTK.A	N	31.92	1041.64	10	1.6	521.83	2	55.03	1	35001	20210302_EXPL5_nLC7_MEM_77min_DDA_Ancient_Human_calc_Palto247_30k.raw	3	206	215	Deamidation (NQ)	N6:Deamidation (NQ):1000.00	PEAKS DB	SEQF2573_00101	187.42	47	24	2	Phosphoglycerate kinase [HMT-888 Actinomyces dentalis DSM 19115]
35	63	SEQF2573_00101	L.PAAAGLLVR.K	N	31.67	866.534	9	-1.3	434.274	2	51.61	1	32695	20210302_EXPL5_nLC7_MEM_77min_DDA_Ancient_Human_calc_Palto247_30k.raw	1	168	176			PEAKS DB	SEQF2573_00101	187.42	47	24	2	Phosphoglycerate kinase [HMT-888 Actinomyces dentalis DSM 19115]
35	63	SEQF2573_00101	K.LLPAAAGLLVR.K	N	30.73	1092.7	11	-0.6	547.358	2	51.61	1	32824	20210302_EXPL5_nLC7_MEM_77min_DDA_Ancient_Human_calc_Palto247_30k.raw	1	166	176			PEAKS DB	SEQF2573_00101	187.42	47	24	2	Phosphoglycerate kinase [HMT-888 Actinomyces dentalis DSM 19115]
35	63	SEQF2573_00101	K.L(+57.02)FADAIATSK.T	N	29.57	1092.58	10	2	547.299	2	41.33	1	25720	20210302_EXPL5_nLC7_MEM_77min_DDA_Ancient_Human_calc_Palto247_30k.raw	1	306	315	Carbamidomethylation (DHKE X@N-term)	L1:Carbamidomethylation (DHKE X@N-term):41.20	PEAKS PTM	SEQF2573_00101	187.42	47	24	2	Phosphoglycerate kinase [HMT-888 Actinomyces dentalis DSM 19115]
35	63	SEQF2573_00101	L.ADVFVSDGFGVVHR.K	N	29.52	1503.75	14	2	502.257	3	43.57	1	27213	20210302_EXPL5_nLC7_MEM_77min_DDA_Ancient_Human_calc_Palto247_30k.raw	1	142	155			PEAKS DB	SEQF2573_00101	187.42	47	24	2	Phosphoglycerate kinase [HMT-888 Actinomyces dentalis DSM 19115]
38	56	P02768	R.HPYFYAPELLFFAK.R	Y	53.61	1741.89	14	2	581.637	3	61.36	1	39447	20210302_EXPL5_nLC7_MEM_77min_DDA_Ancient_Human_calc_Palto247_30k.raw	1	170	183			PEAKS DB	P02768	187.07	26	23	23	Albumin OS=Homo sapiens OX=9606 GN=ALB PE=1 SV=2
38	56	P02768	K.VFDEFKPLVEEPQ(+.98)N(+.98)LIK.Q	Y	52.54	2046.06	17	3.7	683.029	3	59.14	1	37923	20210302_EXPL5_nLC7_MEM_77min_DDA_Ancient_Human_calc_Palto247_30k.raw	1	397	413	Deamidation (NQ)	Q13:Deamidation (NQ):1000.00;N14:Deamidation (NQ):1000.00	PEAKS DB	P02768	187.07	26	23	23	Albumin OS=Homo sapiens OX=9606 GN=ALB PE=1 SV=2
38	56	P02768	K.KVPQVSTPTLVEVSR.N	Y	51.55	1638.93	15	4.3	547.32	3	35.12	1	21376	20210302_EXPL5_nLC7_MEM_77min_DDA_Ancient_Human_calc_Palto247_30k.raw	2	438	452			PEAKS DB	P02768	187.07	26	23	23	Albumin OS=Homo sapiens OX=9606 GN=ALB PE=1 SV=2
38	56	P02768	K.DVFLGM(+15.99)FLYEYAR.R	Y	50.34	1638.78	13	2.6	820.397	2	64.99	1	41933	20210302_EXPL5_nLC7_MEM_77min_DDA_Ancient_Human_calc_Palto247_30k.raw	2	348	360	Oxidation (M)	M6:Oxidation (M):1000.00	PEAKS DB	P02768	187.07	26	23	23	Albumin OS=Homo sapiens OX=9606 GN=ALB PE=1 SV=2
38	56	P02768	Y.APELLFFAK.R	Y	50.33	1034.58	9	1.4	518.298	2	55.4	1	35297	20210302_EXPL5_nLC7_MEM_77min_DDA_Ancient_Human_calc_Palto247_30k.raw	1	175	183			PEAKS DB	P02768	187.07	26	23	23	Albumin OS=Homo sapiens OX=9606 GN=ALB PE=1 SV=2
38	56	P02768	R.RHPYFYAPELLFFAK.R	Y	49.95	1897.99	15	2.5	633.671	3	58.46	1	37431	20210302_EXPL5_nLC7_MEM_77min_DDA_Ancient_Human_calc_Palto247_30k.raw	2	169	183			PEAKS DB	P02768	187.07	26	23	23	Albumin OS=Homo sapiens OX=9606 GN=ALB PE=1 SV=2
38	56	P02768	K.KVPQ(+.98)VSTPTLVEVSR.N	Y	48.85	1639.91	15	3.4	547.647	3	36.33	1	22186	20210302_EXPL5_nLC7_MEM_77min_DDA_Ancient_Human_calc_Palto247_30k.raw	2	438	452	Deamidation (NQ)	Q4:Deamidation (NQ):1000.00	PEAKS DB	P02768	187.07	26	23	23	Albumin OS=Homo sapiens OX=9606 GN=ALB PE=1 SV=2
38	56	P02768	R.RHPDYSVVLLLR.L	Y	48.66	1466.84	12	-0.7	489.952	3	44.03	1	27464	20210302_EXPL5_nLC7_MEM_77min_DDA_Ancient_Human_calc_Palto247_30k.raw	3	361	372			PEAKS DB	P02768	187.07	26	23	23	Albumin OS=Homo sapiens OX=9606 GN=ALB PE=1 SV=2
38	56	P02768	K.AEFAEVSKLVTDLTK.V	Y	47.08	1649.89	15	3.1	550.971	3	45.4	1	28450	20210302_EXPL5_nLC7_MEM_77min_DDA_Ancient_Human_calc_Palto247_30k.raw	2	250	264			PEAKS DB	P02768	187.07	26	23	23	Albumin OS=Homo sapiens OX=9606 GN=ALB PE=1 SV=2
38	56	P02768	Y.FYAPELLFFAK.R	Y	46.18	1344.71	11	5.8	673.367	2	62.8	1	40431	20210302_EXPL5_nLC7_MEM_77min_DDA_Ancient_Human_calc_Palto247_30k.raw	1	173	183			PEAKS DB	P02768	187.07	26	23	23	Albumin OS=Homo sapiens OX=9606 GN=ALB PE=1 SV=2
38	56	P02768	K.AVM(+15.99)DDFAAFVEK.C	Y	45.93	1357.62	12	-1.1	679.818	2	48.07	1	30255	20210302_EXPL5_nLC7_MEM_77min_DDA_Ancient_Human_calc_Palto247_30k.raw	3	570	581	Oxidation (M)	M3:Oxidation (M):1000.00	PEAKS DB	P02768	187.07	26	23	23	Albumin OS=Homo sapiens OX=9606 GN=ALB PE=1 SV=2
38	56	P02768	K.VFDEFKPLVEEPQNLIK.Q	Y	45.13	2044.09	17	-1.5	682.369	3	57.93	1	37094	20210302_EXPL5_nLC7_MEM_77min_DDA_Ancient_Human_calc_Palto247_30k.raw	1	397	413			PEAKS DB	P02768	187.07	26	23	23	Albumin OS=Homo sapiens OX=9606 GN=ALB PE=1 SV=2
38	56	P02768	K.VPQVSTPTLVEVSR.N	Y	44.71	1510.84	14	0.9	756.426	2	42.53	1	26433	20210302_EXPL5_nLC7_MEM_77min_DDA_Ancient_Human_calc_Palto247_30k.raw	2	439	452			PEAKS DB	P02768	187.07	26	23	23	Albumin OS=Homo sapiens OX=9606 GN=ALB PE=1 SV=2
38	56	P02768	K.VFDEFKPLVEEPQN(+.98)LIK.Q	Y	43.52	2045.07	17	4.5	682.701	3	58.44	1	37426	20210302_EXPL5_nLC7_MEM_77min_DDA_Ancient_Human_calc_Palto247_30k.raw	1	397	413	Deamidation (NQ)	N14:Deamidation (NQ):8.69	PEAKS DB	P02768	187.07	26	23	23	Albumin OS=Homo sapiens OX=9606 GN=ALB PE=1 SV=2
38	56	P02768	R.RPC(+57.02)FSALEVDETYVPK.E	Y	42.66	1909.92	16	6.9	637.653	3	44.86	1	28056	20210302_EXPL5_nLC7_MEM_77min_DDA_Ancient_Human_calc_Palto247_30k.raw	2	509	524	Carbamidomethylation	C3:Carbamidomethylation:1000.00	PEAKS DB	P02768	187.07	26	23	23	Albumin OS=Homo sapiens OX=9606 GN=ALB PE=1 SV=2
38	56	P02768	R.HPDYSVVLLLR.L	Y	38.94	1310.73	11	1	656.375	2	49.76	1	31418	20210302_EXPL5_nLC7_MEM_77min_DDA_Ancient_Human_calc_Palto247_30k.raw	2	362	372			PEAKS DB	P02768	187.07	26	23	23	Albumin OS=Homo sapiens OX=9606 GN=ALB PE=1 SV=2
38	56	P02768	K.VPQ(+.98)VSTPTLVEVSR.N	Y	37.44	1511.82	14	6.1	756.922	2	41.55	1	25788	20210302_EXPL5_nLC7_MEM_77min_DDA_Ancient_Human_calc_Palto247_30k.raw	2	439	452	Deamidation (NQ)	Q3:Deamidation (NQ):1000.00	PEAKS DB	P02768	187.07	26	23	23	Albumin OS=Homo sapiens OX=9606 GN=ALB PE=1 SV=2
38	56	P02768	R.FPKAEFAEVSK.L	Y	36.66	1251.65	11	1.5	418.224	3	30.98	1	18532	20210302_EXPL5_nLC7_MEM_77min_DDA_Ancient_Human_calc_Palto247_30k.raw	2	247	257			PEAKS DB	P02768	187.07	26	23	23	Albumin OS=Homo sapiens OX=9606 GN=ALB PE=1 SV=2
38	56	P02768	K.DVFLGM(+15.99)FLYE.Y	Y	35.31	1248.57	10	3.3	625.296	2	65.8	1	42498	20210302_EXPL5_nLC7_MEM_77min_DDA_Ancient_Human_calc_Palto247_30k.raw	1	348	357	Oxidation (M)	M6:Oxidation (M):1000.00	PEAKS DB	P02768	187.07	26	23	23	Albumin OS=Homo sapiens OX=9606 GN=ALB PE=1 SV=2
38	56	P02768	K.LVNEVTEFAK.T	Y	34.8	1148.61	10	1.4	575.312	2	36.48	1	22294	20210302_EXPL5_nLC7_MEM_77min_DDA_Ancient_Human_calc_Palto247_30k.raw	1	66	75			PEAKS DB	P02768	187.07	26	23	23	Albumin OS=Homo sapiens OX=9606 GN=ALB PE=1 SV=2
38	56	P02768	K.VFDEFKPLVEEPQ(+.98)N(+.98)LIKQ(+.98)N(+.98).C	Y	33.08	2290.13	19	3	764.385	3	59.69	1	38304	20210302_EXPL5_nLC7_MEM_77min_DDA_Ancient_Human_calc_Palto247_30k.raw	0	397	415	Deamidation (NQ)	Q13:Deamidation (NQ):1000.00;N14:Deamidation (NQ):1000.00;Q18:Deamidation (NQ):1000.00;N19:Deamidation (NQ):1000.00	PEAKS DB	P02768	187.07	26	23	23	Albumin OS=Homo sapiens OX=9606 GN=ALB PE=1 SV=2
38	56	P02768	R.FKDLGEENFK.A	Y	32.2	1225.6	10	-1.3	409.539	3	27.66	1	16243	20210302_EXPL5_nLC7_MEM_77min_DDA_Ancient_Human_calc_Palto247_30k.raw	1	35	44			PEAKS DB	P02768	187.07	26	23	23	Albumin OS=Homo sapiens OX=9606 GN=ALB PE=1 SV=2
38	56	P02768	K.Q(+.98)TALVELVK.H	Y	31.8	1000.58	9	3	501.299	2	41.54	1	25778	20210302_EXPL5_nLC7_MEM_77min_DDA_Ancient_Human_calc_Palto247_30k.raw	1	550	558	Deamidation (NQ)	Q1:Deamidation (NQ):1000.00	PEAKS DB	P02768	187.07	26	23	23	Albumin OS=Homo sapiens OX=9606 GN=ALB PE=1 SV=2
38	56	P02768	F.LGM(+15.99)FLYEYAR.R	Y	31.35	1277.61	10	0	639.813	2	46.31	1	29100	20210302_EXPL5_nLC7_MEM_77min_DDA_Ancient_Human_calc_Palto247_30k.raw	1	351	360	Oxidation (M)	M3:Oxidation (M):1000.00	PEAKS DB	P02768	187.07	26	23	23	Albumin OS=Homo sapiens OX=9606 GN=ALB PE=1 SV=2
38	56	P02768	S.TPTLVEVSR.N	Y	31.02	1000.56	9	0.5	501.285	2	29.51	1	17518	20210302_EXPL5_nLC7_MEM_77min_DDA_Ancient_Human_calc_Palto247_30k.raw	1	444	452			PEAKS DB	P02768	187.07	26	23	23	Albumin OS=Homo sapiens OX=9606 GN=ALB PE=1 SV=2
38	56	P02768	R.FKDLGEEN(+.98)FK.A	Y	30.51	1226.58	10	-0.4	409.868	3	29.72	1	17643	20210302_EXPL5_nLC7_MEM_77min_DDA_Ancient_Human_calc_Palto247_30k.raw	1	35	44	Deamidation (NQ)	N8:Deamidation (NQ):1000.00	PEAKS DB	P02768	187.07	26	23	23	Albumin OS=Homo sapiens OX=9606 GN=ALB PE=1 SV=2
38	56	P02768	K.KQ(+.98)TALVELVK.H	Y	30.22	1128.68	10	-1	565.344	2	32.82	1	19800	20210302_EXPL5_nLC7_MEM_77min_DDA_Ancient_Human_calc_Palto247_30k.raw	1	549	558	Deamidation (NQ)	Q2:Deamidation (NQ):1000.00	PEAKS DB	P02768	187.07	26	23	23	Albumin OS=Homo sapiens OX=9606 GN=ALB PE=1 SV=2
38	56	P02768	K.LVN(+.98)EVTEFAK.T	Y	29.34	1149.59	10	2.7	575.805	2	35.74	1	21853	20210302_EXPL5_nLC7_MEM_77min_DDA_Ancient_Human_calc_Palto247_30k.raw	1	66	75	Deamidation (NQ)	N3:Deamidation (NQ):1000.00	PEAKS DB	P02768	187.07	26	23	23	Albumin OS=Homo sapiens OX=9606 GN=ALB PE=1 SV=2
38	56	P02768	R.LAKTYETTLEK.C	Y	29.17	1295.7	11	-1.9	432.906	3	21.28	1	11864	20210302_EXPL5_nLC7_MEM_77min_DDA_Ancient_Human_calc_Palto247_30k.raw	1	373	383			PEAKS DB	P02768	187.07	26	23	23	Albumin OS=Homo sapiens OX=9606 GN=ALB PE=1 SV=2
83	23	SEQF2573_02817	R.GAYTPTPAVSHSILLAN(+.98)GAGTEAGVR.T	N	61.31	2510.28	26	5.2	837.77	3	44.42	1	27767	20210302_EXPL5_nLC7_MEM_77min_DDA_Ancient_Human_calc_Palto247_30k.raw	3	113	138	Deamidation (NQ)	N17:Deamidation (NQ):1000.00	PEAKS DB	SEQF2573_02817	186.06	36	14	2	Phosphoglucomutase [HMT-888 Actinomyces dentalis DSM 19115]
83	23	SEQF2573_02817	R.IGADPLGGASVDYWGAIGER.Y	N	57.65	2002.97	20	5.7	1002.5	2	58.49	1	37457	20210302_EXPL5_nLC7_MEM_77min_DDA_Ancient_Human_calc_Palto247_30k.raw	1	238	257			PEAKS DB	SEQF2573_02817	186.06	36	14	2	Phosphoglucomutase [HMT-888 Actinomyces dentalis DSM 19115]
83	23	SEQF2573_02817	K.LAALSPQDVTATELAGEPIVDR.L	N	57.34	2265.19	22	4.8	1133.61	2	56.37	1	36052	20210302_EXPL5_nLC7_MEM_77min_DDA_Ancient_Human_calc_Palto247_30k.raw	2	475	496			PEAKS DB	SEQF2573_02817	186.06	36	14	2	Phosphoglucomutase [HMT-888 Actinomyces dentalis DSM 19115]
83	23	SEQF2573_02817	K.HFVPGLIDGSVGFGGEESAGASFLR.K	N	57.32	2505.23	25	6.5	836.089	3	58.75	1	37652	20210302_EXPL5_nLC7_MEM_77min_DDA_Ancient_Human_calc_Palto247_30k.raw	0	390	414			PEAKS DB	SEQF2573_02817	186.06	36	14	2	Phosphoglucomutase [HMT-888 Actinomyces dentalis DSM 19115]
83	23	SEQF2573_02817	R.VPVAEALDGPHVVK.H	Y	53.15	1429.79	14	1	477.605	3	33.82	1	20441	20210302_EXPL5_nLC7_MEM_77min_DDA_Ancient_Human_calc_Palto247_30k.raw	2	198	211			PEAKS DB	SEQF2573_02817	186.06	36	14	2	Phosphoglucomutase [HMT-888 Actinomyces dentalis DSM 19115]
83	23	SEQF2573_02817	R.RLVEVPVGFK.H	N	53.01	1142.68	10	1.2	572.348	2	37.36	1	22880	20210302_EXPL5_nLC7_MEM_77min_DDA_Ancient_Human_calc_Palto247_30k.raw	2	380	389			PEAKS DB	SEQF2573_02817	186.06	36	14	2	Phosphoglucomutase [HMT-888 Actinomyces dentalis DSM 19115]
83	23	SEQF2573_02817	K.RVPVAEALDGPHVVK.H	Y	48.08	1585.89	15	0.9	529.639	3	29.36	1	17402	20210302_EXPL5_nLC7_MEM_77min_DDA_Ancient_Human_calc_Palto247_30k.raw	2	197	211			PEAKS DB	SEQF2573_02817	186.06	36	14	2	Phosphoglucomutase [HMT-888 Actinomyces dentalis DSM 19115]
83	23	SEQF2573_02817	R.GAYTPTPAVSHSILLANGAGTEAGVR.T	N	47.13	2509.29	26	1.8	837.44	3	43.8	1	27375	20210302_EXPL5_nLC7_MEM_77min_DDA_Ancient_Human_calc_Palto247_30k.raw	1	113	138			PEAKS DB	SEQF2573_02817	186.06	36	14	2	Phosphoglucomutase [HMT-888 Actinomyces dentalis DSM 19115]
83	23	SEQF2573_02817	R.TAIEVLAGAGVTTAVDAR.G	N	46.93	1713.93	18	3.6	572.318	3	50.06	1	31543	20210302_EXPL5_nLC7_MEM_77min_DDA_Ancient_Human_calc_Palto247_30k.raw	2	95	112			PEAKS DB	SEQF2573_02817	186.06	36	14	2	Phosphoglucomutase [HMT-888 Actinomyces dentalis DSM 19115]
83	23	SEQF2573_02817	M.ALLASEIIAVTGK.S	N	41.96	1284.77	13	4.9	643.393	2	55.91	1	35721	20210302_EXPL5_nLC7_MEM_77min_DDA_Ancient_Human_calc_Palto247_30k.raw	1	430	442			PEAKS DB	SEQF2573_02817	186.06	36	14	2	Phosphoglucomutase [HMT-888 Actinomyces dentalis DSM 19115]
83	23	SEQF2573_02817	R.SQGTDGVLYIGR.D	N	39.73	1264.64	12	1	633.328	2	35.87	1	21881	20210302_EXPL5_nLC7_MEM_77min_DDA_Ancient_Human_calc_Palto247_30k.raw	2	72	83			PEAKS DB	SEQF2573_02817	186.06	36	14	2	Phosphoglucomutase [HMT-888 Actinomyces dentalis DSM 19115]
83	23	SEQF2573_02817	K.VTTADAWFAAR.P	N	36.74	1207.6	11	1.3	604.807	2	42.26	1	26249	20210302_EXPL5_nLC7_MEM_77min_DDA_Ancient_Human_calc_Palto247_30k.raw	1	512	522			PEAKS DB	SEQF2573_02817	186.06	36	14	2	Phosphoglucomutase [HMT-888 Actinomyces dentalis DSM 19115]
83	23	SEQF2573_02817	K.TLVSSSLIDR.V	N	35.9	1089.6	10	1.9	545.81	2	36.19	1	22069	20210302_EXPL5_nLC7_MEM_77min_DDA_Ancient_Human_calc_Palto247_30k.raw	4	363	372			PEAKS DB	SEQF2573_02817	186.06	36	14	2	Phosphoglucomutase [HMT-888 Actinomyces dentalis DSM 19115]
83	23	SEQF2573_02817	R.DTHGLSEPAWR.T	N	34.88	1267.59	11	0.2	423.539	3	31.42	1	18828	20210302_EXPL5_nLC7_MEM_77min_DDA_Ancient_Human_calc_Palto247_30k.raw	1	84	94			PEAKS DB	SEQF2573_02817	186.06	36	14	2	Phosphoglucomutase [HMT-888 Actinomyces dentalis DSM 19115]
83	23	SEQF2573_02817	R.FGASAYAR.I	N	32.48	841.408	8	1.2	421.712	2	20.45	1	11281	20210302_EXPL5_nLC7_MEM_77min_DDA_Ancient_Human_calc_Palto247_30k.raw	1	455	462			PEAKS DB	SEQF2573_02817	186.06	36	14	2	Phosphoglucomutase [HMT-888 Actinomyces dentalis DSM 19115]
113	460	P08123	R.GETGPSGPVGPAGAVGPR.G	Y	63.08	1561.78	18	4.9	781.904	2	28.83	1	16984	20210302_EXPL5_nLC7_MEM_77min_DDA_Ancient_Human_calc_Palto247_30k.raw	1	979	996			PEAKS DB	P08123	184.5	15	16	3	Collagen alpha-2(I) chain OS=Homo sapiens OX=9606 GN=COL1A2 PE=1 SV=7
113	460	P08123	R.GSDGSVGPVGPAGPIGSAGPPGFPGAP(+31.99)GPK.G	N	61.78	2572.26	30	5.1	858.43	3	46.93	1	29452	20210302_EXPL5_nLC7_MEM_77min_DDA_Ancient_Human_calc_Palto247_30k.raw	1	235	264	Dihydroxy	P27:Dihydroxy:0.00	PEAKS PTM	P08123	184.5	15	16	3	Collagen alpha-2(I) chain OS=Homo sapiens OX=9606 GN=COL1A2 PE=1 SV=7
113	460	P08123	R.GSDGSVGPVGPAGPIGSAGPP(+31.99)GFPGAPGPK.G	N	61.56	2572.26	30	3.2	1287.14	2	46.93	1	29532	20210302_EXPL5_nLC7_MEM_77min_DDA_Ancient_Human_calc_Palto247_30k.raw	1	235	264	Dihydroxy	P21:Dihydroxy:0.00	PEAKS PTM	P08123	184.5	15	16	3	Collagen alpha-2(I) chain OS=Homo sapiens OX=9606 GN=COL1A2 PE=1 SV=7
113	460	P08123	K.HGN(+.98)RGETGPSGPVGPAGAVGPR.G	Y	56.65	2026.99	22	2.2	676.673	3	21.94	1	12278	20210302_EXPL5_nLC7_MEM_77min_DDA_Ancient_Human_calc_Palto247_30k.raw	2	975	996	Deamidation (NQ)	N3:Deamidation (NQ):1000.00	PEAKS DB	P08123	184.5	15	16	3	Collagen alpha-2(I) chain OS=Homo sapiens OX=9606 GN=COL1A2 PE=1 SV=7
113	460	P08123	R.TGPPGPSGISGPP(+31.99)GPPGPAGK.E	N	46.16	1812.9	21	3.2	907.46	2	28.72	1	16852	20210302_EXPL5_nLC7_MEM_77min_DDA_Ancient_Human_calc_Palto247_30k.raw	1	795	815	Dihydroxy	P13:Dihydroxy:0.00	PEAKS PTM	P08123	184.5	15	16	3	Collagen alpha-2(I) chain OS=Homo sapiens OX=9606 GN=COL1A2 PE=1 SV=7
113	460	P08123	R.GPP(+15.99)GESGAAGPTGPIGSR.G	N	45.06	1579.76	18	0.7	527.594	3	23.27	1	13160	20210302_EXPL5_nLC7_MEM_77min_DDA_Ancient_Human_calc_Palto247_30k.raw	1	592	609	Oxidation or Hydroxylation	P3:Oxidation or Hydroxylation:10.11	PEAKS PTM	P08123	184.5	15	16	3	Collagen alpha-2(I) chain OS=Homo sapiens OX=9606 GN=COL1A2 PE=1 SV=7
113	460	P08123	R.TGEVGAVGPP(+15.99)GFAGEK.G	Y	44.74	1487.73	16	3.8	744.873	2	31.91	1	19112	20210302_EXPL5_nLC7_MEM_77min_DDA_Ancient_Human_calc_Palto247_30k.raw	1	831	846	Oxidation or Hydroxylation	P10:Oxidation or Hydroxylation:7.65	PEAKS PTM	P08123	184.5	15	16	3	Collagen alpha-2(I) chain OS=Homo sapiens OX=9606 GN=COL1A2 PE=1 SV=7
113	460	P08123	R.GLHGEFGLPGP(+31.99)AGPR.G	N	44.71	1492.74	15	0.1	747.378	2	30.4	1	18139	20210302_EXPL5_nLC7_MEM_77min_DDA_Ancient_Human_calc_Palto247_30k.raw	1	574	588	Dihydroxy	P11:Dihydroxy:0.00	PEAKS PTM	P08123	184.5	15	16	3	Collagen alpha-2(I) chain OS=Homo sapiens OX=9606 GN=COL1A2 PE=1 SV=7
113	460	P08123	R.GEAGAAGPAGPAGPR.G	N	41.97	1234.61	15	0.4	618.31	2	16.62	1	8629	20210302_EXPL5_nLC7_MEM_77min_DDA_Ancient_Human_calc_Palto247_30k.raw	1	694	708			PEAKS DB	P08123	184.5	15	16	3	Collagen alpha-2(I) chain OS=Homo sapiens OX=9606 GN=COL1A2 PE=1 SV=7
113	460	P08123	R.GPSGPQGIR.G	N	40.23	867.456	9	0.6	434.736	2	14.73	1	7331	20210302_EXPL5_nLC7_MEM_77min_DDA_Ancient_Human_calc_Palto247_30k.raw	1	997	1005			PEAKS DB	P08123	184.5	15	16	3	Collagen alpha-2(I) chain OS=Homo sapiens OX=9606 GN=COL1A2 PE=1 SV=7
113	460	P08123	R.GLHGEFGLP(+15.99)GPAGPR.G	N	38.7	1476.75	15	-0.1	739.381	2	33.59	1	20331	20210302_EXPL5_nLC7_MEM_77min_DDA_Ancient_Human_calc_Palto247_30k.raw	1	574	588	Oxidation or Hydroxylation	P9:Oxidation or Hydroxylation:30.83	PEAKS PTM	P08123	184.5	15	16	3	Collagen alpha-2(I) chain OS=Homo sapiens OX=9606 GN=COL1A2 PE=1 SV=7
113	460	P08123	I.P(+15.99)GPVGAAGATGAR.G	N	38.46	1096.56	13	-0.2	549.288	2	26.04	1	15032	20210302_EXPL5_nLC7_MEM_77min_DDA_Ancient_Human_calc_Palto247_30k.raw	1	330	342	Oxidation or Hydroxylation	P1:Oxidation or Hydroxylation:45.01	PEAKS PTM	P08123	184.5	15	16	3	Collagen alpha-2(I) chain OS=Homo sapiens OX=9606 GN=COL1A2 PE=1 SV=7
113	460	P08123	R.GSDGSVGPVGPAGPIGSAGPPGY(sub F)PGC(sub A)PGPK.G	N	38.41	2588.23	30	8.9	1295.14	2	44.74	1	28007	20210302_EXPL5_nLC7_MEM_77min_DDA_Ancient_Human_calc_Palto247_30k.raw	1	235	264			SPIDER	P08123	184.5	15	16	3	Collagen alpha-2(I) chain OS=Homo sapiens OX=9606 GN=COL1A2 PE=1 SV=7
113	460	P08123	E.SGAAGPTGPIGSR.G	N	35.68	1126.57	13	-1.1	564.293	2	19.2	1	10412	20210302_EXPL5_nLC7_MEM_77min_DDA_Ancient_Human_calc_Palto247_30k.raw	1	597	609			PEAKS DB	P08123	184.5	15	16	3	Collagen alpha-2(I) chain OS=Homo sapiens OX=9606 GN=COL1A2 PE=1 SV=7
113	460	P08123	R.GIP(+15.99)GPVGAAGATGAR.G	N	35.23	1266.67	15	0.8	634.342	2	26.04	1	15222	20210302_EXPL5_nLC7_MEM_77min_DDA_Ancient_Human_calc_Palto247_30k.raw	1	328	342	Oxidation or Hydroxylation	P3:Oxidation or Hydroxylation:11.50	PEAKS PTM	P08123	184.5	15	16	3	Collagen alpha-2(I) chain OS=Homo sapiens OX=9606 GN=COL1A2 PE=1 SV=7
113	460	P08123	R.GEVGPAGPN(+.98)GFAGPAGAAGQ(+.98)PGC(sub A)KGER.G	N	32.9	2410.1	27	6.9	804.379	3	30.4	1	18116	20210302_EXPL5_nLC7_MEM_77min_DDA_Ancient_Human_calc_Palto247_30k.raw	1	715	741	Deamidation (NQ)	N9:Deamidation (NQ):1000.00;Q20:Deamidation (NQ):1000.00	SPIDER	P08123	184.5	15	16	3	Collagen alpha-2(I) chain OS=Homo sapiens OX=9606 GN=COL1A2 PE=1 SV=7
113	460	P08123	R.PGPIGPAGAR.G	N	31.54	891.493	10	0.9	446.754	2	18.93	1	10256	20210302_EXPL5_nLC7_MEM_77min_DDA_Ancient_Human_calc_Palto247_30k.raw	1	477	486			PEAKS DB	P08123	184.5	15	16	3	Collagen alpha-2(I) chain OS=Homo sapiens OX=9606 GN=COL1A2 PE=1 SV=7
113	460	P08123	R.GPAGPSGPAGK.D	N	30.3	894.456	11	-2.1	448.234	2	10.25	1	4242	20210302_EXPL5_nLC7_MEM_77min_DDA_Ancient_Human_calc_Palto247_30k.raw	1	1054	1064			PEAKS DB	P08123	184.5	15	16	3	Collagen alpha-2(I) chain OS=Homo sapiens OX=9606 GN=COL1A2 PE=1 SV=7
68	254	SEQF2573_00102	R.AGTHVEFVLGQ(+.98)IR.A	N	57.88	1426.76	13	3.7	714.388	2	43.86	1	27352	20210302_EXPL5_nLC7_MEM_77min_DDA_Ancient_Human_calc_Palto247_30k.raw	2	144	156	Deamidation (NQ)	Q11:Deamidation (NQ):1000.00	PEAKS DB	SEQF2573_00102	175.91	48	16	5	Triosephosphate isomerase [HMT-888 Actinomyces dentalis DSM 19115]
68	254	SEQF2573_00102	R.AGTHVEFVLGQIR.A	N	56.43	1425.77	13	0.2	713.894	2	42.16	1	26182	20210302_EXPL5_nLC7_MEM_77min_DDA_Ancient_Human_calc_Palto247_30k.raw	3	144	156			PEAKS DB	SEQF2573_00102	175.91	48	16	5	Triosephosphate isomerase [HMT-888 Actinomyces dentalis DSM 19115]
68	254	SEQF2573_00102	K.YGAQDVSIHDN(+.98)GAYTGEISTAM(+15.99)LTK.L	N	54.47	2658.21	25	4.4	887.082	3	43.11	1	26892	20210302_EXPL5_nLC7_MEM_77min_DDA_Ancient_Human_calc_Palto247_30k.raw	1	69	93	Deamidation (NQ); Oxidation (M)	N11:Deamidation (NQ):100.04;M22:Oxidation (M):1000.00	PEAKS DB	SEQF2573_00102	175.91	48	16	5	Triosephosphate isomerase [HMT-888 Actinomyces dentalis DSM 19115]
68	254	SEQF2573_00102	G.THVEFVLGQIR.A	N	52.55	1297.71	11	2.1	649.866	2	41.27	1	25571	20210302_EXPL5_nLC7_MEM_77min_DDA_Ancient_Human_calc_Palto247_30k.raw	1	146	156			PEAKS DB	SEQF2573_00102	175.91	48	16	5	Triosephosphate isomerase [HMT-888 Actinomyces dentalis DSM 19115]
68	254	SEQF2573_00102	R.IVIAYEPIWAIGTGETATAADAQEVC(+57.02)GAIR.A	Y	52.44	3145.58	30	1.6	1049.53	3	62.3	1	40111	20210302_EXPL5_nLC7_MEM_77min_DDA_Ancient_Human_calc_Palto247_30k.raw	1	170	199	Carbamidomethylation	C26:Carbamidomethylation:1000.00	PEAKS DB	SEQF2573_00102	175.91	48	16	5	Triosephosphate isomerase [HMT-888 Actinomyces dentalis DSM 19115]
68	254	SEQF2573_00102	R.TVQTIVEADSLPLK.Y	Y	48.58	1512.84	14	-1.1	757.426	2	48.06	1	30248	20210302_EXPL5_nLC7_MEM_77min_DDA_Ancient_Human_calc_Palto247_30k.raw	5	55	68			PEAKS DB	SEQF2573_00102	175.91	48	16	5	Triosephosphate isomerase [HMT-888 Actinomyces dentalis DSM 19115]
68	254	SEQF2573_00102	R.RAGTHVEFVLGQIR.A	Y	47.09	1581.87	14	2.1	528.3	3	36.44	1	22260	20210302_EXPL5_nLC7_MEM_77min_DDA_Ancient_Human_calc_Palto247_30k.raw	1	143	156			PEAKS DB	SEQF2573_00102	175.91	48	16	5	Triosephosphate isomerase [HMT-888 Actinomyces dentalis DSM 19115]
68	254	SEQF2573_00102	R.TVQ(+.98)TIVEADSLPLK.Y	Y	45.36	1513.82	14	2.6	757.921	2	50.02	1	31628	20210302_EXPL5_nLC7_MEM_77min_DDA_Ancient_Human_calc_Palto247_30k.raw	3	55	68	Deamidation (NQ)	Q3:Deamidation (NQ):1000.00	PEAKS DB	SEQF2573_00102	175.91	48	16	5	Triosephosphate isomerase [HMT-888 Actinomyces dentalis DSM 19115]
68	254	SEQF2573_00102	R.AALREDFGAATADATR.I	Y	44.29	1634.8	16	0.1	545.941	3	30.51	1	18200	20210302_EXPL5_nLC7_MEM_77min_DDA_Ancient_Human_calc_Palto247_30k.raw	4	200	215			PEAKS DB	SEQF2573_00102	175.91	48	16	5	Triosephosphate isomerase [HMT-888 Actinomyces dentalis DSM 19115]
68	254	SEQF2573_00102	R.RAGTHVEFVLGQ(+.98)IR.A	Y	43.86	1582.86	14	0.7	528.627	3	37.99	1	23348	20210302_EXPL5_nLC7_MEM_77min_DDA_Ancient_Human_calc_Palto247_30k.raw	1	143	156	Deamidation (NQ)	Q12:Deamidation (NQ):1000.00	PEAKS DB	SEQF2573_00102	175.91	48	16	5	Triosephosphate isomerase [HMT-888 Actinomyces dentalis DSM 19115]
68	254	SEQF2573_00102	K.LGC(+57.02)SYVVM(+15.99)GH.S	N	43.68	1137.49	10	0.3	569.755	2	26	1	15084	20210302_EXPL5_nLC7_MEM_77min_DDA_Ancient_Human_calc_Palto247_30k.raw	1	94	103	Carbamidomethylation; Oxidation (M)	C3:Carbamidomethylation:1000.00;M8:Oxidation (M):1000.00	PEAKS DB	SEQF2573_00102	175.91	48	16	5	Triosephosphate isomerase [HMT-888 Actinomyces dentalis DSM 19115]
68	254	SEQF2573_00102	T.H(+57.02)VEFVLGQIR.A	N	42.9	1253.69	10	3	627.853	2	40.29	1	24922	20210302_EXPL5_nLC7_MEM_77min_DDA_Ancient_Human_calc_Palto247_30k.raw	1	147	156	Carbamidomethylation (DHKE X@N-term)	H1:Carbamidomethylation (DHKE X@N-term):80.00	PEAKS PTM	SEQF2573_00102	175.91	48	16	5	Triosephosphate isomerase [HMT-888 Actinomyces dentalis DSM 19115]
68	254	SEQF2573_00102	K.LGC(+57.02)SYVVM(+15.99)GHSER.R	N	42.86	1509.67	13	-2.6	504.229	3	21.26	1	11791	20210302_EXPL5_nLC7_MEM_77min_DDA_Ancient_Human_calc_Palto247_30k.raw	1	94	106	Carbamidomethylation; Oxidation (M)	C3:Carbamidomethylation:1000.00;M8:Oxidation (M):1000.00	PEAKS DB	SEQF2573_00102	175.91	48	16	5	Triosephosphate isomerase [HMT-888 Actinomyces dentalis DSM 19115]
68	254	SEQF2573_00102	R.IVIAYEPIWAIG.T	N	41.97	1343.75	12	1.1	672.882	2	65.4	1	42210	20210302_EXPL5_nLC7_MEM_77min_DDA_Ancient_Human_calc_Palto247_30k.raw	1	170	181			PEAKS DB	SEQF2573_00102	175.91	48	16	5	Triosephosphate isomerase [HMT-888 Actinomyces dentalis DSM 19115]
68	254	SEQF2573_00102	R.IVIAYEPIWAIGTG.E	N	40.68	1501.82	14	2.9	751.918	2	64.97	1	41925	20210302_EXPL5_nLC7_MEM_77min_DDA_Ancient_Human_calc_Palto247_30k.raw	1	170	183			PEAKS DB	SEQF2573_00102	175.91	48	16	5	Triosephosphate isomerase [HMT-888 Actinomyces dentalis DSM 19115]
68	254	SEQF2573_00102	R.EDFGAATADATR.I	Y	38.46	1223.54	12	1.1	612.779	2	24.95	1	14367	20210302_EXPL5_nLC7_MEM_77min_DDA_Ancient_Human_calc_Palto247_30k.raw	1	204	215			PEAKS DB	SEQF2573_00102	175.91	48	16	5	Triosephosphate isomerase [HMT-888 Actinomyces dentalis DSM 19115]
68	254	SEQF2573_00102	R.AGTH(+26.02)VEFVLGQIR.A	N	38.06	1451.79	13	3.2	726.904	2	45.61	1	28619	20210302_EXPL5_nLC7_MEM_77min_DDA_Ancient_Human_calc_Palto247_30k.raw	1	144	156	Acetaldehyde +26	H4:Acetaldehyde +26:1000.00	PEAKS PTM	SEQF2573_00102	175.91	48	16	5	Triosephosphate isomerase [HMT-888 Actinomyces dentalis DSM 19115]
68	254	SEQF2573_00102	K.C(+57.02)EVLVIPPFTDIR.T	N	37.34	1557.82	13	5.1	779.923	2	60.56	1	38901	20210302_EXPL5_nLC7_MEM_77min_DDA_Ancient_Human_calc_Palto247_30k.raw	1	42	54	Carbamidomethylation	C1:Carbamidomethylation:1000.00	PEAKS DB	SEQF2573_00102	175.91	48	16	5	Triosephosphate isomerase [HMT-888 Actinomyces dentalis DSM 19115]
68	254	SEQF2573_00102	R.IVIAYEPIWAIGT.G	N	35.82	1444.8	13	3.4	723.408	2	65.31	1	42164	20210302_EXPL5_nLC7_MEM_77min_DDA_Ancient_Human_calc_Palto247_30k.raw	1	170	182			PEAKS DB	SEQF2573_00102	175.91	48	16	5	Triosephosphate isomerase [HMT-888 Actinomyces dentalis DSM 19115]
68	254	SEQF2573_00102	C.E(-18.01)VLVIPPFTDIR.T	N	31.96	1379.78	12	3.1	690.9	2	66.29	1	42758	20210302_EXPL5_nLC7_MEM_77min_DDA_Ancient_Human_calc_Palto247_30k.raw	1	43	54	Pyro-glu from E	E1:Pyro-glu from E:1000.00	PEAKS DB	SEQF2573_00102	175.91	48	16	5	Triosephosphate isomerase [HMT-888 Actinomyces dentalis DSM 19115]
68	254	SEQF2573_00102	R.IVIAYEPIWAIG(-.98).T	N	31.74	1342.76	12	4.3	672.393	2	64.82	1	41822	20210302_EXPL5_nLC7_MEM_77min_DDA_Ancient_Human_calc_Palto247_30k.raw	1	170	181	Amidation	G12:Amidation:1000.00	PEAKS PTM	SEQF2573_00102	175.91	48	16	5	Triosephosphate isomerase [HMT-888 Actinomyces dentalis DSM 19115]
68	254	SEQF2573_00102	G.THVEFVLGQ(+.98)IR.A	N	30.08	1298.7	11	0.7	433.907	3	43.08	1	26848	20210302_EXPL5_nLC7_MEM_77min_DDA_Ancient_Human_calc_Palto247_30k.raw	1	146	156	Deamidation (NQ)	Q9:Deamidation (NQ):1000.00	PEAKS DB	SEQF2573_00102	175.91	48	16	5	Triosephosphate isomerase [HMT-888 Actinomyces dentalis DSM 19115]
57	30	SEQF2575_01261	R.GLSTGLGDEGGFAPNLDSNR.E	N	62.39	1975.92	20	1.5	988.971	2	46.76	1	29367	20210302_EXPL5_nLC7_MEM_77min_DDA_Ancient_Human_calc_Palto247_30k.raw	2	197	216			PEAKS DB	SEQF2575_01261	175.85	48	15	4	Enolase [HMT-618 Actinomyces gerencseriae DSM 6844]
57	30	SEQF2575_01261	R.AAVPSGASTGAFEAVELR.D	N	61.57	1731.88	18	3.7	866.95	2	45.93	1	28768	20210302_EXPL5_nLC7_MEM_77min_DDA_Ancient_Human_calc_Palto247_30k.raw	3	35	52			PEAKS DB	SEQF2575_01261	175.85	48	15	4	Enolase [HMT-618 Actinomyces gerencseriae DSM 6844]
57	30	SEQF2575_01261	R.SGETEDVTIADLAVATNSGQIK.T	N	59.72	2218.1	22	2.8	1110.06	2	53.46	1	34002	20210302_EXPL5_nLC7_MEM_77min_DDA_Ancient_Human_calc_Palto247_30k.raw	2	367	388			PEAKS DB	SEQF2575_01261	175.85	48	15	4	Enolase [HMT-618 Actinomyces gerencseriae DSM 6844]
57	30	SEQF2575_01261	R.IEDALGEDAVYAGAGAFPR.F	Y	56.34	1920.92	19	2.8	961.471	2	52.12	1	33104	20210302_EXPL5_nLC7_MEM_77min_DDA_Ancient_Human_calc_Palto247_30k.raw	2	407	425			PEAKS DB	SEQF2575_01261	175.85	48	15	4	Enolase [HMT-618 Actinomyces gerencseriae DSM 6844]
57	30	SEQF2575_01261	R.GLSTGLGDEGGFAPN(+.98)LDSNR.E	N	55.52	1976.91	20	-0.1	989.461	2	48.01	1	30259	20210302_EXPL5_nLC7_MEM_77min_DDA_Ancient_Human_calc_Palto247_30k.raw	1	197	216	Deamidation (NQ)	N15:Deamidation (NQ):41.53	PEAKS DB	SEQF2575_01261	175.85	48	15	4	Enolase [HMT-618 Actinomyces gerencseriae DSM 6844]
57	30	SEQF2575_01261	K.VN(+.98)Q(+.98)IGSLTETLEAVEM(+15.99)AHR.A	N	45.83	2115.02	19	1.3	706.013	3	60.4	1	38766	20210302_EXPL5_nLC7_MEM_77min_DDA_Ancient_Human_calc_Palto247_30k.raw	2	338	356	Deamidation (NQ); Oxidation (M)	N2:Deamidation (NQ):1000.00;Q3:Deamidation (NQ):1000.00;M16:Oxidation (M):1000.00	PEAKS DB	SEQF2575_01261	175.85	48	15	4	Enolase [HMT-618 Actinomyces gerencseriae DSM 6844]
57	30	SEQF2575_01261	R.GLSTGLGDEGGFAPNLDSN(+.98)R.E	N	42.94	1976.91	20	-0.2	989.461	2	48.7	1	30703	20210302_EXPL5_nLC7_MEM_77min_DDA_Ancient_Human_calc_Palto247_30k.raw	1	197	216	Deamidation (NQ)	N19:Deamidation (NQ):9.28	PEAKS DB	SEQF2575_01261	175.85	48	15	4	Enolase [HMT-618 Actinomyces gerencseriae DSM 6844]
57	30	SEQF2575_01261	E.VQIVGDDFFVTNPER.L	N	42.28	1734.86	15	-0.2	868.436	2	53.65	1	34052	20210302_EXPL5_nLC7_MEM_77min_DDA_Ancient_Human_calc_Palto247_30k.raw	4	307	321			PEAKS DB	SEQF2575_01261	175.85	48	15	4	Enolase [HMT-618 Actinomyces gerencseriae DSM 6844]
57	30	SEQF2575_01261	R.GLSTGLGDEGGFAPN(+.98)LDSN(+.98)R.E	N	41.96	1977.89	20	0.9	989.954	2	48.67	1	30703	20210302_EXPL5_nLC7_MEM_77min_DDA_Ancient_Human_calc_Palto247_30k.raw	0	197	216	Deamidation (NQ)	N15:Deamidation (NQ):1000.00;N19:Deamidation (NQ):1000.00	PEAKS DB	SEQF2575_01261	175.85	48	15	4	Enolase [HMT-618 Actinomyces gerencseriae DSM 6844]
57	30	SEQF2575_01261	R.LGAN(+.98)AILGVSLAAAQA.S	N	40.57	1439.8	16	9.9	720.914	2	61.53	1	39578	20210302_EXPL5_nLC7_MEM_77min_DDA_Ancient_Human_calc_Palto247_30k.raw	1	106	121	Deamidation (NQ)	N4:Deamidation (NQ):88.19	PEAKS DB	SEQF2575_01261	175.85	48	15	4	Enolase [HMT-618 Actinomyces gerencseriae DSM 6844]
57	30	SEQF2575_01261	E.VQIVGDDFFVTN(+.98)PER.L	N	40.24	1735.84	15	2.9	868.931	2	55.4	1	35223	20210302_EXPL5_nLC7_MEM_77min_DDA_Ancient_Human_calc_Palto247_30k.raw	1	307	321	Deamidation (NQ)	N12:Deamidation (NQ):141.74	PEAKS DB	SEQF2575_01261	175.85	48	15	4	Enolase [HMT-618 Actinomyces gerencseriae DSM 6844]
57	30	SEQF2575_01261	R.EALELIVEAIGK.A	Y	39.52	1283.73	12	4.9	642.877	2	61.14	1	39303	20210302_EXPL5_nLC7_MEM_77min_DDA_Ancient_Human_calc_Palto247_30k.raw	1	217	228			PEAKS DB	SEQF2575_01261	175.85	48	15	4	Enolase [HMT-618 Actinomyces gerencseriae DSM 6844]
57	30	SEQF2575_01261	K.DFPIVSIEDPL.S	N	37.55	1243.63	11	2.2	622.825	2	65.35	1	42165	20210302_EXPL5_nLC7_MEM_77min_DDA_Ancient_Human_calc_Palto247_30k.raw	2	278	288			PEAKS DB	SEQF2575_01261	175.85	48	15	4	Enolase [HMT-618 Actinomyces gerencseriae DSM 6844]
57	30	SEQF2575_01261	K.VN(+.98)QIGSLTETLEAVEM(+15.99)AHR.A	N	36.6	2114.03	19	3	705.687	3	57.08	1	36509	20210302_EXPL5_nLC7_MEM_77min_DDA_Ancient_Human_calc_Palto247_30k.raw	1	338	356	Deamidation (NQ); Oxidation (M)	N2:Deamidation (NQ):9.34;M16:Oxidation (M):1000.00	PEAKS DB	SEQF2575_01261	175.85	48	15	4	Enolase [HMT-618 Actinomyces gerencseriae DSM 6844]
57	30	SEQF2575_01261	K.VNQIGSLTETLEAVEM(+15.99)AHR.A	N	35.86	2113.05	19	6.8	705.361	3	57.74	1	36828	20210302_EXPL5_nLC7_MEM_77min_DDA_Ancient_Human_calc_Palto247_30k.raw	2	338	356	Oxidation (M)	M16:Oxidation (M):1000.00	PEAKS DB	SEQF2575_01261	175.85	48	15	4	Enolase [HMT-618 Actinomyces gerencseriae DSM 6844]
57	30	SEQF2575_01261	K.AVANVNDIIAPK.V	N	35.36	1223.69	12	3.9	612.853	2	37.63	1	23081	20210302_EXPL5_nLC7_MEM_77min_DDA_Ancient_Human_calc_Palto247_30k.raw	1	67	78			PEAKS DB	SEQF2575_01261	175.85	48	15	4	Enolase [HMT-618 Actinomyces gerencseriae DSM 6844]
57	30	SEQF2575_01261	R.M(+15.99)GAEVYHALK.A	N	35.05	1133.55	10	1.2	567.785	2	19.65	1	10681	20210302_EXPL5_nLC7_MEM_77min_DDA_Ancient_Human_calc_Palto247_30k.raw	1	181	190	Oxidation (M)	M1:Oxidation (M):1000.00	PEAKS DB	SEQF2575_01261	175.85	48	15	4	Enolase [HMT-618 Actinomyces gerencseriae DSM 6844]
57	30	SEQF2575_01261	G.LGAANALLVK.V	N	33.88	968.602	10	1.2	485.309	2	35.36	1	21531	20210302_EXPL5_nLC7_MEM_77min_DDA_Ancient_Human_calc_Palto247_30k.raw	1	328	337			PEAKS DB	SEQF2575_01261	175.85	48	15	4	Enolase [HMT-618 Actinomyces gerencseriae DSM 6844]
57	30	SEQF2575_01261	K.GIGLGAANALLVK.V	Y	31.64	1195.73	13	-0.4	598.871	2	50.2	1	31742	20210302_EXPL5_nLC7_MEM_77min_DDA_Ancient_Human_calc_Palto247_30k.raw	1	325	337			PEAKS DB	SEQF2575_01261	175.85	48	15	4	Enolase [HMT-618 Actinomyces gerencseriae DSM 6844]
57	30	SEQF2575_01261	G.LGAAN(+.98)ALLVK.V	N	31.33	969.586	10	0.9	485.801	2	35.63	1	21685	20210302_EXPL5_nLC7_MEM_77min_DDA_Ancient_Human_calc_Palto247_30k.raw	2	328	337	Deamidation (NQ)	N5:Deamidation (NQ):1000.00	PEAKS DB	SEQF2575_01261	175.85	48	15	4	Enolase [HMT-618 Actinomyces gerencseriae DSM 6844]
57	30	SEQF2575_01261	R.LGAN(+.98)AILGVSLAAAQ(+.98)A.S	N	29.78	1440.78	16	4.2	721.402	2	62.42	1	40202	20210302_EXPL5_nLC7_MEM_77min_DDA_Ancient_Human_calc_Palto247_30k.raw	1	106	121	Deamidation (NQ)	N4:Deamidation (NQ):1000.00;Q15:Deamidation (NQ):1000.00	PEAKS DB	SEQF2575_01261	175.85	48	15	4	Enolase [HMT-618 Actinomyces gerencseriae DSM 6844]
57	30	SEQF2575_01261	R.IN(+.98)KYNQLLR.I	N	29.54	1161.65	9	-2.2	388.223	3	27.31	1	15965	20210302_EXPL5_nLC7_MEM_77min_DDA_Ancient_Human_calc_Palto247_30k.raw	1	398	406	Deamidation (NQ)	N2:Deamidation (NQ):42.60	PEAKS DB	SEQF2575_01261	175.85	48	15	4	Enolase [HMT-618 Actinomyces gerencseriae DSM 6844]
57	30	SEQF2575_01261	K.GIGLGAAN(+.98)ALLVK.V	Y	29.16	1196.71	13	0	599.364	2	53.19	1	33831	20210302_EXPL5_nLC7_MEM_77min_DDA_Ancient_Human_calc_Palto247_30k.raw	1	325	337	Deamidation (NQ)	N8:Deamidation (NQ):1000.00	PEAKS DB	SEQF2575_01261	175.85	48	15	4	Enolase [HMT-618 Actinomyces gerencseriae DSM 6844]
57	30	SEQF2575_01261	K.VVGFDAADQR.G	Y	29.03	1076.53	10	1.6	539.271	2	26.72	1	15608	20210302_EXPL5_nLC7_MEM_77min_DDA_Ancient_Human_calc_Palto247_30k.raw	1	79	88			PEAKS DB	SEQF2575_01261	175.85	48	15	4	Enolase [HMT-618 Actinomyces gerencseriae DSM 6844]
117	640	C0HJP6	R.GSDGSVGPVGPAGPIGSAGPPGFPGAP(+31.99)GPK.G	N	61.78	2572.26	30	5.1	858.43	3	46.93	1	29452	20210302_EXPL5_nLC7_MEM_77min_DDA_Ancient_Human_calc_Palto247_30k.raw	1	111	140	Dihydroxy	P27:Dihydroxy:0.00	PEAKS PTM	C0HJP6	175.31	23	17	5	Collagen alpha-2(I) chain (Fragments) OS=Macrauchenia sp. OX=1563127 GN=COL1A2 PE=1 SV=1
117	640	C0HJP6	R.GSDGSVGPVGPAGPIGSAGPP(+31.99)GFPGAPGPK.G	N	61.56	2572.26	30	3.2	1287.14	2	46.93	1	29532	20210302_EXPL5_nLC7_MEM_77min_DDA_Ancient_Human_calc_Palto247_30k.raw	1	111	140	Dihydroxy	P21:Dihydroxy:0.00	PEAKS PTM	C0HJP6	175.31	23	17	5	Collagen alpha-2(I) chain (Fragments) OS=Macrauchenia sp. OX=1563127 GN=COL1A2 PE=1 SV=1
117	640	C0HJP6	R.GYPGN(+.98)SGPVGAAGAPGSPGPVGPTGK(+57.02).H	Y	52.93	2263.09	26	-0.5	1132.55	2	32.08	1	19430	20210302_EXPL5_nLC7_MEM_77min_DDA_Ancient_Human_calc_Palto247_30k.raw	1	752	777	Deamidation (NQ); Carbamidomethylation (DHKE X@N-term)	N5:Deamidation (NQ):1000.00;K26:Carbamidomethylation (DHKE X@N-term):82.36	PEAKS PTM	C0HJP6	175.31	23	17	5	Collagen alpha-2(I) chain (Fragments) OS=Macrauchenia sp. OX=1563127 GN=COL1A2 PE=1 SV=1
117	640	C0HJP6	R.GEAGPAGPAGPAGPR.G	N	51.74	1260.62	15	0.2	631.318	2	18.95	1	10209	20210302_EXPL5_nLC7_MEM_77min_DDA_Ancient_Human_calc_Palto247_30k.raw	1	512	526			PEAKS DB	C0HJP6	175.31	23	17	5	Collagen alpha-2(I) chain (Fragments) OS=Macrauchenia sp. OX=1563127 GN=COL1A2 PE=1 SV=1
117	640	C0HJP6	K.GEIGPVGNPGPAGPAGPR.G	N	50.73	1598.82	18	3.6	800.418	2	32.95	1	19881	20210302_EXPL5_nLC7_MEM_77min_DDA_Ancient_Human_calc_Palto247_30k.raw	1	141	158			PEAKS DB	C0HJP6	175.31	23	17	5	Collagen alpha-2(I) chain (Fragments) OS=Macrauchenia sp. OX=1563127 GN=COL1A2 PE=1 SV=1
[truncated: 5,913 more rows]

## Sheet: Wash blank 0623_post SLB
Protein Group	Protein ID	Protein Accession	Peptide	Unique	-10lgP	Mass	Length	ppm	m/z	z	RT	Fraction	Scan	Source File	#Feature	Start	End	PTM	AScore	Found By	Accession	Protein Score -10lgP	Coverage (%)	#Peptides	#Unique	Description
[truncated: 148 more rows]

[truncated: 4 more sheets: Shell Control A_pre SLB, Shell Control B_post SLB, Deamidation_bulk, Deamidation_site specific]
