# Supplementary material for: Bioarchaeological and paleogenomic profiling of the unusual Neolithic burial from Grotta di Pietra Sant’Angelo (Calabria, Italy)
Source: Sci Rep. 2023 Jul 24;13:11978. doi: 10.1038/s41598-023-39250-y (PMC10366206; doi:10.1038/s41598-023-39250-y)
Supplement: Supplementary file 3 — Supplementary Tables. [file 41598_2023_39250_MOESM3_ESM.xlsx]

## Sheet: S1
Supplementary Table S1: List of the 50 most abundant microbial species identified in the dental calculus.
Most probable origin, following the literature*. Depth (DoC) and breadth of coverage (>1x) were calculated using BEDTools. Deamination rates at the 5' ends of DNA fragments were calculated for the first 10 bases using mapDamage. −Δ % refers to the negative difference proportion introduced by Hübler et al. (2019). Reads with PMDS>1 were identified using the same procedure of Skoglund et al. (2014)
Species	Most probable origin*	Reads	Reads with PMDS > 1	DoC	>1x (%)	C-T 5' (%)	−Δ %
Pseudopropionibacterium propionicum	Human	5230	1802	0.09	8.9	14	1
Treponema denticola	Human	5213	1386	0.1	10.2	13.8	1
Desulfomicrobium orale	Human	5212	1796	0.1	9.7	18.5	1
Tannerella forsythia	Human	5196	1705	0.08	8.2	17.8	1
Campylobacter rectus	Human	4850	1581	0.1	9.9	17.5	1
Actinomyces gerencseriae	Human	4708	1639	0.07	7.6	15.2	1
Actinomyces dentalis	Human	4666	1487	0.08	8.3	12.3	1
Treponema socranskii	Human	4635	1702	0.09	8.5	15.3	1
Johnsonella ignava	Human	4091	796	0.09	9.3	10.7	1
Treponema maltophilum	Human	3861	1291	0.08	8.1	15	1
Filifactor alocis	Human	3293	898	0.09	9.2	17.7	1
Phocaeicola abscessus	Human	3112	781	0.07	6.6	16.3	1
Parvimonas micra	Human	3027	676	0.1	10.4	15.3	1
Treponema putidum	Human	2645	821	0.05	5	12.8	1
Capnocytophaga ochracea	Human	2512	805	0.05	5.2	17.4	1
Campylobacter gracilis	Human	2212	860	0.05	4.9	15.9	1
Methanobrevibacter oralis	Human	1967	429	0.06	1.7	8.4	1
Streptococcus intermedius	Human	1895	540	0.06	5.6	14.1	1
Porphyromonas gingivalis	Human	1774	569	0.04	3.9	17.2	1
Prevotella conceptionensis	Human	1663	604	0.02	2.1	17.1	1
Actinomyces oris	Human	1548	562	0.03	2.9	14.3	1
Leptotrichia buccalis	Human	1503	456	0.03	3.1	16.6	1
Streptococcus sanguinis	Human	1497	542	0.04	3.5	13	1
Treponema lecithinolyticum	Human	1386	404	0.03	3.2	16.5	1
Campylobacter showae	Human	1237	418	0.03	2.9	16.5	1
Catonella morbi	Human	1201	393	0.02	1.8	15.6	1
Corynebacterium matruchotii	Human	1099	452	0.02	1.9	18.3	1
Fusobacterium nucleatum	Human	1042	327	0.02	2.2	17.9	1
Treponema medium	Human	985	320	0.02	2	13.9	1
Bacteroides heparinolyticus	Human	908	283	0.01	1.3	16.3	1
Streptococcus anginosus	Human	786	240	0.03	2.5	14.9	1
Actinomyces johnsonii	Human	761	298	0.01	1.2	15	1
Fusobacterium hwasookii	Human	757	229	0.02	1.6	16.5	1
Actinomyces naeslundii	Human	754	264	0.01	1.4	14.2	1
Leptotrichia trevisanii	Human	689	222	0.01	1.3	14.1	1
Streptococcus gordonii	Human	609	221	0.02	1.5	12.5	1
Methanobrevibacter gottschalkii	Human	572	185	0.01	1.3	7.8	0.9
Selenomonas sputigena	Human	559	182	0.01	1.2	11.9	1
Selenomonas noxia	Human	538	192	0.01	1.4	16.7	1
Prevotella intermedia	Human	532	181	0.01	1	17.7	1
Prevotella loescheii	Human	511	175	0.007	0.7	17.4	1
Eikenella corrodens	Human	509	195	0.01	1.2	14.5	1
Actinomyces culturomici	Human	468	192	0.09	0.9	8.3	1
Actinomyces viscosus	Human	449	171	0.007	0.7	13.1	1
Prevotella maculosa	Human	428	140	0.007	0.7	14.4	1
Lautropia mirabilis	Human	402	191	0.007	0.7	20.3	1
Prevotella saccharolytica	Human	377	126	0.007	0.7	15.6	1
Streptococcus australis	Human	369	134	0.01	1.1	13.2	1
Leptotrichia hofstadii	Human	354	104	0.007	0.7	11.5	1
Methanobrevibacter millerae	Human	302	103	0.005	0.5	10.4	1
*references
https://doi.org/10.1186/s12866-020-01801-y
10.1128/JCM.43.11.5721-5732.2005
https://doi.org/10.1186/1471-2180-9-259
https://doi.org/10.1111/apm.12015
https://doi.org/10.3390%2Fjcm9082347
https://doi.org/10.1002/pmic.200900448
10.1128/JCM.02487-10
https://doi.org/10.1016/j.sjbs.2022.103317
https://doi.org/10.3389/fmicb.2015.00119
10.1088/1752-7163/aa7c24
https://doi.org/10.1038/s41598-020-57450-8
https://doi.org/10.4103%2F0972-124X.181247
https://doi.org/10.3390/microorganisms7090319
https://doi.org/10.1159/000524494

## Sheet: S2
Supplementary Table S2: Count of most common bacterial pathogens found in the DNA reads generated from SLB second lower left molar. The values are expressed in count per million reads (CPM). A value higher than 10 CPM is considered for taxa relevantly present within the samples.
Species	SLB
Bacillus_anthracis	0
Bacillus_cereus	0
Borrelia	0.493536
Brucella	0
Campylobacter_jejuni	0
Clostridioides_difficile	0.197415
Clostridium_botulinum	0
Clostridium_perfringens	0
Clostridium_tetani	0.296122
Corynebacterium_diphtheriae	0.098707
Escherichia_coli	0
Francisella_tularensis	0
Haemophilus	0.296122
Klebsiella_pneumoniae	0.394829
Legionella	1.97415
Listeria	0.394829
Mycobacterium_haemophilum	0.493536
Mycobacterium_leprae	1.08578
Mycobacterium_tuberculosis	0.197415
Mycoplasma	1.3819
Neisseria_gonorrhoeae	0
Neisseria_meningitidis	0.098707
Porphyromonas_gingivalis	0.394829
Pseudomonas_aeruginosa	2.6651
Salmonella	0.296122
Serratia_marcescens	1.2832
Shigella	0
Staphylococcus_aureus	0.098707
Streptococcus_gordonii	0
Streptococcus_mutans	0.098707
Streptococcus_pneumoniae	0
Treponema_pallidum	0
Vibrio_cholerae	0
Yersinia_enterocolitica	0
Yersinia_pestis	0

## Sheet: S3
Supplementary Table S3: Description of human proteins identified in SLB dental calculus sample (data from https://www.genecards.org/).
GENE	Description
LTF	The protein is a major iron-binding protein in milk and body secretions with an antimicrobial activity, making it an important component of the non-specific immune system. The protein demonstrates a broad spectrum of properties, including regulation of iron homeostasis, host defense against a broad range of microbial infections, anti-inflammatory activity, regulation of cellular growth and differ…
CTSG	The protein encoded by this gene, a member of the peptidase S1 protein family, is found in azurophil granules of neutrophilic polymorphonuclear leukocytes. The encoded protease has a specificity similar to that of chymotrypsin C, and may participate in the killing and digestion of engulfed pathogens, and in connective tissue remodeling at sites of inflammation. In addition, the encoded protein is…
DEFA4	Defensins are a family of antimicrobial and cytotoxic peptides thought to be involved in host defense. They are abundant in the granules of neutrophils and also found in the epithelia of mucosal surfaces such as those of the intestine, respiratory tract, urinary tract, and vagina. Members of the defensin family are highly similar in protein sequence and distinguished by a conserved cysteine motif…
SBSN	Poorly characterised protein with a role in several human diseases, including cancer, lupus and dermatitis (Tan et al., 2022)
COL1A1	This gene encodes the pro-alpha1 chains of type I collagen whose triple helix comprises two alpha1 chains and one alpha2 chain. Type I is a fibril-forming collagen found in most connective tissues and is abundant in bone, cornea, dermis and tendon.
LYZ	This gene encodes human lysozyme, whose natural substrate is the bacterial cell wall peptidoglycan (cleaving the beta[1-4]glycosidic linkages between N-acetylmuramic acid and N-acetylglucosamine). Lysozyme is one of the antimicrobial agents found in human milk, and is also present in spleen, lung, kidney, white blood cells, plasma, saliva, and tears. The protein has antibacterial activity against…
PGLYRP1	Enables peptidoglycan binding activity and peptidoglycan immune receptor activity. Involved in antimicrobial humoral immune response mediated by antimicrobial peptide; killing of cells of other organism; and response to bacterium. Located in extracellular exosome.
COL1A2	This gene encodes the pro-alpha2 chain of type I collagen whose triple helix comprises two alpha1 chains and one alpha2 chain. Type I is a fibril-forming collagen found in most connective tissues and is abundant in bone, cornea, dermis and tendon.
PRTN3	Enables enzyme binding activity; serine-type endopeptidase activity; and signaling receptor binding activity. Involved in several processes, including mature conventional dendritic cell differentiation; membrane protein ectodomain proteolysis; and neutrophil extravasation. Located in azurophil granule lumen; cytosol; and plasma membrane raft. Colocalizes with plasma membrane.
DEFA3	Defensins are a family of antimicrobial and cytotoxic peptides thought to be involved in host defense. They are abundant in the granules of neutrophils and also found in the epithelia of mucosal surfaces such as those of the intestine, respiratory tract, urinary tract, and vagina. Members of the defensin family are highly similar in protein sequence and distinguished by a conserved cysteine motif…
SERPINC1	The protein encoded by this gene, antithrombin III, is a plasma protease inhibitor and a member of the serpin superfamily. This protein inhibits thrombin as well as other activated serine proteases of the coagulation system, and it regulates the blood coagulation cascade. The protein includes two functional domains: the heparin binding-domain at the N-terminus of the mature protein, and the react…
CP	The protein encoded by this gene is a metalloprotein that binds most of the copper in plasma and is involved in the peroxidation of Fe(II)transferrin to Fe(III) transferrin. Mutations in this gene cause aceruloplasminemia, which results in iron accumulation and tissue damage, and is associated with diabetes and neurologic abnormalities.
MPO	Myeloperoxidase (MPO) is a heme protein synthesized during myeloid differentiation that constitutes the major component of neutrophil azurophilic granules. Produced as a single chain precursor, myeloperoxidase is subsequently cleaved into a light and heavy chain. The mature myeloperoxidase is a tetramer composed of 2 light chains and 2 heavy chains. This enzyme produces hypohalous acids central t…
S100A8	The protein encoded by this gene is a member of the S100 family of proteins containing 2 EF-hand calcium-binding motifs. S100 proteins are localized in the cytoplasm and/or nucleus of a wide range of cells, and involved in the regulation of a number of cellular processes such as cell cycle progression and differentiation. S100 genes include at least 13 members which are located as a cluster on ch…
C3	Complement component C3 plays a central role in the activation of complement system. Its activation is required for both classical and alternative complement activation pathways. The encoded preproprotein is proteolytically processed to generate alpha and beta subunits that form the mature protein, which is then further processed to generate numerous peptide products. The C3a peptide, also known …
BPI	This gene encodes a lipopolysaccharide binding protein. It is associated with human neutrophil granules and has antimicrobial activity against gram-negative organisms.
SERPINB1	The protein encoded by this gene is a member of the serpin family of proteinase inhibitors. Members of this family maintain homeostasis by neutralizing overexpressed proteinase activity through their function as suicide substrates. This protein inhibits the neutrophil-derived proteinases neutrophil elastase, cathepsin G, and proteinase-3 and thus protects tissues from damage at inflammatory sites.
ELANE	Elastases form a subfamily of serine proteases that hydrolyze many proteins in addition to elastin. Humans have six elastase genes which encode structurally similar proteins. The encoded preproprotein is proteolytically processed to generate the active protease. Following activation, this protease hydrolyzes proteins within specialized neutrophil lysosomes, called azurophil granules, as well as p…
RNASE3	The protein encoded by this gene belongs to the pancreatic ribonuclease family, a subset of the ribonuclease A superfamily. The protein exhibits antimicrobial activity against pathogenic bacteria.
RETN	This gene belongs to the family defined by the mouse resistin-like genes. The characteristic feature of this family is the C-terminal stretch of 10 cys residues with identical spacing. The mouse homolog of this protein is secreted by adipocytes, and may be the hormone potentially linking obesity to type II diabetes. The encoded protein also has an antimicrobial role in skin, displaying antibacter…
AZU1	AAzurophil granules, specialized lysosomes of the neutrophil, contain at least 10 proteins implicated in the killing of microorganisms. This gene encodes a preproprotein that is proteolytically processed to generate a mature azurophil granule antibiotic protein, with monocyte chemotactic and antimicrobial activity. It is also an important multifunctional inflammatory mediator. This encoded protei…
AMY1A, AMY1C, AMY1C	Amylases are secreted proteins that hydrolyze 1,4-alpha-glucoside bonds in oligosaccharides and polysaccharides, and thus catalyze the first step in digestion of dietary starch and glycogen. The human genome has a cluster of several amylase genes that are expressed at high levels in either salivary gland or pancreas.

## Sheet: S4
Supplementary Table S4: Bioinformatic analysis on the DNA reads of SLB
Total number of read pairs	Hits on whole genome after duplicates removal	Hits on mitochondrial genome after duplicates removal (hits_unique)	Estimated coverage on whole genome	Estimated coverage on mitochondrial genome	Mitchondrial haplogroup	Y-chromosome haplogroup	Mitochondrial contamination est (schmutzi)	X-chromosome contamination estimate (angsd)	Inferred sex on X/autosomes coverage ratio (Mittnik et al. 20176)			Inferred sex based on X/Y coverage ratio (Skoglund et al. 2013)
531,098,045	15,944,627	12.438	0.24X	39.014X	K1e+195	G2a2a1	0.14	0.06123693-0.05084883	Rx	95% CI	Assignment	Number of alingments in input	Ry	SE	95% CI	Assignment
									0.4331424	0.4076849-0.4586	Male	12124564	0.1003	0.0006	0.0992-0.1014	XY

## Sheet: S5
Supplementary Table S5: Database of Eurasian individuals of K-related haplogroups used to reconstruct a maximum likelihood phylogenetic tree.
ID	Sample source	Publications	Dating tipology	Age BP	Age calibrated	Age at death	Population	Site	Country	Sex	Mitochondrial haplogroup
I0048	tooth	LipsonNature2017 (supplement of MathiesonNature2015, which itself was supplement of HaakLazaridis2015)	Direct: IntCal20	7057	5210-5003 calBCE (6153¬±33 BP, MAMS-21482)	..	Germany_EN_LBK	Halberstadt-Sonntagsfeld	Germany	M	K1a
I0405	tooth	MathiesonNature2015 (1240k of same same sample with 390k in HaakLazaridis2015)	Context: Archaeological - Period	5700	3900-3600 BCE	..	Spain_MLN	La Mina	Spain	M	K1a1b1
I0407	tooth	MathiesonNature2015 (1240k of same same sample with 390k in HaakLazaridis2015)	Context: Archaeological - Period	5700	3900-3600 BCE	..	Spain_MLN	La Mina	Spain	F	K1b1a1
I0411	tooth	MathiesonNature2015 (1240k of same same sample with 390k in HaakLazaridis2015)	Direct: IntCal20	7107	5298-5059 calBCE (6218¬±24 BP, MAMS-16162)	..	Spain_EN_father.or.son.I0410	Els Trocs	Spain	M	K1a2a
I0518	bone	OlaldeNature2018	Context: Archaeological - Period	5180	3360-3100 BCE	..	England_N	England, Northampton, Banbury Lane	United Kingdom	M	K1a3a1
I0706	bone (long bone)	MathiesonNature2018	Direct: IntCal20	7899	6025-5847 calBCE (7075¬±37 BP, OxA-32777)	..	Bulgaria_N_oEEF	Veliko Tarnovo, Dzhulyunitsa	Bulgaria	M	K1a4b
I0707	petrous	MathiesonNature2015	Direct: IntCal20; redated after receiving a date of 9656-9293 calBCE (9935¬±35 BP, PSUAMS-3180) that does not fit the archaeological context; the new date is consistent with other samples at the same site and suggests that the older date may be a product of a sample mixup	8096	6225-6065 calBCE (7272¬±34 BP, Tubitak-0455)	..	Turkey_N	Barcƒ±n (Northwest Anatolia, Marmara)	Turkey	F	K1a4
I0724	tooth	MathiesonNature2015	Context: Archaeological - Period	7950	6400-5600 BCE	..	Turkey_N	Mente≈üe (Northwest Anatolia, Marmara, Yeni≈üehir)	Turkey	M	K1a4
I0727	..	MathiesonNature2015	Context: Archaeological - Period	7950	6400-5600 BCE	..	Turkey_N	Mente≈üe (Northwest Anatolia, Marmara, Yeni≈üehir)	Turkey	M	K1a2
I0746	petrous	MathiesonNature2015	Direct: IntCal20	7928	6070-5888 calBCE (7110¬±50 BP, Poz-82177)	..	Turkey_N	Northwest Anatolia, Marmara, Barcƒ±n	Turkey	M	K1a
I0781	bone	MathiesonNature2018	Direct: IntCal20	6404	4537-4367 calBCE (5632¬±24 BP, MAMS-28134)	..	Bulgaria_C	Yunatsite	Bulgaria	F	K1a+195
I0867	petrous	LazaridisNature2016	Context: Archaeological - Period	8700	7300-6200 BCE	..	Israel_PPNB	Motza	Israel	M	K1a4b
I10055	petrous	NovakPLoSOne2021	Direct: IntCal20	7727	5841-5723 calBCE (6900¬±25 BP, PSUAMS-5336)	..	Croatia_N	Potoƒçani	Croatia	F	K1a1
I10056	petrous	NovakPLoSOne2021	Context: Date(s) from same site (I10293, I10052, I10272)	6050	4300-3900 BCE	..	Croatia_C_Lasinja	Potoƒçani	Croatia	F	K1a3a
I10058	petrous	NovakPLoSOne2021	Context: Date(s) from same site (I10293, I10052, I10272)	6050	4300-3900 BCE	..	Croatia_C_Lasinja_contam	Potoƒçani	Croatia	M	K1b1b1
I10074	petrous	NovakPLoSOne2021	Context: Date(s) from same site (I10293, I10052, I10272)	6050	4300-3900 BCE	..	Croatia_C_Lasinja_daughter.I10068.sister.I10070	Potoƒçani	Croatia	F	K1a3a
I10282	Tooth	OlaldeScience2019	Context: Date(s) from same site 2872-2502 calBCE (4110¬±38 BP, OxA-16881), 3096-2911 calBCE (4385¬±32 BP, OxA-16966), 3357-3099 calBCE (4513¬±30 BP, OxA-29636)	4900	3400-2500 BCE	..	Spain_MLN_lc	Barcelona, Cova de la Guineu	Spain	M	K1a3
I10299	petrous	NovakPLoSOne2021	Context: Date(s) from same site (I10293, I10052, I10272)	6050	4300-3900 BCE	..	Croatia_C_Lasinja	Potoƒçani	Croatia	F	K1a4a1
I1100	petrous	MathiesonNature2015	Context: Archaeological - Period	8300	6500-6200 BCE	..	Turkey_N	Barcƒ±n (Northwest Anatolia, Marmara)	Turkey	F	K
I1102	petrous	MathiesonNature2015	Context: Archaeological - Period	8300	6500-6200 BCE	..	Turkey_N	Barcƒ±n (Northwest Anatolia, Marmara)	Turkey	M	K1a3a
I1103	petrous	MathiesonNature2015	Context: Archaeological - Period	8300	6500-6200 BCE	..	Turkey_N	Barcƒ±n (Northwest Anatolia, Marmara)	Turkey	M	K1b1b1
I1155	petrous	HarneyMayNatureCommunications2018	Context: Archaeological - Period	5950	4500-3500 BCE	..	Israel_C	Upper Galilee, Pki'in	Israel	M	K1a+150
I1171	petrous	HarneyMayNatureCommunications2018	Context: Archaeological - Period	5950	4500-3500 BCE	..	Israel_C	Upper Galilee, Pki'in	Israel	M	K1a+150
I1172	petrous	HarneyMayNatureCommunications2018	Context: Archaeological - Period	5950	4500-3500 BCE	..	Israel_C	Upper Galilee, Pki'in	Israel	M	K1a
I11929	petrous	HarneyCheronetGenomeResearch2021	Context: Archaeological - Period	6150	4300-4100 BCE	..	Hungary_MN_AVK	Polg√°r-Ferenci h√°t, M3-31	Hungary	F	K1
I11933	petrous	HarneyCheronetGenomeResearch2021	Context: Archaeological - Period	6950	5500-4500 BCE	..	Hungary_MN_AVK	Polg√°r-Ferenci h√°t, M3-31	Hungary	M	K1a2
I12312	bone (long bone)	PattersonNature2021	Direct: IntCal20	5624	3751-3636 calBCE (4895¬±25 BP, PSUAMS-5771)	..	Scotland_N_lowEEF	Scotland, Argyll and Bute, Isle of Ulva, Ulva Cave	United Kingdom	M	K1a+195
I12439	petrous (CBD)	FowlerOlaldeNature2021	Context: Date(s) from same site (I13893, I21389, I13898, I13892)	5600	3950-3350 BCE	..	England_N_Megalithic	England, Gloucestershire, Cheltenham, Hazleton North	United Kingdom	M	K1b1a
I12440	petrous (CBD)	FowlerOlaldeNature2021	Context: Date(s) from same site (I13893, I21389, I13898, I13892)	5600	3950-3350 BCE	..	England_N_Megalithic	England, Gloucestershire, Cheltenham, Hazleton North	United Kingdom	M	K2b1
I1298	petrous	MathiesonNature2018	Direct: IntCal20	7883	6057-5805 calBCE (7060¬±50 BP, Poz-81112)	child	Bulgaria_N	Ohoden (Vratsa)	Bulgaria	F	K1a
I13888	petrous	FowlerOlaldeNature2021	Context: Date(s) from same site (I13893, I21389, I13898, I13892)	5600	3950-3350 BCE	..	England_N_Megalithic	England, Gloucestershire, Cheltenham, Hazleton North	United Kingdom	F	K1b1a
I13889	petrous	FowlerOlaldeNature2021	Direct: IntCal20	5624	3751-3636 calBCE (4895¬±25 BP, PSUAMS-9671)	..	England_N_Megalithic	England, Gloucestershire, Cheltenham, Hazleton North	United Kingdom	F	K1b1a1d
I13893	petrous	FowlerOlaldeNature2021	Direct: IntCal20	5517	3653-3380 calBCE (4800¬±50 BP, GrA-24504)	..	England_N_Megalithic	England, Gloucestershire, Cheltenham, Hazleton North	United Kingdom	M	K1a4
I13898	petrous, tooth, tooth (premolar)	FowlerOlaldeNature2021	Direct: IntCal20	5569	3764-3521 calBCE (4850¬±50 BP, GrA-24508)	..	England_N_Megalithic	England, Gloucestershire, Cheltenham, Hazleton North	United Kingdom	M	K1a3a1
I1414	petrous	LazaridisNature2016	Context: Archaeological - Period	10050	8300-7900 BCE	..	Jordan_PPNB	'Ain Ghazal	Jordan	M	K1a18
I14173	petrous	PapacScienceAdvances2021	Context: Date(s) from same site (I7186, I7187, I7188, I7189, I7191, I7192, I7193, I7194, MA1)	5850	4300-3500 BCE	..	Czech_C_Baalberge	Makotrasy	Czech Republic	M	K1a+195
I14176	petrous	PapacScienceAdvances2021	Context: 2d to 3d relationship with Dated I17189	5550	3700-3500 BCE	..	Czech_C_Baalberge	Makotrasy	Czech Republic	M	K1a4a1
I1496	petrous	MathiesonNature2015 (capture of same sample shotgunned in Gamba2014)	Direct: IntCal20	7040	5211-4958 calBCE (6135¬±33 BP, MAMS-14821)	juvenile	Hungary_MN_LBK	Apc-Berekalya I	Hungary	M	K1a3a3
I1508	petrous	MathiesonNature2015 (capture of same sample shotgunned in Gamba2014)	Direct: IntCal20	7591	5716-5565 calBCE (6726¬±35 BP, OxA-28101)	..	Hungary_EN_Koros_o	Beretty√≥√∫jfalu-Morotva-Liget	Hungary	F	K
I1550	tooth	LipsonNature2017 (supplement of MathiesonNature2015, which itself was supplement of HaakLazaridis2015)	Context: Archaeological - Period	7125	5500-4850 BCE	..	Germany_EN_LBK	Halberstadt-Sonntagsfeld	Germany	F	K1a2
I15648	petrous	PattersonNature2021	Direct: IntCal20	5397	3598-3371 calBCE (4690¬±25 BP, PSUAMS-10098)	..	Czech_N	N Bohemia, Mlad√° Boleslav, Mu≈æsk√Ω-Hrada (Hrada site, Dneboh cadastre)	Czech Republic	M	K1a+195
I1579	petrous	MathiesonNature2015	Direct: IntCal20	8072	6221-6028 calBCE (7245¬±25 BP, PSUAMS-2954)	..	Turkey_N	Barcƒ±n (Northwest Anatolia, Marmara)	Turkey	F	K1a-C150T
I15819	petrous	PattersonNature2021	Context: Archaeological - Period	7200	5500-5000 BCE	..	Czech_N	N Moravia, Prostƒõjov, Kralice na Han√©	Czech Republic	F	K1a3a3
I15823	petrous	PattersonNature2021	Context: Archaeological - Period	5550	3800-3400 BCE	..	Czech_C	Central Bohemia, Prague 5, Prague-Jinonice (Holman ºs Garden Centre)	Czech Republic	M	K1a4a1
I1583	petrous	MathiesonNature2015	Direct: IntCal20	8273	6424-6233 calBCE (7460¬±50 BP, Poz-82231)	44722	Turkey_N	Barcƒ±n (Northwest Anatolia, Marmara)	Turkey	M	K1a2
I1584	petrous	LazaridisNature2016	Direct: IntCal20	5770	3946-3660 calBCE (5016¬±31 BP, OxA-32776)	..	Turkey_C	Northwest Anatolia, Marmara, Barcƒ±n	Turkey	F	K1a17
I1662	petrous	LazaridisNature2016	Direct: IntCal20	6677	4836-4610 calBCE (5860¬±40 BP, Poz-81105)	..	Iran_C_SehGabi	Seh Gabi	Iran	M	K1a12a
I1701	petrous	LazaridisNature2016	Direct: IntCal20	9600	7752-7543 calBCE (8620¬±50 BP, Poz-81094)	..	Jordan_PPNB	'Ain Ghazal	Jordan	F	K
I18428	petrous	PattersonNature2021	Context: Date(s) from same site (I18426)	5400	3600-3300 BCE	..	France_LN	Aube (10), Moussey PLA 2018	France	M	K1a1b1
I1876	tooth (molar)	LipsonNature2017	Direct: IntCal20	7541	5656-5536 calBCE (6677¬±27 BP, MAMS-11928)	..	Hungary_EN_Starcevo_1	Alsonyek-Bataszek, M√©rn√∂ki telep	Hungary	M	K1a4
I1883	tooth (molar)	LipsonNature2017	Direct: IntCal20	7146	5303-5066 calBCE (6233¬±23 BP, MAMS-14145)	..	Hungary_MN_LBK_o	Tolna-M√∂zs TO26	Hungary	M	K1a
I1889	tooth (molar)	LipsonNature2017	Direct: IntCal20	6943	5205-4848 calBCE (6079¬±33 BP, MAMS-14808)	..	Hungary_MN_Vinca	Szederk√©ny-Kukorica-d√ºl√∂	Hungary	M	K1a2
I1896	tooth (molar)	LipsonNature2017	Direct: IntCal20	7190	5317-5074 calBCE (6264¬±34 BP, OxA-29050)	..	Hungary_MN_Vinca	Szederk√©ny-Kukorica-d√ºl√∂	Hungary	M	K2a
I1904	petrous	LipsonNature2017	Direct: IntCal20	7010	5209-4941 calBCE (6115¬±35 BP, Poz-82584)	..	Hungary_MN_LBK	B√°tasz√©k-Lajv√©r	Hungary	M	K1b1a
I1907	tooth (molar)	LipsonNature2017	Direct: IntCal20	6183	4334-4060 calBCE (5380¬±30 BP, Beta-310033)	..	Hungary_C_Balaton_Lasinja	Enese elker√ºl, K√≥ny, Prolet√°r-d√ºl√∂, M85 2	Hungary	F	K2a
I1972	tooth	LipsonNature2017	Direct: IntCal20	6703	4836-4687 calBCE (5880¬±30 BP, Beta-366569)	..	Spain_EN	Burgos, El Prado de Pancorbo	Spain	F	K1a4a1
I2017	tooth	LipsonNature2017	Context: Archaeological - Period	7125	5500-4850 BCE	..	Germany_EN_LBK	Halberstadt-Sonntagsfeld	Germany	F	K2a
I2020	tooth	LipsonNature2017	Context: Archaeological - Period	7125	5500-4850 BCE	..	Germany_EN_LBK_1d.or.2d.rel.I1550	Halberstadt-Sonntagsfeld	Germany	M	K1a2
I2029	tooth	LipsonNature2017	Direct: IntCal20	7100	5299-5049 calBCE (6211¬±32 BP, KIA-40349)	..	Germany_EN_LBK	Halberstadt-Sonntagsfeld	Germany	F	K1
I2069	tooth (molar)	NarasimhanPattersonScience2019	Direct: IntCal20	5061	3331-2921 calBCE (4430¬±40 BP, Poz-83425)	..	Russia_Afanasievo	Altai Autonomous Republic, Ust-Kanski, Altai Mountains, Kaminnaya Cave	Russia	F	K1b2a
I2175	tooth (molar)	MathiesonNature2018	Direct: IntCal20	5097	3335-2932 calBCE (4445¬±35 BP, Ly-5515)	adult, 25	Bulgaria_EBA	Smyadovo	Bulgaria	M	K1c1
I2323	petrous	NarasimhanPattersonScience2019	Direct: IntCal20	7910	6064-5846 calBCE (7090¬±50 BP, Poz-81115)	..	Iran_HajjiFiruz_N	Hajji Firuz	Iran	F	K1a19
I2328	tooth (molar)	NarasimhanPattersonScience2019	Direct: IntCal20	7900	6020-5889 calBCE (7075¬±30 BP, PSUAMS-2345)	..	Iran_HajjiFiruz_N	Hajji Firuz	Iran	M	K1b1
I2358	tooth (molar)	LipsonNature2017	Context: Archaeological - Period	6700	5000-4500 BCE	..	Hungary_LN_Tisza	Pusztataskony-Ledence I	Hungary	F	K1a4
I2374	bone (long bone)	LipsonNature2017	Context: Archaeological - Period	7700	6000-5500 BCE	..	Hungary_EN_Koros_contam	T√∂r√∂kszentmiklos Tiszap√ºsp√∂ki Karanycs haromag 3. lh.	Hungary	M	K1a4
I2380	tooth (premolar)	LipsonNature2017	Context: Archaeological - Period	7350	5500-5300 BCE	..	Hungary_MN_ALPc_Szatmar	Mez≈ëk√∂vesd-Mocsoly√°s	Hungary	F	K1a1
I2384	tooth (molar)	LipsonNature2017	Direct: IntCal20	7114	5305-5046 calBCE (6220¬±40 BP, Poz-83631)	..	Hungary_MN_ALPc	Hajdun√°n√°s, Eszl√°ri √∫t	Hungary	M	K1a
I2387	tooth (molar)	LipsonNature2017	Context: Archaeological - Period	6700	5000-4500 BCE	..	Hungary_LN_Tisza	H√≥dmez≈ëv√°s√°rhely-K√∂k√©nydomb V√∂r√∂s tanya	Hungary	M	K1b1+(16093)
I2426	tooth (molar)	MathiesonNature2018	Direct: IntCal20	6302	4446-4258 calBCE (5500¬±40 BP, Poz-83501)	adult	Bulgaria_C	Sushina	Bulgaria	M	K1
I2430	tooth (molar)	MathiesonNature2018	Direct: IntCal20	6448	4602-4403 calBCE (5670¬±30 BP, Beta-432806)	adult	Bulgaria_C	Smyadovo	Bulgaria	M	K1a+195
I2441	bone	MathiesonNature2018	Context: Archaeological - Period	5050	3400-2800 BCE	newborn	Poland_GlobularAmphora	Kierzkowo	Poland	M	K1b1a1
I2509	petrous	MathiesonNature2018	Direct: IntCal20	6350	4449-4352 calBCE (5565¬±25 BP, PSUAMS-1812)	..	Bulgaria_C	Veliko Tarnovo, Dzhulyunitsa	Bulgaria	F	K1a2
I2532	petrous	MathiesonNature2018	Direct: IntCal20	7614	5721-5623 calBCE (6755¬±30 BP, PSUAMS-1747)	..	Romania_EN	Cotatcu	Romania	M	K1a2
I2534	petrous	MathiesonNature2018	Direct (WARNING TO MARINE CALIBRATE IN Intcal20): IntCal13 corrected for freshwater marine reservoir effect with Method 1 of Cook et al. 2002 with the modifications recommended by Cook et al. 2011	7670	5810-5630 calBCE (6829¬±47 BP, PSUAMS-2334)	..	Romania_IronGates_Mesolithic_oEHG	Magura Buduiasca, Teleor 3	Romania	F	K1
I2606	petrous	OlaldeNature2018	Context: Archaeological - Period	5065	3330-2900 BCE	..	England_N	England, Buckinghamshire, Eton Rowing Course	United Kingdom	M	K1a+195
I2637	petrous	OlaldeNature2018	Direct (WARNING TO MARINE CALIBRATE IN Intcal20): IntCal13 adjusted for marine offset by Rick Schulting	5375	3510-3340 calBCE (4697¬±33 BP, SUERC-68641)	adult	Scotland_N	Scotland, Orkney, Holm of Papa Westray North	United Kingdom	M	K1b1a1
I2651	petrous	OlaldeNature2018	Direct (WARNING TO MARINE CALIBRATE IN Intcal20): IntCal13 adjusted for marine offset by Rick Schulting	5160	3330-3090 calBCE (4525¬±36 BP, SUERC-68643)	..	Scotland_N	Scotland, Orkney, Holm of Papa Westray North	United Kingdom	F	K1a1b1
I2752	petrous	LipsonNature2017	Context: Archaeological - Period	5175	3600-2850 BCE	..	Hungary_LateC_Baden	Balatonlelle-Fels≈ë-Gam√°sz	Hungary	M	K1a
I2794	petrous	LipsonNature2017	Direct: IntCal20	7564	5713-5536 calBCE (6700¬±40 BP, Poz-83628)	..	Hungary_EN_Koros	T√∂r√∂kszentmikl√≥s, road 4, site 3	Hungary	F	K1a+195
I2937	petrous	LazaridisNature2017	Direct: IntCal20	7360	5477-5331 calBCE (6441¬±38 BP, OxA-22012)	..	Greece_Peloponnese_N	Diros, Alepotrypa Cave	Greece	F	K1a+195
I2978	petrous	OlaldeNature2018	Direct: IntCal20	5140	3336-3024 calBCE (4464¬±29 BP, SUERC-68725)	25-30	Scotland_N	Scotland, Orkney, Isbister	United Kingdom	M	K1b1a1
I2979	petrous	OlaldeNature2018	Direct: IntCal20	5104	3334-2935 calBCE (4447¬±29 BP, SUERC-68726)	adult	Scotland_N	Scotland, Orkney, Isbister	United Kingdom	M	K1a+195
I3005	petrous	BraceDiekmannNatureEcologyEvolution2019	Direct: IntCal20	5657	3781-3643 calBCE (4934¬±35 BP, OxA-34336)	..	England_N	England, Somerset, Burrington Combe, Aveline's Hole	United Kingdom	F	K1a4a1
I30299	tooth (canine), petrous	FowlerOlaldeNature2021	Context	5575	3750-3500 BCE	adult	England_N_Megalithic	England, Gloucestershire, Cheltenham, Hazleton North	United Kingdom	M	K2b1
I30302	tooth (canine)	FowlerOlaldeNature2021	Context	5575	3750-3500 BCE	adult	England_N_Megalithic	England, Gloucestershire, Cheltenham, Hazleton North	United Kingdom	F	K2b1
I3040	petrous	BraceDiekmannNatureEcologyEvolution2019	Context: Archaeological - Period	5525	3650-3500 BCE	..	England_N	England, Sussex, Brighton, Whitehawk	United Kingdom	M	U8b
I3041	petrous	OlaldeNature2018	Context: Archaeological - Period	5440	3942-3037 BCE	..	Scotland_N_lowEEF	Scotland, Argyll and Bute, Oban, Raschoille Cave	United Kingdom	M	K1a3a
I3085	petrous	OlaldeNature2018	Direct: IntCal20	5149	3340-3027 calBCE (4471¬±29 BP, SUERC-68724)	..	Scotland_N	Scotland, Orkney, Isbister	United Kingdom	F	K1a+195
I3133	petrous	OlaldeNature2018	Direct: IntCal20	5446	3627-3377 calBCE (4725¬±20 BP, PSUAMS-2154)	..	Scotland_N	Scotland, Argyll and Bute, Oban, Raschoille Cave	United Kingdom	M	K1a+195
I3138	petrous	OlaldeNature2018	Direct: IntCal20	4998	3312-2920 calBCE (4415¬±25 BP, PSUAMS-2156)	..	Scotland_N	Scotland, Argyll and Bute, Oban, Raschoille Cave	United Kingdom	F	K1a4a1
I3709	petrous	MathiesonNature2018	Direct: IntCal20	5860	4036-3804 calBCE (5130¬±30 BP, UCIAMS-186358)	..	Greece_Peloponnese_N	Diros, Alepotrypa Cave	Greece	F	K1b1a
I3947	petrous	MathiesonNature2018	Direct: IntCal20	7834	5985-5774 calBCE (7000¬±40 BP, PSUAMS-2223)	..	Croatia_N_Cardial	Zemunica Cave	Croatia	M	K1b1+(16093)
I4063	petrous	FernandesNatureEcologyEvolution2020	Direct: IntCal20	6832	4987-4794 calBCE (5995¬±30 BP, PSUAMS-2263)	..	Italy_Sicily_MN	Sicily, Fossato di Stretto Partana	Italy	F	K1b1
I4065	petrous	FernandesNatureEcologyEvolution2020	Direct: IntCal20	6815	4988-4735 calBCE (5980¬±35 BP, PSUAMS-1951)	..	Italy_Sicily_MN	Sicily, Fossato di Stretto Partana	Italy	F	K2b1
I4088	petrous	MathiesonNature2018	Direct: IntCal20	6191	4332-4064 calBCE (5380¬±25 BP, PSUAMS-1832)	..	Romania_C_Bodrogkeresztur	Urziceni	Romania	F	K2a
I4183	tooth (molar)	LipsonNature2017	Direct: IntCal20	6743	4928-4707 calBCE (5920¬±40 BP, Beta-310039)	..	Hungary_LN_Sopot_lc	Szemely-Hegyes	Hungary	M	K1b1a
I4184	petrous	LipsonNature2017	Direct: IntCal20	6754	4932-4714 calBCE (5930¬±40 BP, Beta-310040)	..	Hungary_LN_Sopot	Szemely-Hegyes	Hungary	F	K1a
I4186	tooth (molar)	LipsonNature2017	Context: Archaeological - Period	7050	5300-4900 BCE	..	Hungary_MN_ALPc_Esztar	Ebes-Sajtgy√°r	Hungary	F	K1a
I4188	tooth (molar)	LipsonNature2017	Context: Archaeological - Period	7050	5300-4900 BCE	..	Hungary_MN_ALPc	Polg√°r-Pi√≥c√°s	Hungary	M	K1a
I4241	petrous	NarasimhanPattersonScience2019	Direct: IntCal20	7904	6021-5891 calBCE (7080¬±30 BP, PSUAMS-2163)	..	Iran_HajjiFiruz_N	Hajji Firuz	Iran	M	K1a3
I4582	petrous	MathiesonNature2018	Direct (WARNING TO MARINE CALIBRATE IN Intcal20): IntCal13 range with marine calibration per Method 1 of Cook et al. 2002 using ORAU _15N value for 8302ÔøΩ32 BP which is an R_combine weighted average of (8305ÔøΩ50 BP, OxA-31598), (8300ÔøΩ40 BP, PSUAMS-1749), (8335ÔøΩ45 BP, PSUAMS-1904)	8618	7026-6470 calBCE (7812¬±69 BP) [R_combine after marine calibration: (8305¬±50 BP, OxA-31598); (8300¬±40 BP, PSUAMS-1749); (8335¬±45 BP, PSUAMS-1904)]	..	Romania_IronGates_Mesolithic	Iron Gates, Ostrovul Corbului	Romania	F	K
I4655	bone (long bone)	MathiesonNature2018	Direct: IntCal20	8764	7059-6571 calBCE (7904¬±93 BP, OxA-8581)	..	Romania_IronGates_Mesolithic	Iron Gates, Schela Cladovei	Romania	M	K1+16362
I4657	bone	MathiesonNature2018	Direct (WARNING TO MARINE CALIBRATE IN Intcal20): IntCal13 corrected for freshwater marine reservoir effect with Method 1 of Cook et al. 2002 with the modifications recommended by Cook et al. 2011	11465	9755-9275 calBCE (9942¬±66 BP, PSUAMS-2294)	..	Serbia_IronGates_Mesolithic	Vlasac	Serbia	F	K1
I4870	tooth (molar)	MathiesonNature2018	Direct (WARNING TO MARINE CALIBRATE IN Intcal20): IntCal13 corrected for freshwater marine reservoir effect with Method 1 of Cook et al. 2002 with the modifications recommended by Cook et al. 2011	8740	7045-6535 calBCE (7870¬±78 BP, PSUAMS-2295)	..	Serbia_IronGates_Mesolithic	Vlasac	Serbia	M	K1
I4918	petrous	MathiesonNature2018	Context: Archaeological - Period	7600	6000-5300 BCE	..	Serbia_EN_Starcevo	Saraorci-Jezava	Serbia	F	K1a4a1
I4971	tooth (molar)	LipsonNature2017	Direct: IntCal20	7599	5737-5538 calBCE (6740¬±60 BP, deb-11804)	..	Hungary_EN_HG_Koros	Tiszasz≈ël≈ës-Domah√°za	Hungary	M	K1
I5117	petrous	OlaldeNature2018	Context: Archaeological - Period	5100	3300-3000 BCE	..	Hungary_LateC_EBA_Baden_Yamnaya	Mez≈ëcs√°t-H√∂rcs√∂g√∂s	Hungary	M	K1a2
I5208	petrous	MathiesonNature2018	Context: 27 direct dates from the site and genetic cluster; because this corresponds to a massacre site we report more or less the intersection	7150	5250-5150 BCE	..	Austria_N_LBK	Asparn Schletz	Austria	F	K1b1+(16093)
I5232	petrous	MathiesonNature2018	Direct (WARNING TO MARINE CALIBRATE IN Intcal20): IntCal13	7901	6061-5841 calBCE (7078¬±85 BP, AA-57769)	..	Serbia_IronGates_Mesolithic_o	Padina	Serbia	M	K1a+195
I5238	petrous	MathiesonNature2018	Direct (WARNING TO MARINE CALIBRATE IN Intcal20): IntCal13 corrected for freshwater marine reservoir effect with Method 1 of Cook et al. 2002 with the modifications recommended by Cook et al. 2011	9993	8265-7820 calBCE (8907¬±66 BP, PSUAMS-2407)	..	Serbia_IronGates_Mesolithic	Padina	Serbia	F	K1
I5244	petrous	MathiesonNature2018	Direct (WARNING TO MARINE CALIBRATE IN Intcal20): IntCal13 corrected for freshwater marine reservoir effect with Method 1 of Cook et al. 2002 with the modifications recommended by Cook et al. 2011	10785	9115-8555 calBCE (9424¬±55 BP, PSUAMS-2376)	..	Serbia_IronGates_Mesolithic	Padina	Serbia	F	K
I5358	petrous	OlaldeNature2018	Direct: IntCal20	4918	3076-2902 calBCE (4354¬±27 BP, OxA-17562)	..	Wales_N	Wales, Denbighshire, Rhos Ddigre	United Kingdom	F	K1a1
I5370	petrous	OlaldeNature2018	Context: Archaeological - Period	5600	4000-3300 BCE	..	Scotland_N	Scotland, Oban, Raschoille	United Kingdom	F	K1a+195
I5408	tooth (canine)	MathiesonNature2018	Direct (WARNING TO MARINE CALIBRATE IN Intcal20): IntCal13 range with freshwater marine calibration	8704	7022-6485 calBCE (8277¬±34 BP, MAMS-28615)	..	Romania_IronGates_Mesolithic	Iron Gates, Ostrovul Corbului	Romania	M	K1+16362
I5427	petrous	MathiesonNature2018	Direct: IntCal20	7883	6009-5845 calBCE (7050¬±30 BP, PSUAMS-2682)	..	Greece_N	Diros, Alepotrypa Cave	Greece	F	K
I6750	petrous	OlaldeNature2018	Context: Archaeological - Period	5650	3800-3600 BCE	..	England_N	England, Wiltshire, Salisbury, Fussell's Lodge	United Kingdom	M	K1a+195
I6753	..	BraceDiekmannNatureEcologyEvolution2019	Context: Archaeological - Period	5305	3730-2980 BCE	..	England_N	England, Kent, Trottiscliffe, Coldrum	United Kingdom	M	K1a2b
I6755	..	BraceDiekmannNatureEcologyEvolution2019	Direct: IntCal20	5528	3644-3527 calBCE (4808¬±32 BP, OxA-13539)	..	England_N	England, North Yorkshire, Ha Cave, Giggleswick Scar	United Kingdom	M	K
I6761	petrous	OlaldeNature2018	Context: Archaeological - Period	5525	3650-3500 BCE	..	England_N	England, Sussex, Brighton, Whitehawk	United Kingdom	F	K1a+195
I6762	petrous	OlaldeNature2018	Context: Archaeological - Period	5700	4000-3500 BCE	..	England_N	England, Gloucestershire, Chipping Norton, Upper Swell	United Kingdom	M	K1a1b1
I6764	..	BraceDiekmannNatureEcologyEvolution2019	Context: Archaeological - Period	5100	3800-2500 BCE	..	Scotland_N	Scotland, Sutherland, Embo	United Kingdom	F	K1a1b1
I7194	petrous	PapacScienceAdvances2021	Direct: IntCal20	5527	3633-3524 calBCE (4770¬±20 BP, PSUAMS-4235)	..	Czech_C_Baalberge	Makotrasy	Czech Republic	F	K1a3a
I7272	petrous	OlaldeNature2018	Direct: IntCal20	5417	3624-3376 calBCE (4715¬±20 BP, PSUAMS-4239)	..	Czech_Eneolithic	Brand√Ωsek	Czech Republic	M	K2a5
I7547	petrous	OlaldeScience2019	Context (WARNING CONSTITUENT DATES' CALIBRATION METHODOLOGY UNCLEAR; MAY NEED MARINE CALIBRATION): Layer date based on separate skeletons 3948-3708 calBCE (5020¬±50 BP, CNA-360); 4221-3990 calBCE (5650¬±40 BP, CNA-664); 4244-3983 calBCE [5665¬±50 BP, CNA-833)	5950	4300-3700 BCE	..	Spain_MLN	C√°diz, San Fernando, Campo de Hockey	Spain	F	K1a+195
I7549	petrous	OlaldeScience2019	Context (WARNING CONSTITUENT DATES' CALIBRATION METHODOLOGY UNCLEAR; MAY NEED MARINE CALIBRATION): Layer date based on separate skeletons 3948-3708 calBCE (5020¬±50 BP, CNA-360); 4221-3990 calBCE (5650¬±40 BP, CNA-664); 4244-3983 calBCE [5665¬±50 BP, CNA-833)	5950	4300-3700 BCE	..	Spain_MLN	C√°diz, San Fernando, Campo de Hockey	Spain	F	K1a4a1
I7550	petrous	OlaldeScience2019	Context: Layer dates of 3952-3657 calBCE (5020¬±50 BP, CNA-360), 4585-4361 calBCE (5650¬±40 BP, CNA-664), 4652-4362 calBCE [5665¬±50 BP, CNA-833) on individuals from same site calibrated by IntCal20	6100	4700-3600 BCE	..	Spain_MLN	C√°diz, San Fernando, Campo de Hockey	Spain	F	K1b1a
I7600	tooth	OlaldeScience2019	Context: From other dated individuals at the site (I7595, I7594, I7599, I7601, I7598)	5625	4000-3350 BCE	..	Spain_MLN	Alicante, Alcoi, Llometes	Spain	F	K1a2a
I7603	tooth	OlaldeScience2019	Context: Archaeological - Period	5050	3500-2700 BCE	..	Spain_MLN	Mandubi Zelaia	Spain	M	K1a2b
I7643	tooth	OlaldeScience2019	Direct: IntCal20	5803	3952-3713 calBCE (5040¬±33 BP, MAMS-16344)	..	Spain_MLN	Valencian Community, Alacant/Alicante, Alcoi, Les Llometes	Spain	M	K1a1b1
I7647	tooth	OlaldeScience2019	Direct: IntCal20	5945	4045-3955 calBCE (5180¬±24 BP, MAMS-16335)	..	Spain_MLN	Valencian Community, Alacant/Alicante, Alcoi, Les Llometes	Spain	M	K1b1a
SLB_Italy_N	tooth	This study	Direct: IntCal20				Italy_MN	Northern Ionian Calabria	Italy	M	K1a+195

## Sheet: S6
Supplementary Table S6: Dataset of ancient individuals used for MJN
mtDNAv50.0	Country	GroupID	HG
I7492	Uzbekistan	Uzbekistan_SappaliTepe_BA	K1a
I1172	Israel	Israel_C	K1a
I0746	Turkey	Turkey_N	K1a
I1883	Hungary	Hungary_MN_LBK_o	K1a
I4184	Hungary	Hungary_LN_Sopot	K1a
I4186	Hungary	Hungary_MN_ALPc_Esztar	K1a
I4188_published	Hungary	Hungary_MN_ALPc	K1a
I2752	Hungary	Hungary_LateC_Baden	K1a
I4517	Israel	Israel_IA	K1a
I6947	India	India_RoopkundB	K1a
I4936_published	Italy	Italy_Sicily_BellBeaker_published	K1a
I10373	Italy	Italy_Sicily_LBA_son.I3878	K1a
I12394	Kenya	Kenya_PastoralN_Elmenteitan	K1a
I13226	Pakistan	Pakistan_Loebanr_IA	K1a
I3878	Italy	Italy_Sicily_LBA	K1a
I12533	Kenya	Kenya_EarlyPastoralN	K1a
I1298_published	Bulgaria	Bulgaria_N_published	K1a
I2384_published	Hungary	Hungary_MN_ALPc_published	K1a
I0048_published	Germany	Germany_EN_LBK_published	K1a
I1155_published	Israel	Israel_C_published	K1a+150
I1171	Israel	Israel_C	K1a+150
I5037	CzechRepublic	Czech_EBA_Protounetice	K1a+150
I7196	CzechRepublic	Czech_EBA	K1a+195
I2472	Spain	Spain_MBA	K1a+195
I0781	Bulgaria	Bulgaria_C	K1a+195
I0462	Spain	Spain_C_oSteppe	K1a+195
I1062	Russia	Russia_MLBA_Sintashta	K1a+195
I1271	Spain	Spain_C	K1a+195
I3133	UnitedKingdom	Scotland_N	K1a+195
I2979	UnitedKingdom	Scotland_N	K1a+195
I4262	Kazakhstan	Kazakhstan_MLBA_Karagash	K1a+195
I1856	Russia	Russia_MLBA_Krasnoyarsk	K1a+195
I3085	UnitedKingdom	Scotland_N	K1a+195
I2430	Bulgaria	Bulgaria_C	K1a+195
I5232	Serbia	Serbia_IronGates_Mesolithic_o	K1a+195
I5838	Spain	Spain_C	K1a+195
I2794	Hungary	Hungary_EN_Koros	K1a+195
I2937_all	Greece	Greece_Peloponnese_N_all	K1a+195
I5370	UnitedKingdom	Scotland_N	K1a+195
I6610	Spain	Spain_C_lc	K1a+195
I6750	UnitedKingdom	England_N	K1a+195
I6761	UnitedKingdom	England_N	K1a+195
I2606	UnitedKingdom	England_N	K1a+195
I2937	Greece	Greece_Peloponnese_N	K1a+195
I1013	Russia	Russia_MLBA_Sintashta	K1a+195
I7547	Spain	Spain_MLN	K1a+195
I8339	Spain	Spain_Roman_oLocal	K1a+195
I8340	Spain	Spain_Greek_oLocal	K1a+195
I12855	Spain	Spain_EBA	K1a+195
I14173	CzechRepublic	Czech_C_Baalberge	K1a+195
I20770	Hungary	Hungary_LBA_EIA_lc	K1a+195
I20748	Hungary	Hungary_LBA_EIA_dup.I11683	K1a+195
5692	Italy	Italy_North_MN	K1f

## Sheet: S7
Supplementary Table S7: Database of modern and ancient individuals used for PCA.
SampleID	Population ID
abh27	Abkhasian	Modern
abh41	Abkhasian	Modern
abh119	Abkhasian	Modern
abh122	Abkhasian	Modern
abh133	Abkhasian	Modern
abh147	Abkhasian	Modern
abh154	Abkhasian	Modern
abh24	Abkhasian	Modern
S_Abkhasian-1.DG	Abkhasian	Modern
S_Abkhasian-2.DG	Abkhasian	Modern
Adg-185	Adygei	Modern
Adg-192	Adygei	Modern
Adg-194	Adygei	Modern
Adg-224	Adygei	Modern
Adg-226	Adygei	Modern
Adg-227	Adygei	Modern
Adg-238	Adygei	Modern
lpgh-303	Adygei	Modern
Shap-55	Adygei	Modern
Shap-156	Adygei	Modern
Shap-225	Adygei	Modern
YY-2	Adygei	Modern
YY-18	Adygei	Modern
YY-36	Adygei	Modern
HGDP01381	Adygei	Modern
NA13626	Adygei	Modern
HGDP01385.SDG	Adygei	Modern
HGDP01383.SDG	Adygei	Modern
HGDP01404.SDG	Adygei	Modern
HGDP01400.SDG	Adygei	Modern
HGDP01398.SDG	Adygei	Modern
HGDP01382.SDG	Adygei	Modern
HGDP01397.SDG	Adygei	Modern
HGDP01386.SDG	Adygei	Modern
HGDP01403.SDG	Adygei	Modern
HGDP01399.SDG	Adygei	Modern
HGDP01387.SDG	Adygei	Modern
HGDP01402.SDG	Adygei	Modern
HGDP01401.SDG	Adygei	Modern
ALB191	Albanian	Modern
ALB213	Albanian	Modern
ALB202	Albanian	Modern
ALB220	Albanian	Modern
ALB230	Albanian	Modern
S_Albanian-1.DG	Albanian	Modern
ARK-59	Armenian	Modern
ARK-76	Armenian	Modern
ARK-78	Armenian	Modern
ARK-82	Armenian	Modern
ARK-84	Armenian	Modern
ARK-88	Armenian	Modern
ARK-89	Armenian	Modern
ARM012	Armenian	Modern
ARM013	Armenian	Modern
ARM014	Armenian	Modern
armenia176	Armenian	Modern
armenia191	Armenian	Modern
armenia86	Armenian	Modern
armenia279	Armenian	Modern
armenia91	Armenian	Modern
armenia102	Armenian	Modern
armenia106	Armenian	Modern
armenia139	Armenian	Modern
armenia162	Armenian	Modern
S_Armenian-1.DG	Armenian	Modern
S_Armenian-2.DG	Armenian	Modern
ASR_001	Assyrian	Modern
ASR_002	Assyrian	Modern
ASR_003	Assyrian	Modern
ASR_005	Assyrian	Modern
Assyrian151	Assyrian	Modern
Assyrian152	Assyrian	Modern
Assyrian153	Assyrian	Modern
Assyrian155	Assyrian	Modern
Assyrian159	Assyrian	Modern
Assyrian160	Assyrian	Modern
Assyrian161	Assyrian	Modern
Assyrian162	Assyrian	Modern
Assyrian163	Assyrian	Modern
Assyrian164	Assyrian	Modern
Assyrian165	Assyrian	Modern
AZR-0853	Azeri	Modern
AZR-0860	Azeri	Modern
AZR-0865	Azeri	Modern
AZR-0866	Azeri	Modern
AZR-0868	Azeri	Modern
AZR-0869	Azeri	Modern
AZR-0870	Azeri	Modern
AZR-1010	Azeri	Modern
AZR-1012	Azeri	Modern
AZR-1013	Azeri	Modern
AZR-1017	Azeri	Modern
AZR-1018	Azeri	Modern
AZR-1037	Azeri	Modern
AZR-1039	Azeri	Modern
AZR-1054	Azeri	Modern
AZR-1058	Azeri	Modern
Baku02	Azeri	Modern
Baku03	Azeri	Modern
bal102	Balkar	Modern
bal64	Balkar	Modern
bal124	Balkar	Modern
bal97	Balkar	Modern
bal136	Balkar	Modern
bal22	Balkar	Modern
bal41	Balkar	Modern
bal42	Balkar	Modern
bal45	Balkar	Modern
bal50	Balkar	Modern
HGDP00609.SDG	BedouinA	Modern
HGDP00639.SDG	BedouinA	Modern
HGDP00626.SDG	BedouinA	Modern
HGDP00687.SDG	BedouinA	Modern
HGDP00614.SDG	BedouinA	Modern
HGDP00635.SDG	BedouinA	Modern
HGDP00615.SDG	BedouinA	Modern
HGDP00628.SDG	BedouinA	Modern
HGDP00647.SDG	BedouinA	Modern
HGDP00625.SDG	BedouinA	Modern
HGDP00629.SDG	BedouinA	Modern
HGDP00619.SDG	BedouinA	Modern
HGDP00637.SDG	BedouinA	Modern
HGDP00644.SDG	BedouinA	Modern
HGDP00613.SDG	BedouinA	Modern
HGDP00654.SDG	BedouinA	Modern
HGDP00645.SDG	BedouinA	Modern
HGDP00622.SDG	BedouinA	Modern
HGDP00642.SDG	BedouinA	Modern
HGDP00608.SDG	BedouinB	Modern
HGDP00610.SDG	BedouinB	Modern
HGDP00649.SDG	BedouinB	Modern
HGDP00651.SDG	BedouinB	Modern
HGDP00632.SDG	BedouinB	Modern
HGDP00646.SDG	BedouinB	Modern
HGDP00631.SDG	BedouinB	Modern
HGDP00653.SDG	BedouinB	Modern
HGDP00620.SDG	BedouinB	Modern
HGDP00623.SDG	BedouinB	Modern
HGDP00641.SDG	BedouinB	Modern
HGDP00643.SDG	BedouinB	Modern
HGDP00640.SDG	BedouinB	Modern
HGDP00638.SDG	BedouinB	Modern
HGDP00618.SDG	BedouinB	Modern
HGDP00624.SDG	BedouinB	Modern
HGDP00648.SDG	BedouinB	Modern
HGDP00607.SDG	BedouinB	Modern
HGDP00636.SDG	BedouinB	Modern
HGDP00611.SDG	BedouinB	Modern
HGDP00701.SDG	BedouinB	Modern
HGDP00612.SDG	BedouinB	Modern
HGDP00630.SDG	BedouinB	Modern
HGDP00616.SDG	BedouinB	Modern
HGDP00650.SDG	BedouinB	Modern
bel43s	Belarusian	Modern
bel30s	Belarusian	Modern
bel72c	Belarusian	Modern
bel93c	Belarusian	Modern
bel110c	Belarusian	Modern
bel8s	Belarusian	Modern
belarusian23vp	Belarusian	Modern
bel23s	Belarusian	Modern
belarusian47zp	Belarusian	Modern
bel82s	Belarusian	Modern
BulgarianD6	Bulgarian	Modern
BulgarianA4	Bulgarian	Modern
BulgarianE2	Bulgarian	Modern
BulgarianA1	Bulgarian	Modern
BulgarianB1	Bulgarian	Modern
BulgarianF1	Bulgarian	Modern
BulgarianH2	Bulgarian	Modern
BulgarianF2	Bulgarian	Modern
S_Bulgarian-1.DG	Bulgarian	Modern
S_Bulgarian-2.DG	Bulgarian	Modern
ch126	Chechen	Modern
ch16	Chechen	Modern
ch174	Chechen	Modern
ch179	Chechen	Modern
ch193	Chechen	Modern
ch21	Chechen	Modern
ch3	Chechen	Modern
ch31	Chechen	Modern
S_Chechen-1.DG	Chechen	Modern
CHRK-544	Circassian	Modern
KCHE-1337	Circassian	Modern
KCHE-1436	Circassian	Modern
KCHE-1444	Circassian	Modern
KCHE-1491	Circassian	Modern
KCHE-1497	Circassian	Modern
KCHE-1526	Circassian	Modern
KCHE-1527	Circassian	Modern
KCHE-1530	Circassian	Modern
B_Crete-1.DG	Cretan	Modern
B_Crete-2.DG	Cretan	Modern
CRO53	Croatian	Modern
CRO103	Croatian	Modern
CRO107	Croatian	Modern
CRO47	Croatian	Modern
CRO41	Croatian	Modern
CRO66	Croatian	Modern
CRO153	Croatian	Modern
CRO31	Croatian	Modern
CRO93	Croatian	Modern
CRO48	Croatian	Modern
CYP19	Cypriot	Modern
CYP5	Cypriot	Modern
Cyprus13AJ19	Cypriot	Modern
Cyprus24AJ19	Cypriot	Modern
CYP2	Cypriot	Modern
Cyprus2AJ19	Cypriot	Modern
Cyprus22AJ19	Cypriot	Modern
Cyprus21AJ19	Cypriot	Modern
NA15725	Czech	Modern
NA15733	Czech	Modern
NA15726	Czech	Modern
NA15727	Czech	Modern
NA15729	Czech	Modern
NA15730	Czech	Modern
NA15731	Czech	Modern
NA15724	Czech	Modern
NA15732	Czech	Modern
S_Czech-2.DG	Czech	Modern
HGDP00580.SDG	Druze	Modern
HGDP00562.SDG	Druze	Modern
HGDP00561.SDG	Druze	Modern
HGDP00563.SDG	Druze	Modern
HGDP00572.SDG	Druze	Modern
HGDP00573.SDG	Druze	Modern
HGDP00583.SDG	Druze	Modern
HGDP00582.SDG	Druze	Modern
HGDP00579.SDG	Druze	Modern
HGDP00575.SDG	Druze	Modern
HGDP00565.SDG	Druze	Modern
HGDP00578.SDG	Druze	Modern
HGDP00604.SDG	Druze	Modern
HGDP00566.SDG	Druze	Modern
HGDP00588.SDG	Druze	Modern
HGDP00595.SDG	Druze	Modern
HGDP00571.SDG	Druze	Modern
HGDP00591.SDG	Druze	Modern
HGDP00577.SDG	Druze	Modern
HGDP00557.SDG	Druze	Modern
HGDP00598.SDG	Druze	Modern
HGDP00602.SDG	Druze	Modern
HGDP00586.SDG	Druze	Modern
HGDP00560.SDG	Druze	Modern
HGDP00574.SDG	Druze	Modern
HGDP00587.SDG	Druze	Modern
HGDP00599.SDG	Druze	Modern
HGDP00558.SDG	Druze	Modern
HGDP00564.SDG	Druze	Modern
HGDP00584.SDG	Druze	Modern
HGDP00600.SDG	Druze	Modern
HGDP00606.SDG	Druze	Modern
HGDP00601.SDG	Druze	Modern
HGDP00567.SDG	Druze	Modern
HGDP00597.SDG	Druze	Modern
HGDP00569.SDG	Druze	Modern
Est393	Estonian	Modern
Est380	Estonian	Modern
Est391	Estonian	Modern
Est377	Estonian	Modern
Est372	Estonian	Modern
Est358	Estonian	Modern
Est397	Estonian	Modern
Est394	Estonian	Modern
S_Estonian-2.DG	Estonian	Modern
S_Estonian-1.DG	Estonian	Modern
HG00176.SG	FIN	Modern
HG00178.SG	FIN	Modern
HG00185.SG	FIN	Modern
HG00188.SG	FIN	Modern
HG00267.SG	FIN	Modern
HG00268.SG	FIN	Modern
HG00271.SG	FIN	Modern
HG00273.SG	FIN	Modern
HG00275.SG	FIN	Modern
HG00276.SG	FIN	Modern
HG00277.SG	FIN	Modern
HG00278.SG	FIN	Modern
HG00280.SG	FIN	Modern
HG00281.SG	FIN	Modern
HG00284.SG	FIN	Modern
HG00288.SG	FIN	Modern
HG00290.SG	FIN	Modern
HG00304.SG	FIN	Modern
HG00309.SG	FIN	Modern
HG00310.SG	FIN	Modern
HG00324.SG	FIN	Modern
HG00325.SG	FIN	Modern
HG00328.SG	FIN	Modern
HG00329.SG	FIN	Modern
HG00331.SG	FIN	Modern
HG00332.SG	FIN	Modern
HG00334.SG	FIN	Modern
HG00335.SG	FIN	Modern
HG00337.SG	FIN	Modern
HG00342.SG	FIN	Modern
HG00345.SG	FIN	Modern
HG00346.SG	FIN	Modern
HG00349.SG	FIN	Modern
HG00350.SG	FIN	Modern
HG00351.SG	FIN	Modern
HG00353.SG	FIN	Modern
HG00355.SG	FIN	Modern
HG00356.SG	FIN	Modern
HG00358.SG	FIN	Modern
HG00361.SG	FIN	Modern
HG00362.SG	FIN	Modern
HG00364.SG	FIN	Modern
HG00365.SG	FIN	Modern
HG00368.SG	FIN	Modern
HG00371.SG	FIN	Modern
HG00376.SG	FIN	Modern
HG00378.SG	FIN	Modern
HG00379.SG	FIN	Modern
HG00380.SG	FIN	Modern
HG00381.SG	FIN	Modern
HG00382.SG	FIN	Modern
HG00383.SG	FIN	Modern
HG00384.SG	FIN	Modern
S_Finnish-3.DG	Finnish	Modern
S_Finnish-1.DG	Finnish	Modern
S_Finnish-2.DG	Finnish	Modern
French23812	French	Modern
French23814	French	Modern
French23821	French	Modern
French23830	French	Modern
French23833	French	Modern
French23862	French	Modern
French23915	French	Modern
French23919	French	Modern
French23989	French	Modern
French24061	French	Modern
French24075	French	Modern
French24076	French	Modern
French24090	French	Modern
French24118	French	Modern
French24120	French	Modern
French24124	French	Modern
French24144	French	Modern
French24148	French	Modern
French24178	French	Modern
French24247	French	Modern
French24381	French	Modern
French24400	French	Modern
French24408	French	Modern
French24433	French	Modern
French24434	French	Modern
French24437	French	Modern
French24690	French	Modern
French24817	French	Modern
French25068	French	Modern
HGDP00536.SDG	French	Modern
HGDP00539.SDG	French	Modern
HGDP00519.SDG	French	Modern
HGDP00512.SDG	French	Modern
HGDP00513.SDG	French	Modern
HGDP00527.SDG	French	Modern
HGDP00524.SDG	French	Modern
HGDP00511.SDG	French	Modern
HGDP00522.SDG	French	Modern
HGDP00535.SDG	French	Modern
HGDP00523.SDG	French	Modern
HGDP00518.SDG	French	Modern
HGDP00531.SDG	French	Modern
HGDP00537.SDG	French	Modern
HGDP00528.SDG	French	Modern
HGDP00516.SDG	French	Modern
HGDP00529.SDG	French	Modern
HGDP00515.SDG	French	Modern
HGDP00538.SDG	French	Modern
HGDP00525.SDG	French	Modern
HGDP00517.SDG	French	Modern
HGDP00514.SDG	French	Modern
HGDP00534.SDG	French	Modern
HGDP00526.SDG	French	Modern
HGDP00533.SDG	French	Modern
HGDP01371	French_Basque	Modern
HGDP01368.SDG	French_Basque	Modern
HGDP01361.SDG	French_Basque	Modern
HGDP01358.SDG	French_Basque	Modern
HGDP01359.SDG	French_Basque	Modern
HGDP01357.SDG	French_Basque	Modern
HGDP01363.SDG	French_Basque	Modern
HGDP01362.SDG	French_Basque	Modern
HGDP01376.SDG	French_Basque	Modern
HGDP01375.SDG	French_Basque	Modern
HGDP01367.SDG	French_Basque	Modern
HGDP01366.SDG	French_Basque	Modern
HGDP01379.SDG	French_Basque	Modern
HGDP01378.SDG	French_Basque	Modern
HGDP01373.SDG	French_Basque	Modern
HGDP01370.SDG	French_Basque	Modern
HGDP01377.SDG	French_Basque	Modern
HGDP01380.SDG	French_Basque	Modern
HGDP01374.SDG	French_Basque	Modern
HGDP01364.SDG	French_Basque	Modern
HGDP01365.SDG	French_Basque	Modern
GAG-183	Gagauz	Modern
GAG-187	Gagauz	Modern
GAG-188	Gagauz	Modern
GAG-189	Gagauz	Modern
GAG-196	Gagauz	Modern
GAG-215	Gagauz	Modern
GAG-220	Gagauz	Modern
GAG-221	Gagauz	Modern
GAG-226	Gagauz	Modern
HG00096.SG	GBR	Modern
HG00097.SG	GBR	Modern
HG00099.SG	GBR	Modern
HG00100.SG	GBR	Modern
HG00101.SG	GBR	Modern
HG00102.SG	GBR	Modern
HG00103.SG	GBR	Modern
HG00105.SG	GBR	Modern
HG00106.SG	GBR	Modern
HG00107.SG	GBR	Modern
HG00108.SG	GBR	Modern
HG00109.SG	GBR	Modern
HG00110.SG	GBR	Modern
HG00111.SG	GBR	Modern
HG00113.SG	GBR	Modern
HG00115.SG	GBR	Modern
HG00116.SG	GBR	Modern
HG00117.SG	GBR	Modern
HG00118.SG	GBR	Modern
HG00119.SG	GBR	Modern
HG00120.SG	GBR	Modern
HG00121.SG	GBR	Modern
HG00122.SG	GBR	Modern
HG00123.SG	GBR	Modern
HG00124.SG	GBR	Modern
HG00126.SG	GBR	Modern
HG00127.SG	GBR	Modern
HG00128.SG	GBR	Modern
HG00129.SG	GBR	Modern
HG00130.SG	GBR	Modern
HG00131.SG	GBR	Modern
HG00132.SG	GBR	Modern
HG00133.SG	GBR	Modern
HG00139.SG	GBR	Modern
HG00140.SG	GBR	Modern
HG00141.SG	GBR	Modern
HG00143.SG	GBR	Modern
HG00145.SG	GBR	Modern
HG00146.SG	GBR	Modern
HG00148.SG	GBR	Modern
HG00149.SG	GBR	Modern
HG00154.SG	GBR	Modern
HG00155.SG	GBR	Modern
HG00157.SG	GBR	Modern
HG00159.SG	GBR	Modern
HG00160.SG	GBR	Modern
HG00231.SG	GBR	Modern
HG00233.SG	GBR	Modern
HG00234.SG	GBR	Modern
HG00235.SG	GBR	Modern
HG00236.SG	GBR	Modern
HG00237.SG	GBR	Modern
HG00238.SG	GBR	Modern
HG00239.SG	GBR	Modern
HG00240.SG	GBR	Modern
HG00243.SG	GBR	Modern
HG00244.SG	GBR	Modern
HG00245.SG	GBR	Modern
HG00250.SG	GBR	Modern
HG00251.SG	GBR	Modern
HG00252.SG	GBR	Modern
HG00253.SG	GBR	Modern
HG00254.SG	GBR	Modern
HG00255.SG	GBR	Modern
HG00256.SG	GBR	Modern
HG00257.SG	GBR	Modern
HG00258.SG	GBR	Modern
HG00259.SG	GBR	Modern
HG00260.SG	GBR	Modern
HG00261.SG	GBR	Modern
HG00262.SG	GBR	Modern
HG00264.SG	GBR	Modern
HG01334.SG	GBR	Modern
HG01789.SG	GBR	Modern
HG01790.SG	GBR	Modern
HG01791.SG	GBR	Modern
HG02215.SG	GBR	Modern
GEO-002	Georgian	Modern
GEO-005	Georgian	Modern
GEO-010	Georgian	Modern
GEO-015	Georgian	Modern
GEO-020	Georgian	Modern
GEO-028	Georgian	Modern
GEO-031	Georgian	Modern
GEO-032	Georgian	Modern
GEO-039	Georgian	Modern
GEO-051	Georgian	Modern
GEO-061	Georgian	Modern
GEO-082	Georgian	Modern
GEO001	Georgian	Modern
GEO013	Georgian	Modern
GEO014	Georgian	Modern
mg43	Georgian	Modern
mg47	Georgian	Modern
mg22	Georgian	Modern
mg49	Georgian	Modern
mg23	Georgian	Modern
mg62	Georgian	Modern
mg34	Georgian	Modern
mg40	Georgian	Modern
S_Georgian-2.DG	Georgian	Modern
S_Georgian-1.DG	Georgian	Modern
TLA010	Greek	Modern
TLA012	Greek	Modern
TLA015	Greek	Modern
TLA017	Greek	Modern
TLA018	Greek	Modern
TLA019	Greek	Modern
TLA020	Greek	Modern
TLA021	Greek	Modern
TLA022	Greek	Modern
TLA023	Greek	Modern
TLA024	Greek	Modern
TLA025	Greek	Modern
TLA026	Greek	Modern
TLA027	Greek	Modern
TLA028	Greek	Modern
TLA029	Greek	Modern
NA17373	Greek	Modern
NA17375	Greek	Modern
NA17376	Greek	Modern
NA17372	Greek	Modern
GREEKGRALPOP18	Greek	Modern
GREEKGRALPOP13	Greek	Modern
GREEKGRALPOP15	Greek	Modern
GREEKGRALPOP5	Greek	Modern
GREEKGRALPOP9	Greek	Modern
GREEKGRALPOP4	Greek	Modern
GREEKGRALPOP17	Greek	Modern
GREEKGRALPOP16	Greek	Modern
GREEKGRALPOP11	Greek	Modern
GREEKGRALPOP10	Greek	Modern
GREEKGRALPOP3	Greek	Modern
GREEKGRALPOP8	Greek	Modern
GREEKGRALPOP12	Greek	Modern
GREEKGRALPOP14	Greek	Modern
S_Greek-1.DG	Greek	Modern
hungary3	Hungarian	Modern
hungary6	Hungarian	Modern
HungarianC5	Hungarian	Modern
hungary7	Hungarian	Modern
HungarianE5	Hungarian	Modern
HungarianH3	Hungarian	Modern
hungary15	Hungarian	Modern
hungary20	Hungarian	Modern
hungary2	Hungarian	Modern
HungarianD1	Hungarian	Modern
NA15204	Hungarian	Modern
NA15205	Hungarian	Modern
NA15206	Hungarian	Modern
NA15199	Hungarian	Modern
NA15207	Hungarian	Modern
NA15200	Hungarian	Modern
NA15208	Hungarian	Modern
NA15201	Hungarian	Modern
S_Hungarian-1.DG	Hungarian	Modern
S_Hungarian-2.DG	Hungarian	Modern
HG01500.SG	IBS	Modern
HG01501.SG	IBS	Modern
HG01503.SG	IBS	Modern
HG01504.SG	IBS	Modern
HG01506.SG	IBS	Modern
HG01507.SG	IBS	Modern
HG01509.SG	IBS	Modern
HG01510.SG	IBS	Modern
HG01512.SG	IBS	Modern
HG01513.SG	IBS	Modern
HG01524.SG	IBS	Modern
HG01525.SG	IBS	Modern
HG01527.SG	IBS	Modern
HG01528.SG	IBS	Modern
HG01530.SG	IBS	Modern
HG01531.SG	IBS	Modern
HG01536.SG	IBS	Modern
HG01537.SG	IBS	Modern
HG01602.SG	IBS	Modern
HG01603.SG	IBS	Modern
HG01605.SG	IBS	Modern
HG01606.SG	IBS	Modern
HG01607.SG	IBS	Modern
HG01608.SG	IBS	Modern
HG01610.SG	IBS	Modern
HG01612.SG	IBS	Modern
HG01613.SG	IBS	Modern
HG01615.SG	IBS	Modern
HG01617.SG	IBS	Modern
HG01618.SG	IBS	Modern
HG01619.SG	IBS	Modern
HG01620.SG	IBS	Modern
HG01623.SG	IBS	Modern
HG01624.SG	IBS	Modern
HG01625.SG	IBS	Modern
HG01626.SG	IBS	Modern
HG01631.SG	IBS	Modern
HG01632.SG	IBS	Modern
HG01668.SG	IBS	Modern
HG01670.SG	IBS	Modern
HG01672.SG	IBS	Modern
HG01673.SG	IBS	Modern
HG01675.SG	IBS	Modern
HG01676.SG	IBS	Modern
HG01678.SG	IBS	Modern
HG01679.SG	IBS	Modern
HG01680.SG	IBS	Modern
HG01682.SG	IBS	Modern
HG01684.SG	IBS	Modern
HG01685.SG	IBS	Modern
HG01686.SG	IBS	Modern
HG01697.SG	IBS	Modern
HG01699.SG	IBS	Modern
HG01704.SG	IBS	Modern
HG01705.SG	IBS	Modern
HG01707.SG	IBS	Modern
HG01708.SG	IBS	Modern
HG01709.SG	IBS	Modern
HG01710.SG	IBS	Modern
HG01746.SG	IBS	Modern
HG01747.SG	IBS	Modern
HG01756.SG	IBS	Modern
HG01757.SG	IBS	Modern
HG01761.SG	IBS	Modern
HG01762.SG	IBS	Modern
HG01765.SG	IBS	Modern
HG01766.SG	IBS	Modern
HG01767.SG	IBS	Modern
HG01768.SG	IBS	Modern
HG01770.SG	IBS	Modern
HG01771.SG	IBS	Modern
HG01773.SG	IBS	Modern
HG01775.SG	IBS	Modern
HG01776.SG	IBS	Modern
HG01777.SG	IBS	Modern
HG01779.SG	IBS	Modern
HG01781.SG	IBS	Modern
HG01783.SG	IBS	Modern
HG01784.SG	IBS	Modern
HG01785.SG	IBS	Modern
HG01786.SG	IBS	Modern
HG02219.SG	IBS	Modern
HG02220.SG	IBS	Modern
HG02221.SG	IBS	Modern
HG02230.SG	IBS	Modern
HG02231.SG	IBS	Modern
HG02232.SG	IBS	Modern
HG02233.SG	IBS	Modern
HG02235.SG	IBS	Modern
HG02236.SG	IBS	Modern
HG02238.SG	IBS	Modern
HG02239.SG	IBS	Modern
NA15762	Icelandic	Modern
NA15755	Icelandic	Modern
NA15756	Icelandic	Modern
NA15764	Icelandic	Modern
NA15757	Icelandic	Modern
NA15765	Icelandic	Modern
NA15758	Icelandic	Modern
NA15766	Icelandic	Modern
NA15759	Icelandic	Modern
NA15760	Icelandic	Modern
S_Icelandic-2.DG	Icelandic	Modern
S_Icelandic-1.DG	Icelandic	Modern
iran19	Iranian	Modern
iran14	Iranian	Modern
iran2	Iranian	Modern
iran20	Iranian	Modern
iran3	Iranian	Modern
iran16	Iranian	Modern
S_Iranian-1.DG	Iranian	Modern
S_Iranian-2.DG	Iranian	Modern
HGDP01147	Italian_North	Modern
HGDP01157.SDG	Italian_North	Modern
HGDP01156.SDG	Italian_North	Modern
HGDP01173.SDG	Italian_North	Modern
HGDP01171.SDG	Italian_North	Modern
HGDP01155.SDG	Italian_North	Modern
HGDP01152.SDG	Italian_North	Modern
HGDP01174.SDG	Italian_North	Modern
HGDP01151.SDG	Italian_North	Modern
HGDP01177.SDG	Italian_North	Modern
HGDP01153.SDG	Italian_North	Modern
HGDP01172.SDG	Italian_North	Modern
BEL57	Italian_South	Modern
ITS4	Italian_South	Modern
ITS5	Italian_South	Modern
ITS7	Italian_South	Modern
AshkenaziJew5779	Jew_Ashkenazi	Modern
AshkenaziJew5782	Jew_Ashkenazi	Modern
AshkenaziJew5783	Jew_Ashkenazi	Modern
AshkenaziJew5704	Jew_Ashkenazi	Modern
AshkenaziJew5728	Jew_Ashkenazi	Modern
AshkenaziJew5790	Jew_Ashkenazi	Modern
AshkenaziJew5788	Jew_Ashkenazi	Modern
GeorgianJew1607	Jew_Georgian	Modern
GeorgianJew1671	Jew_Georgian	Modern
GeorgianJew1577	Jew_Georgian	Modern
GeorgianJew1971	Jew_Georgian	Modern
GeorgianJew1594	Jew_Georgian	Modern
GeorgianJew1654	Jew_Georgian	Modern
GeorgianJew1883	Jew_Georgian	Modern
IranianJew1409	Jew_Iranian	Modern
IranianJew1132	Jew_Iranian	Modern
IranianJew1159	Jew_Iranian	Modern
IranianJew1513	Jew_Iranian	Modern
IranianJew1556	Jew_Iranian	Modern
IranianJew1143	Jew_Iranian	Modern
IranianJew1832	Jew_Iranian	Modern
IranianJew1845	Jew_Iranian	Modern
IraqiJew4061	Jew_Iraqi	Modern
IraqiJew4241	Jew_Iraqi	Modern
IraqiJew1417	Jew_Iraqi	Modern
IraqiJew1430	Jew_Iraqi	Modern
S_Iraqi_Jew-2.DG	Jew_Iraqi	Modern
S_Iraqi_Jew-1.DG	Jew_Iraqi	Modern
SephardiJewTurkey4955	Jew_Turkish	Modern
SephardiJewTurkey5877	Jew_Turkish	Modern
SephardiJewTurkey4953	Jew_Turkish	Modern
SephardiJewTurkey6077	Jew_Turkish	Modern
SephardiJewTurkey5832	Jew_Turkish	Modern
SephardiJewTurkey5075	Jew_Turkish	Modern
SephardiJewTurkey4950	Jew_Turkish	Modern
SephardiJewTurkey5033	Jew_Turkish	Modern
YemeniteJew4684	Jew_Yemenite	Modern
YemeniteJew4675	Jew_Yemenite	Modern
YemeniteJew4938	Jew_Yemenite	Modern
YemeniteJew4667	Jew_Yemenite	Modern
YemeniteJew4960	Jew_Yemenite	Modern
YemeniteJew4937	Jew_Yemenite	Modern
S_Yemenite_Jew-1.DG	Jew_Yemenite	Modern
S_Yemenite_Jew-2.DG	Jew_Yemenite	Modern
Jordan543	Jordanian	Modern
Jordan62	Jordanian	Modern
Jordan307	Jordanian	Modern
Jordan646	Jordanian	Modern
Jordan384	Jordanian	Modern
S_Jordanian-2.DG	Jordanian	Modern
S_Jordanian-3.DG	Jordanian	Modern
S_Jordanian-1.DG	Jordanian	Modern
KRD-5	Kurd	Modern
KRD-8	Kurd	Modern
KRD-14	Kurd	Modern
KRD-31	Kurd	Modern
KRD-40	Kurd	Modern
KRD-43	Kurd	Modern
KRD-45	Kurd	Modern
KRD-49	Kurd	Modern
Lebanon7	Lebanese	Modern
Lebanon8	Lebanese	Modern
Lebanon1	Lebanese	Modern
Lebanon2	Lebanese	Modern
Lebanon3	Lebanese	Modern
Lebanese1AQ127	Lebanese	Modern
Lebanese1AQ170	Lebanese	Modern
Lebanese2AQ121	Lebanese	Modern
Lebanese2AQ127	Lebanese	Modern
Lebanese4AQ115	Lebanese	Modern
Lebanese6AQ115	Lebanese	Modern
Lebanese6AQ170	Lebanese	Modern
Lebanese6AS15	Lebanese	Modern
Lebanese7AQ150	Lebanese	Modern
Lebanese7AR20	Lebanese	Modern
Lebanese7AR23	Lebanese	Modern
Lebanese8AS15	Lebanese	Modern
Lebanese10AQ127	Lebanese	Modern
Lebanese10AR37	Lebanese	Modern
Lebanese11AS14	Lebanese	Modern
Lebanese15AR37	Lebanese	Modern
Lebanese20AR21	Lebanese	Modern
Lebanese22BA23	Lebanese	Modern
Lebanese24AR27	Lebanese	Modern
Lebanese30AR21	Lebanese	Modern
lez38	Lezgin	Modern
lez40	Lezgin	Modern
lez31	Lezgin	Modern
lez7	Lezgin	Modern
lez33	Lezgin	Modern
lez9	Lezgin	Modern
lez36	Lezgin	Modern
lez37	Lezgin	Modern
S_Lezgin-2.DG	Lezgin	Modern
S_Lezgin-1.DG	Lezgin	Modern
LithuanianF1	Lithuanian	Modern
lithuania3	Lithuanian	Modern
lithuania10	Lithuanian	Modern
lithuania9	Lithuanian	Modern
LithuanianA1	Lithuanian	Modern
LithuanianE2	Lithuanian	Modern
lithuania1	Lithuanian	Modern
lithuania8	Lithuanian	Modern
lithuania2	Lithuanian	Modern
LithuanianD1	Lithuanian	Modern
Malta4AM91	Maltese	Modern
Malta8AM91	Maltese	Modern
Malta7AM91	Maltese	Modern
Malta17AM91	Maltese	Modern
Malta2AM91	Maltese	Modern
Malta16AM91	Maltese	Modern
Malta15AM91	Maltese	Modern
Malta12AM91	Maltese	Modern
MOL-005	Moldavian	Modern
MOL-008	Moldavian	Modern
MOL-015	Moldavian	Modern
MOL-024	Moldavian	Modern
MOL-058	Moldavian	Modern
MOL-064	Moldavian	Modern
MOL-065	Moldavian	Modern
MOL-066	Moldavian	Modern
MOL-067	Moldavian	Modern
MOL-069	Moldavian	Modern
MOE-001	Mordovian	Modern
MOE-002	Mordovian	Modern
MOE-010	Mordovian	Modern
MOE-014	Mordovian	Modern
MOE-015	Mordovian	Modern
MOE-020	Mordovian	Modern
MOE-025	Mordovian	Modern
MOE-036	Mordovian	Modern
MOE-043	Mordovian	Modern
MOE-045	Mordovian	Modern
MOE-433	Mordovian	Modern
MOE-445	Mordovian	Modern
MOE-450	Mordovian	Modern
MOE-451	Mordovian	Modern
MOE-452	Mordovian	Modern
MOE-455	Mordovian	Modern
MOE-475	Mordovian	Modern
MOE-485	Mordovian	Modern
MOE-491	Mordovian	Modern
MOE-492	Mordovian	Modern
MOE-495	Mordovian	Modern
MOE-497	Mordovian	Modern
Mordovians27	Mordovian	Modern
Mordovians28	Mordovian	Modern
Mordovians30	Mordovian	Modern
Mordovians4	Mordovian	Modern
Mordovians31	Mordovian	Modern
Mordovians17	Mordovian	Modern
Mordovians1	Mordovian	Modern
Mordovians22	Mordovian	Modern
Mordovians32	Mordovian	Modern
Mordovians5	Mordovian	Modern
NOR119	Norwegian	Modern
NOR124	Norwegian	Modern
NOR106	Norwegian	Modern
NOR101	Norwegian	Modern
NOR146	Norwegian	Modern
NOR108	Norwegian	Modern
NOR126	Norwegian	Modern
NOR107	Norwegian	Modern
NOR109	Norwegian	Modern
NOR148	Norwegian	Modern
NOR111	Norwegian	Modern
S_Norwegian-1.DG	Norwegian	Modern
HGDP00799.SDG	Orcadian	Modern
HGDP00797.SDG	Orcadian	Modern
HGDP00808.SDG	Orcadian	Modern
HGDP00807.SDG	Orcadian	Modern
HGDP00803.SDG	Orcadian	Modern
HGDP00794.SDG	Orcadian	Modern
HGDP00800.SDG	Orcadian	Modern
HGDP00802.SDG	Orcadian	Modern
HGDP00810.SDG	Orcadian	Modern
HGDP00805.SDG	Orcadian	Modern
HGDP00806.SDG	Orcadian	Modern
HGDP00804.SDG	Orcadian	Modern
HGDP00795.SDG	Orcadian	Modern
HGDP00798.SDG	Orcadian	Modern
HGDP00796.SDG	Orcadian	Modern
OCE-058	Ossetian	Modern
OCE-155	Ossetian	Modern
OCE-160	Ossetian	Modern
OCE-161	Ossetian	Modern
OCE-195	Ossetian	Modern
OCE-224	Ossetian	Modern
NorthOssetia19	Ossetian	Modern
NorthOssetia2	Ossetian	Modern
NorthOssetia3	Ossetian	Modern
NorthOssetia11	Ossetian	Modern
NorthOssetia8	Ossetian	Modern
NorthOssetia9	Ossetian	Modern
NorthOssetia14	Ossetian	Modern
NorthOssetia17	Ossetian	Modern
S_North_Ossetian-1.DG	Ossetian	Modern
S_North_Ossetian-2.DG	Ossetian	Modern
HGDP00724.SDG	Palestinian	Modern
HGDP00726.SDG	Palestinian	Modern
HGDP00691.SDG	Palestinian	Modern
HGDP00700.SDG	Palestinian	Modern
HGDP00675.SDG	Palestinian	Modern
HGDP00684.SDG	Palestinian	Modern
HGDP00685.SDG	Palestinian	Modern
HGDP00696.SDG	Palestinian	Modern
HGDP00698.SDG	Palestinian	Modern
HGDP00676.SDG	Palestinian	Modern
HGDP00686.SDG	Palestinian	Modern
HGDP00732.SDG	Palestinian	Modern
HGDP00727.SDG	Palestinian	Modern
HGDP00679.SDG	Palestinian	Modern
HGDP00688.SDG	Palestinian	Modern
HGDP00735.SDG	Palestinian	Modern
HGDP00699.SDG	Palestinian	Modern
HGDP00690.SDG	Palestinian	Modern
HGDP00683.SDG	Palestinian	Modern
HGDP00738.SDG	Palestinian	Modern
HGDP00739.SDG	Palestinian	Modern
HGDP00746.SDG	Palestinian	Modern
HGDP00677.SDG	Palestinian	Modern
HGDP00730.SDG	Palestinian	Modern
HGDP00745.SDG	Palestinian	Modern
HGDP00729.SDG	Palestinian	Modern
HGDP00734.SDG	Palestinian	Modern
HGDP00733.SDG	Palestinian	Modern
HGDP00744.SDG	Palestinian	Modern
HGDP00692.SDG	Palestinian	Modern
HGDP00736.SDG	Palestinian	Modern
HGDP00740.SDG	Palestinian	Modern
HGDP00694.SDG	Palestinian	Modern
HGDP00689.SDG	Palestinian	Modern
HGDP00697.SDG	Palestinian	Modern
HGDP00731.SDG	Palestinian	Modern
HGDP00680.SDG	Palestinian	Modern
HGDP00725.SDG	Palestinian	Modern
HGDP00737.SDG	Palestinian	Modern
HGDP00722.SDG	Palestinian	Modern
S_Polish-1.DG	Polish	Modern
A325	Romanian	Modern
A343	Romanian	Modern
A362	Romanian	Modern
A374	Romanian	Modern
G408	Romanian	Modern
G421	Romanian	Modern
G428	Romanian	Modern
G429	Romanian	Modern
G434	Romanian	Modern
Rbgp-200	Russian	Modern
Rbgp-201	Russian	Modern
Rbgp-203	Russian	Modern
Rbgp-205	Russian	Modern
Rkbo-12	Russian	Modern
Rkbo-16	Russian	Modern
Rkbo-44	Russian	Modern
Rkbo-58	Russian	Modern
Rksh-402	Russian	Modern
Rksh-405	Russian	Modern
Rksh-407	Russian	Modern
Rksh-412	Russian	Modern
Rkuch-03	Russian	Modern
Rkuch-05	Russian	Modern
Rkuch-53	Russian	Modern
Rkuch-58	Russian	Modern
Rorl-102	Russian	Modern
Rorl-110	Russian	Modern
Rorl-114	Russian	Modern
Rorl-155	Russian	Modern
Rps-002	Russian	Modern
Rps-004	Russian	Modern
Rps-006	Russian	Modern
Rps-012	Russian	Modern
Rps-090	Russian	Modern
Rps-091	Russian	Modern
Rps-098	Russian	Modern
Rrzm-08	Russian	Modern
Rrzm-10	Russian	Modern
Rrzm-13	Russian	Modern
Rrzm-16	Russian	Modern
Rrzm-83	Russian	Modern
Rrzs-3	Russian	Modern
Rrzs-7	Russian	Modern
Rrzs-11	Russian	Modern
Rrzs-32	Russian	Modern
Rrzs-58	Russian	Modern
Rrzs-66	Russian	Modern
Rrzs-88	Russian	Modern
Rsm-103	Russian	Modern
Rsm-109	Russian	Modern
Rsm-166	Russian	Modern
Rsm-171	Russian	Modern
Rsm-176	Russian	Modern
Rsm-179	Russian	Modern
Rsm-181	Russian	Modern
RYAR-173	Russian	Modern
RYAR-223	Russian	Modern
RYAR-232	Russian	Modern
HGDP00879.SDG	Russian	Modern
HGDP00902.SDG	Russian	Modern
HGDP00880.SDG	Russian	Modern
HGDP00900.SDG	Russian	Modern
HGDP00898.SDG	Russian	Modern
HGDP00899.SDG	Russian	Modern
HGDP00901.SDG	Russian	Modern
HGDP00886.SDG	Russian	Modern
HGDP00895.SDG	Russian	Modern
HGDP00891.SDG	Russian	Modern
HGDP00883.SDG	Russian	Modern
HGDP00882.SDG	Russian	Modern
HGDP00884.SDG	Russian	Modern
HGDP00889.SDG	Russian	Modern
HGDP00896.SDG	Russian	Modern
HGDP00890.SDG	Russian	Modern
HGDP00893.SDG	Russian	Modern
HGDP00897.SDG	Russian	Modern
HGDP00885.SDG	Russian	Modern
HGDP00892.SDG	Russian	Modern
HGDP00888.SDG	Russian	Modern
HGDP00894.SDG	Russian	Modern
HGDP00903.SDG	Russian	Modern
HGDP00887.SDG	Russian	Modern
S_Samaritan-1.DG	Samaritan	Modern
HGDP01074.SDG	Sardinian	Modern
HGDP00671.SDG	Sardinian	Modern
HGDP01073.SDG	Sardinian	Modern
HGDP01065.SDG	Sardinian	Modern
HGDP01066.SDG	Sardinian	Modern
HGDP00670.SDG	Sardinian	Modern
HGDP01071.SDG	Sardinian	Modern
HGDP00668.SDG	Sardinian	Modern
HGDP00674.SDG	Sardinian	Modern
HGDP01068.SDG	Sardinian	Modern
HGDP01075.SDG	Sardinian	Modern
HGDP01070.SDG	Sardinian	Modern
HGDP00667.SDG	Sardinian	Modern
HGDP01063.SDG	Sardinian	Modern
HGDP01067.SDG	Sardinian	Modern
HGDP01069.SDG	Sardinian	Modern
HGDP00673.SDG	Sardinian	Modern
HGDP00669.SDG	Sardinian	Modern
HGDP01072.SDG	Sardinian	Modern
HGDP00672.SDG	Sardinian	Modern
HGDP01077.SDG	Sardinian	Modern
HGDP00666.SDG	Sardinian	Modern
HGDP01062.SDG	Sardinian	Modern
HGDP01064.SDG	Sardinian	Modern
HGDP01079.SDG	Sardinian	Modern
HGDP01078.SDG	Sardinian	Modern
HGDP01076.SDG	Sardinian	Modern
HG00104	Scottish	Modern
TP08	Sicilian	Modern
SR23	Sicilian	Modern
TP05	Sicilian	Modern
SR60	Sicilian	Modern
TP06	Sicilian	Modern
TP07	Sicilian	Modern
TP04	Sicilian	Modern
TP25	Sicilian	Modern
SR48R	Sicilian	Modern
SR44	Sicilian	Modern
SR64	Sicilian	Modern
BAS35	Spanish_Basque	Modern
BAS31	Spanish_Basque	Modern
BAS22	Spanish_Basque	Modern
BAS25	Spanish_Basque	Modern
BAS32	Spanish_Basque	Modern
BAS30	Spanish_Basque	Modern
BAS28	Spanish_Basque	Modern
BAS27	Spanish_Basque	Modern
BAS33	Spanish_Basque	Modern
HG01515.SG	Spanish_Basque	Modern
HG01516.SG	Spanish_Basque	Modern
HG01518.SG	Spanish_Basque	Modern
HG01519.SG	Spanish_Basque	Modern
HG01521.SG	Spanish_Basque	Modern
HG01522.SG	Spanish_Basque	Modern
HG01700.SG	Spanish_Basque	Modern
HG01702.SG	Spanish_Basque	Modern
syria464	Syrian	Modern
syria361	Syrian	Modern
syria485	Syrian	Modern
syria520	Syrian	Modern
syria4	Syrian	Modern
syria461	Syrian	Modern
syria6	Syrian	Modern
syria7	Syrian	Modern
NA20503.SG	TSI	Modern
NA20504.SG	TSI	Modern
NA20505.SG	TSI	Modern
NA20506.SG	TSI	Modern
NA20507.SG	TSI	Modern
NA20508.SG	TSI	Modern
NA20509.SG	TSI	Modern
NA20510.SG	TSI	Modern
NA20511.SG	TSI	Modern
NA20512.SG	TSI	Modern
NA20513.SG	TSI	Modern
NA20514.SG	TSI	Modern
NA20515.SG	TSI	Modern
NA20516.SG	TSI	Modern
NA20517.SG	TSI	Modern
NA20518.SG	TSI	Modern
NA20519.SG	TSI	Modern
NA20520.SG	TSI	Modern
NA20521.SG	TSI	Modern
NA20522.SG	TSI	Modern
NA20524.SG	TSI	Modern
NA20525.SG	TSI	Modern
NA20526.SG	TSI	Modern
NA20527.SG	TSI	Modern
NA20528.SG	TSI	Modern
NA20529.SG	TSI	Modern
NA20530.SG	TSI	Modern
NA20531.SG	TSI	Modern
NA20532.SG	TSI	Modern
NA20533.SG	TSI	Modern
NA20534.SG	TSI	Modern
NA20535.SG	TSI	Modern
NA20536.SG	TSI	Modern
NA20538.SG	TSI	Modern
NA20539.SG	TSI	Modern
NA20541.SG	TSI	Modern
NA20542.SG	TSI	Modern
NA20543.SG	TSI	Modern
NA20544.SG	TSI	Modern
NA20581.SG	TSI	Modern
NA20585.SG	TSI	Modern
NA20586.SG	TSI	Modern
NA20587.SG	TSI	Modern
NA20588.SG	TSI	Modern
NA20589.SG	TSI	Modern
NA20752.SG	TSI	Modern
NA20753.SG	TSI	Modern
NA20754.SG	TSI	Modern
NA20755.SG	TSI	Modern
NA20756.SG	TSI	Modern
NA20757.SG	TSI	Modern
NA20758.SG	TSI	Modern
NA20759.SG	TSI	Modern
NA20761.SG	TSI	Modern
NA20762.SG	TSI	Modern
NA20763.SG	TSI	Modern
NA20764.SG	TSI	Modern
NA20765.SG	TSI	Modern
NA20766.SG	TSI	Modern
NA20767.SG	TSI	Modern
NA20768.SG	TSI	Modern
NA20770.SG	TSI	Modern
NA20771.SG	TSI	Modern
NA20772.SG	TSI	Modern
NA20773.SG	TSI	Modern
NA20774.SG	TSI	Modern
NA20775.SG	TSI	Modern
NA20778.SG	TSI	Modern
NA20783.SG	TSI	Modern
NA20785.SG	TSI	Modern
NA20786.SG	TSI	Modern
NA20787.SG	TSI	Modern
NA20790.SG	TSI	Modern
NA20795.SG	TSI	Modern
NA20797.SG	TSI	Modern
NA20798.SG	TSI	Modern
NA20799.SG	TSI	Modern
NA20801.SG	TSI	Modern
NA20803.SG	TSI	Modern
NA20804.SG	TSI	Modern
NA20805.SG	TSI	Modern
NA20806.SG	TSI	Modern
NA20807.SG	TSI	Modern
NA20808.SG	TSI	Modern
NA20809.SG	TSI	Modern
NA20810.SG	TSI	Modern
NA20811.SG	TSI	Modern
NA20812.SG	TSI	Modern
NA20813.SG	TSI	Modern
NA20814.SG	TSI	Modern
NA20815.SG	TSI	Modern
NA20818.SG	TSI	Modern
NA20819.SG	TSI	Modern
NA20821.SG	TSI	Modern
NA20822.SG	TSI	Modern
NA20826.SG	TSI	Modern
NA20827.SG	TSI	Modern
NA20828.SG	TSI	Modern
NA20832.SG	TSI	Modern
Kayseri24392	Turkish	Modern
Balikesir16675	Turkish	Modern
Turkish7BA57	Turkish	Modern
Balikesir16790	Turkish	Modern
Turkish8BA62	Turkish	Modern
Istanbul20010	Turkish	Modern
Turkish4BA57	Turkish	Modern
Adana23114	Turkish	Modern
Trabzon21177	Turkish	Modern
Aydin18784	Turkish	Modern
Istanbul19810	Turkish	Modern
Trabzon21557	Turkish	Modern
Trabzon21534	Turkish	Modern
Turkish9BA57	Turkish	Modern
Kayseri24075	Turkish	Modern
Balikesir16887	Turkish	Modern
Kayseri24266	Turkish	Modern
Balikesir16653	Turkish	Modern
Aydin18112	Turkish	Modern
Kayseri24402	Turkish	Modern
Istanbul25081	Turkish	Modern
Aydin18596	Turkish	Modern
Istanbul17778	Turkish	Modern
Adana23113	Turkish	Modern
Trabzon21575	Turkish	Modern
Aydin18636	Turkish	Modern
Istanbul20040	Turkish	Modern
Adana23144	Turkish	Modern
Kayseri23967	Turkish	Modern
Trabzon21174	Turkish	Modern
Aydin18873	Turkish	Modern
Kayseri23892	Turkish	Modern
Istanbul19185	Turkish	Modern
Adana23133	Turkish	Modern
Trabzon21515	Turkish	Modern
Kayseri24032	Turkish	Modern
Kayseri23549	Turkish	Modern
Trabzon21544	Turkish	Modern
Adana23150	Turkish	Modern
Kayseri23271	Turkish	Modern
Trabzon21645	Turkish	Modern
Adana23147	Turkish	Modern
Aydin18483	Turkish	Modern
Balikesir17006	Turkish	Modern
Aydin18419	Turkish	Modern
Kayseri24276	Turkish	Modern
Istanbul19708	Turkish	Modern
Trabzon21173	Turkish	Modern
Adana23112	Turkish	Modern
Adana23117	Turkish	Modern
S_Turkish-2.DG	Turkish	Modern
S_Turkish-1.DG	Turkish	Modern
HGDP01164.SDG	Tuscan	Modern
HGDP01166.SDG	Tuscan	Modern
HGDP01169.SDG	Tuscan	Modern
HGDP01161.SDG	Tuscan	Modern
HGDP01167.SDG	Tuscan	Modern
HGDP01162.SDG	Tuscan	Modern
HGDP01163.SDG	Tuscan	Modern
HGDP01168.SDG	Tuscan	Modern
UKR-1283	Ukrainian	Modern
UKR-1291	Ukrainian	Modern
UKR-1292	Ukrainian	Modern
UKR-1377	Ukrainian	Modern
UKR-1399	Ukrainian	Modern
UKR-1903	Ukrainian	Modern
UKR-1909	Ukrainian	Modern
UKR-1913	Ukrainian	Modern
UKR-1951	Ukrainian	Modern
UKR-1978	Ukrainian	Modern
UKR-1992	Ukrainian	Modern
UKR-2021	Ukrainian	Modern
UkrBel618	Ukrainian	Modern
UkrBel620	Ukrainian	Modern
UkrBel622	Ukrainian	Modern
UkrBel733	Ukrainian	Modern
UkrBel736	Ukrainian	Modern
UkrLv228	Ukrainian	Modern
UkrBel614	Ukrainian	Modern
UkrLv237	Ukrainian	Modern
Sidelkino.SG	EHG	Ancient
I0211	EHG	Ancient
I0061	EHG	Ancient
Popovo2	EHG	Ancient
I0124	EHG	Ancient
UzOO77	EHG	Ancient
Loschbour_published.DG	WHG	Ancient
Bichon.SG	WHG	Ancient
Falkenstein	WHG	Ancient
Rochedane_published	WHG	Ancient
Iboussieres25-1	WHG	Ancient
Iboussieres31-2	WHG	Ancient
BerryAuBac	WHG	Ancient
I0011	SHG	Ancient
I0012	SHG	Ancient
I0013	SHG	Ancient
I0014	SHG	Ancient
I0015	SHG	Ancient
I0017	SHG	Ancient
MotalaAA	SHG	Ancient
I0429	Steppe_Yamnaya_Samara	Ancient
I7489	Steppe_Yamnaya_Samara	Ancient
I0439	Steppe_Yamnaya_Samara	Ancient
I0444	Steppe_Yamnaya_Samara	Ancient
I0357	Steppe_Yamnaya_Samara	Ancient
I0370	Steppe_Yamnaya_Samara	Ancient
I0443	Steppe_Yamnaya_Samara	Ancient
I0438_published	Steppe_Yamnaya_Samara	Ancient
I0441	Steppe_Yamnaya_Samara	Ancient
I0231_published	Steppe_Yamnaya_Samara	Ancient
RISE546.SG	Steppe_Yamnaya_Kalmykia	Ancient
RISE547.SG	Steppe_Yamnaya_Kalmykia	Ancient
RISE548.SG	Steppe_Yamnaya_Kalmykia	Ancient
RISE550.SG	Steppe_Yamnaya_Kalmykia	Ancient
RISE552.SG	Steppe_Yamnaya_Kalmykia	Ancient
RISE240.SG	Steppe_Yamnaya_Kalmykia	Ancient
TAF010	Morocco_IM	Ancient
TAF011	Morocco_IM	Ancient
TAF013	Morocco_IM	Ancient
TAF014	Morocco_IM	Ancient
TAF015	Morocco_IM	Ancient
TAF009	Morocco_IM	Ancient
IAM.6.SG	Morocco_EN	Ancient
IAM.4_IAM.5.SG	Morocco_EN	Ancient
IAM.7.SG	Morocco_EN	Ancient
KEB.1_KEB.8.SG	Morocco_LN	Ancient
KEB.4.SG	Morocco_LN	Ancient
KEB.6.SG	Morocco_LN	Ancient
I2312_all_published_d	Iran_HG	Ancient
I1293_all_d	Iran_HG	Ancient
I1954	Iran_N_GanjDareh	Ancient
I1949	Iran_N_GanjDareh	Ancient
I1947	Iran_N_GanjDareh	Ancient
I7527	Iran_N_GanjDareh	Ancient
I1951	Iran_N_GanjDareh	Ancient
I1290	Iran_N_GanjDareh	Ancient
I1944	Iran_N_GanjDareh	Ancient
I1945	Iran_N_GanjDareh	Ancient
AH1.SG	Iran_N_TepeAbdulHosein	Ancient
AH2.SG	Iran_N_TepeAbdulHosein	Ancient
AH4.SG	Iran_N_TepeAbdulHosein	Ancient
WC1.SG	Iran_N_Wezmeh	Ancient
I1671	Iran_LN_SehGabi	Ancient
I4351	Iran_C_HajjiFiruz	Ancient
I2328	Iran_C_HajjiFiruz	Ancient
I4349	Iran_C_HajjiFiruz	Ancient
I1670	Iran_C_SehGabi	Ancient
I1662	Iran_C_SehGabi	Ancient
I1661	Iran_C_SehGabi	Ancient
I1674	Iran_C_SehGabi	Ancient
I1665	Iran_C_SehGabi	Ancient
I2918	Iran_C_TepeHissar	Ancient
I2337	Iran_C_TepeHissar	Ancient
I2512	Iran_C_TepeHissar	Ancient
I2924	Iran_C_TepeHissar	Ancient
I2925	Iran_C_TepeHissar	Ancient
I2923	Iran_C_TepeHissar	Ancient
I2928	Iran_C_TepeHissar	Ancient
I2927	Iran_C_TepeHissar	Ancient
I2514	Iran_C_TepeHissar	Ancient
I2922	Iran_C_TepeHissar	Ancient
I2513	Iran_C_TepeHissar	Ancient
I2921_published	Iran_C_TepeHissar	Ancient
I11483	Iran_BA1	Ancient
I8724	Iran_BA1	Ancient
I8725	Iran_BA1	Ancient
I11462	Iran_BA1	Ancient
I11479	Iran_BA1	Ancient
I11474	Iran_BA1	Ancient
I11476	Iran_BA1	Ancient
I11478	Iran_BA1	Ancient
I8726	Iran_BA2	Ancient
I11459_published	Iran_BA2	Ancient
I11458_published	Iran_BA2	Ancient
I11456_published	Iran_BA2	Ancient
I8728_published	Iran_BA2	Ancient
I11466_published	Iran_BA2	Ancient
I1414_published	Jordan_N	Ancient
I1700_published	Jordan_N	Ancient
I1415_published	Jordan_N	Ancient
I1701_published	Jordan_N	Ancient
I1707	Jordan_N	Ancient
I1710	Jordan_N	Ancient
BAJ001_BAJ001.A0101	Jordan_N	Ancient
I1679_published	Jordan_N	Ancient
I1699	Jordan_N	Ancient
I1730	Jordan_EBA	Ancient
I1706	Jordan_EBA	Ancient
I1705	Jordan_EBA	Ancient
I6571	Jordan_LBA	Ancient
I3705	Jordan_LBA	Ancient
I3987	Jordan_LBA	Ancient
I3706	Jordan_LBA	Ancient
I6565	Jordan_LBA	Ancient
I6462	Jordan_LBA	Ancient
I6464	Jordan_LBA	Ancient
I6564	Jordan_LBA	Ancient
I6566	Jordan_LBA	Ancient
I6567	Jordan_LBA	Ancient
I6569	Jordan_LBA	Ancient
I6570	Jordan_LBA	Ancient
I6572	Jordan_LBA	Ancient
I6460	Jordan_LBA	Ancient
I3985	Jordan_LBA	Ancient
I6459	Jordan_LBA	Ancient
I3707	Jordan_LBA	Ancient
I3986	Jordan_LBA	Ancient
I3703	Jordan_LBA	Ancient
I0861	Israel_Natufian	Ancient
I1069_published	Israel_Natufian	Ancient
I1690_published	Israel_Natufian	Ancient
I1072_published_d	Israel_Natufian	Ancient
KFH2_KFH002.A0101	Israel_N	Ancient
I0867	Israel_N	Ancient
I1177_published	Israel_C	Ancient
I1155_published	Israel_C	Ancient
I1181_published	Israel_C	Ancient
I0644	Israel_C	Ancient
I1172	Israel_C	Ancient
I1187	Israel_C	Ancient
I1171	Israel_C	Ancient
I1164	Israel_C	Ancient
I1184	Israel_C	Ancient
I1179	Israel_C	Ancient
I1182	Israel_C	Ancient
I1170	Israel_C	Ancient
I1168	Israel_C	Ancient
I1152	Israel_C	Ancient
I1178	Israel_C	Ancient
I1165	Israel_C	Ancient
I1160	Israel_C	Ancient
I1169	Israel_C	Ancient
I1154	Israel_C	Ancient
I10268	Israel_MLBA	Ancient
I10104	Israel_MLBA	Ancient
I10265	Israel_MLBA	Ancient
I10092	Israel_MLBA	Ancient
I10093	Israel_MLBA	Ancient
I10264	Israel_MLBA	Ancient
I7182	Israel_MLBA	Ancient
I6924	Israel_MLBA	Ancient
I6928	Israel_MLBA	Ancient
I7002	Israel_MLBA	Ancient
I6922	Israel_MLBA	Ancient
I6923	Israel_MLBA	Ancient
I7003	Israel_MLBA	Ancient
I8187	Israel_MLBA	Ancient
I10106	Israel_MLBA	Ancient
I10771	Israel_MLBA	Ancient
I10359_published	Israel_MLBA	Ancient
I4525	Israel_MLBA	Ancient
I10097	Israel_MLBA	Ancient
I10099	Israel_MLBA	Ancient
I10101	Israel_MLBA	Ancient
I10768	Israel_MLBA	Ancient
I10263_published	Israel_MLBA	Ancient
I10266	Israel_MLBA	Ancient
I10770	Israel_MLBA	Ancient
I4519	Israel_MLBA	Ancient
I2198	Israel_MLBA	Ancient
I4518	Israel_MLBA	Ancient
I2195	Israel_MLBA	Ancient
I2190	Israel_MLBA	Ancient
I3965	Israel_MLBA	Ancient
I3966	Israel_MLBA	Ancient
I3832	Israel_MLBA	Ancient
I2062	Israel_MLBA	Ancient
I1934_published	Israel_MLBA	Ancient
ASH033	Israel_LBA_Ashkelon	Ancient
ASH034	Israel_LBA_Ashkelon	Ancient
ASH029	Israel_LBA_Ashkelon	Ancient
ERS1790733.SG	Lebanon_MBA	Ancient
ERS1790729.SG	Lebanon_MBA	Ancient
ERS1790731.SG	Lebanon_MBA	Ancient
ERS1790730.SG	Lebanon_MBA	Ancient
ERS1790732.SG	Lebanon_MBA	Ancient
ETM010	Syria_EMBA	Ancient
ETM012	Syria_EMBA	Ancient
ETM023	Syria_EMBA	Ancient
ETM018	Syria_EMBA	Ancient
ETM001	Syria_EMBA	Ancient
ETM016	Syria_EMBA	Ancient
ETM004	Syria_EMBA	Ancient
ETM005	Syria_EMBA	Ancient
ETM006	Syria_EMBA	Ancient
ETM014	Syria_EMBA	Ancient
ETM026	Syria_EMBA	Ancient
ZBC_IPB001.B-C0101_Luk2-Pinarbasi	Turkey_Epipaleolithic	Ancient
Bon005.SG	Turkey_N_Boncuklu	Ancient
Bon002.SG	Turkey_N_Boncuklu	Ancient
Bon004.SG	Turkey_N_Boncuklu	Ancient
Bon001.SG	Turkey_N_Boncuklu	Ancient
ZHJ_BON024.A0101_Luk84	Turkey_N_Boncuklu	Ancient
ZHAG_BON004.A0101_Luk10	Turkey_N_Boncuklu	Ancient
ZHAJ_BON034.A0101_Luk9	Turkey_N_Boncuklu	Ancient
ZKO_BON001.A0101_Luk7	Turkey_N_Boncuklu	Ancient
ZMOJ_BON014.A0101_Luk21	Turkey_N_Boncuklu	Ancient
Ash129.SG	Turkey_EN_AsikliHoyuk	Ancient
Ash136.SG	Turkey_EN_AsikliHoyuk	Ancient
CCH144.SG	Turkey_N_Catalhoyuk	Ancient
CCH285.SG	Turkey_N_Catalhoyuk	Ancient
CCH289.SG	Turkey_N_Catalhoyuk	Ancient
CCH294.SG	Turkey_N_Catalhoyuk	Ancient
CCH311.SG	Turkey_N_Catalhoyuk	Ancient
cth006.SG	Turkey_N_Catalhoyuk	Ancient
cth217.SG	Turkey_N_Catalhoyuk	Ancient
cth728.SG	Turkey_N_Catalhoyuk	Ancient
cth739.SG	Turkey_N_Catalhoyuk	Ancient
cth747.SG	Turkey_N_Catalhoyuk	Ancient
pch034.SG	Turkey_N_Catalhoyuk	Ancient
Tep002.SG	Turkey_N_TepecikCiftlik	Ancient
Tep003.SG	Turkey_N_TepecikCiftlik	Ancient
Tep004.SG	Turkey_N_TepecikCiftlik	Ancient
I1100	Turkey_N	Ancient
I1102	Turkey_N	Ancient
I1103	Turkey_N	Ancient
I1101	Turkey_N	Ancient
I1099	Turkey_N	Ancient
I0736	Turkey_N	Ancient
I1097	Turkey_N	Ancient
I1096	Turkey_N	Ancient
I1098	Turkey_N	Ancient
I0708	Turkey_N	Ancient
I0707	Turkey_N	Ancient
I0709	Turkey_N	Ancient
Bar31.SG	Turkey_N	Ancient
Bar8.SG	Turkey_N	Ancient
I1583.SG	Turkey_N	Ancient
I0744	Turkey_N	Ancient
I0745	Turkey_N	Ancient
I0746	Turkey_N	Ancient
I1581_published	Turkey_N	Ancient
I1580_published	Turkey_N	Ancient
I1579_published	Turkey_N	Ancient
I1585_published	Turkey_N	Ancient
I0726	Turkey_N	Ancient
I0727_published	Turkey_N	Ancient
I0724_published	Turkey_N	Ancient
I0723_published	Turkey_N	Ancient
kum6.SG	Turkey_N_Kumtepe	Ancient
CBT018	Turkey_EC_Buyukkaya	Ancient
KRD005	Turkey_EC_TellKurdu	Ancient
KRD001	Turkey_EC_TellKurdu	Ancient
KRD004	Turkey_EC_TellKurdu	Ancient
KRD003	Turkey_EC_TellKurdu	Ancient
KRD006	Turkey_EC_TellKurdu	Ancient
KRD002	Turkey_EC_TellKurdu	Ancient
CBT016	Turkey_LateC_CamlibelTarlasi	Ancient
CBT004	Turkey_LateC_CamlibelTarlasi	Ancient
CBT015	Turkey_LateC_CamlibelTarlasi	Ancient
CBT014	Turkey_LateC_CamlibelTarlasi	Ancient
CBT010	Turkey_LateC_CamlibelTarlasi	Ancient
CBT011	Turkey_LateC_CamlibelTarlasi	Ancient
CBT003	Turkey_LateC_CamlibelTarlasi	Ancient
CBT001	Turkey_LateC_CamlibelTarlasi	Ancient
CBT005	Turkey_LateC_CamlibelTarlasi	Ancient
IKI024	Turkey_LateC_Ikiztepe	Ancient
IKI037	Turkey_LateC_Ikiztepe	Ancient
IKI038	Turkey_LateC_Ikiztepe	Ancient
IKI036	Turkey_LateC_Ikiztepe	Ancient
IKI030	Turkey_LateC_Ikiztepe	Ancient
IKI016	Turkey_LateC_Ikiztepe	Ancient
IKI034	Turkey_LateC_Ikiztepe	Ancient
IKI017	Turkey_LateC_Ikiztepe	Ancient
IKI006	Turkey_LateC_Ikiztepe	Ancient
IKI019	Turkey_LateC_Ikiztepe	Ancient
IKI020	Turkey_LateC_Ikiztepe	Ancient
IKI012	Turkey_LateC_Ikiztepe	Ancient
IKI009	Turkey_LateC_Ikiztepe	Ancient
IKI002	Turkey_LateC_Ikiztepe	Ancient
ART042	Turkey_LateC_Arslantepe	Ancient
ART005	Turkey_LateC_Arslantepe	Ancient
ART039	Turkey_LateC_Arslantepe	Ancient
ART004	Turkey_LateC_Arslantepe	Ancient
ART022	Turkey_LateC_Arslantepe	Ancient
ART019	Turkey_LateC_Arslantepe	Ancient
ART018	Turkey_LateC_Arslantepe	Ancient
ART014	Turkey_LateC_Arslantepe	Ancient
ART032	Turkey_LateC_Arslantepe	Ancient
ART023	Turkey_LateC_Arslantepe	Ancient
ART015	Turkey_LateC_Arslantepe	Ancient
ART027_d	Turkey_LateC_Arslantepe	Ancient
ART020_d	Turkey_LateC_Arslantepe	Ancient
ART038	Turkey_LateC_Arslantepe	Ancient
ART017	Turkey_LateC_Arslantepe	Ancient
ART026	Turkey_LateC_Arslantepe	Ancient
ART012	Turkey_LateC_Arslantepe	Ancient
MA2210_final.SG	Turkey_EBA_II	Ancient
MA2212_final.SG	Turkey_EBA_II	Ancient
MA2213_final.SG	Turkey_EBA_II	Ancient
I2499	Turkey_EBA	Ancient
I2683	Turkey_EBA	Ancient
I2495	Turkey_EBA	Ancient
ART011	Turkey_EBA_Arslantepe	Ancient
ART010	Turkey_EBA_Arslantepe	Ancient
ART009	Turkey_EBA_Arslantepe	Ancient
ART001	Turkey_EBA_Arslantepe	Ancient
TIT021	Turkey_EBA_TitrisHoyuk	Ancient
TIT012	Turkey_EBA_TitrisHoyuk	Ancient
TIT025	Turkey_EBA_TitrisHoyuk	Ancient
MA2205_final.SG	Turkey_MLBA_Assyrian	Ancient
MA2206_final.SG	Turkey_MLBA_Assyrian	Ancient
MA2208_final.SG	Turkey_MLBA_Assyrian	Ancient
ALA024	Turkey_MLBA_Alalakh	Ancient
ALA015	Turkey_MLBA_Alalakh	Ancient
ALA084	Turkey_MLBA_Alalakh	Ancient
ALA035	Turkey_MLBA_Alalakh	Ancient
ALA023	Turkey_MLBA_Alalakh	Ancient
ALA095	Turkey_MLBA_Alalakh	Ancient
ALA004	Turkey_MLBA_Alalakh	Ancient
ALA037	Turkey_MLBA_Alalakh	Ancient
ALA008	Turkey_MLBA_Alalakh	Ancient
ALA029	Turkey_MLBA_Alalakh	Ancient
ALA013	Turkey_MLBA_Alalakh	Ancient
ALA025	Turkey_MLBA_Alalakh	Ancient
ALA028	Turkey_MLBA_Alalakh	Ancient
ALA034	Turkey_MLBA_Alalakh	Ancient
ALA014_d	Turkey_MLBA_Alalakh	Ancient
ALA026	Turkey_MLBA_Alalakh	Ancient
ALA011	Turkey_MLBA_Alalakh	Ancient
ALA016	Turkey_MLBA_Alalakh	Ancient
ALA017	Turkey_MLBA_Alalakh	Ancient
ALA030	Turkey_MLBA_Alalakh	Ancient
ALA020	Turkey_MLBA_Alalakh	Ancient
ALA002	Turkey_MLBA_Alalakh	Ancient
ALA018	Turkey_MLBA_Alalakh	Ancient
ALA001_d	Turkey_MLBA_Alalakh	Ancient
ALA039	Turkey_MLBA_Alalakh	Ancient
SATP.SG	CHG	Ancient
KK1.SG	CHG	Ancient
I1634	Armenia_C	Ancient
I1631	Armenia_C	Ancient
I1632	Armenia_C	Ancient
I1409	Armenia_C	Ancient
I1407	Armenia_C	Ancient
ARM001	Armenia_EBA	Ancient
ARM002	Armenia_EBA	Ancient
I1658	Armenia_EBA	Ancient
I1635	Armenia_EBA	Ancient
I1633	Armenia_EBA	Ancient
I1656	Armenia_MBA	Ancient
RISE413.SG	Armenia_MBA	Ancient
RISE416.SG	Armenia_MBA	Ancient
RISE423.SG	Armenia_MBA	Ancient
DA35.SG	Armenia_LBA	Ancient
DA31.SG	Armenia_LBA	Ancient
RISE408.SG	Armenia_LBA	Ancient
RISE407.SG	Armenia_LBA	Ancient
RISE412.SG	Armenia_LBA	Ancient
RISE396.SG	Armenia_LBA	Ancient
RISE397.SG	Armenia_LBA	Ancient
Rev5.SG	Greece_N	Ancient
I5427	Greece_N	Ancient
I2937_all	Greece_N_Peloponnese	Ancient
I3708	Greece_N_Peloponnese	Ancient
I2318	Greece_N_Peloponnese	Ancient
I3709	Greece_N_Peloponnese	Ancient
I3920	Greece_N_Peloponnese	Ancient
Klei10.SG	Greece_LN	Ancient
Pal7.SG	Greece_LN	Ancient
Kou01.SG	Greece_EBA_Cycladic	Ancient
Kou03.SG	Greece_EBA_Cycladic	Ancient
Mik15.SG	Greece_EBA_Helladic	Ancient
Log02.SG	Greece_MBA_Logkas	Ancient
Log04.SG	Greece_MBA_Logkas	Ancient
Pta08.SG	Greece_Minoan_Petras	Ancient
I0070	Greece_Minoan_Lassithi	Ancient
I0071	Greece_Minoan_Lassithi	Ancient
I0073	Greece_Minoan_Lassithi	Ancient
I0074	Greece_Minoan_Lassithi	Ancient
I9005	Greece_Minoan_Lassithi	Ancient
I9127	Greece_Minoan_Odigitria	Ancient
I9128	Greece_Minoan_Odigitria	Ancient
I9129	Greece_Minoan_Odigitria	Ancient
I9130	Greece_Minoan_Odigitria	Ancient
I9131	Greece_Minoan_Odigitria	Ancient
I9123	Greece_Crete_Armenoi	Ancient
I9033	Greece_BA_Mycenaean	Ancient
I9006	Greece_BA_Mycenaean	Ancient
I9010	Greece_BA_Mycenaean	Ancient
I9041	Greece_BA_Mycenaean	Ancient
I1113	Bulgaria_N_MalakPreslavets	Ancient
I1295	Bulgaria_N_MalakPreslavets	Ancient
I1297	Bulgaria_N_MalakPreslavets	Ancient
I1296_published	Bulgaria_N_MalakPreslavets	Ancient
I2215_published	Bulgaria_N_MalakPreslavets	Ancient
I0679_d	Bulgaria_N_Krepost	Ancient
I0706	Bulgaria_N	Ancient
I2521	Bulgaria_N	Ancient
I0704_published	Bulgaria_N	Ancient
I0698_published	Bulgaria_N	Ancient
I2529_published	Bulgaria_N	Ancient
I1298_published	Bulgaria_N	Ancient
ANI159-ANI181	Bulgaria_C_Varna	Ancient
ANI160	Bulgaria_C_Varna	Ancient
ANI152	Bulgaria_C_Varna	Ancient
I2526	Bulgaria_C	Ancient
I2431	Bulgaria_C	Ancient
I2425	Bulgaria_C	Ancient
I2430	Bulgaria_C	Ancient
I0781	Bulgaria_C	Ancient
I2423	Bulgaria_C	Ancient
I0785	Bulgaria_C	Ancient
I2509	Bulgaria_C	Ancient
I2427	Bulgaria_C	Ancient
I2424	Bulgaria_C	Ancient
I2519	Bulgaria_C	Ancient
I2426_published	Bulgaria_C	Ancient
I2175	Bulgaria_EBA	Ancient
I2520	Bulgaria_EBA	Ancient
Bul10	Bulgaria_EBA	Ancient
Bul6	Bulgaria_EBA	Ancient
Bul8	Bulgaria_EBA	Ancient
I2163	Bulgaria_MLBA	Ancient
M96.SG	Romania_IG	Ancient
M95.SG	Romania_IG	Ancient
I5436	Romania_IG	Ancient
I4607	Romania_IG	Ancient
I4655_published	Romania_IG	Ancient
I4081_published	Romania_IG	Ancient
OC.SG	Romania_IG	Ancient
I4582	Romania_IG	Ancient
I5411	Romania_IG	Ancient
I2534	Romania_IG	Ancient
I2532	Romania_EN	Ancient
I2533	Romania_EN	Ancient
I4088	Romania_C	Ancient
I4089	Romania_C	Ancient
I11902	Romania_C	Ancient
I11906	Romania_C	Ancient
I5235	Serbia_IG	Ancient
I5240	Serbia_IG	Ancient
I5244	Serbia_IG	Ancient
I5242	Serbia_IG	Ancient
I5239	Serbia_IG	Ancient
I5236	Serbia_IG	Ancient
I5238	Serbia_IG	Ancient
I5234	Serbia_IG	Ancient
I5237	Serbia_IG	Ancient
I5233	Serbia_IG	Ancient
I4657_published	Serbia_IG	Ancient
I5773_published	Serbia_IG	Ancient
I4881_published	Serbia_IG	Ancient
I4660	Serbia_IG	Ancient
I4870	Serbia_IG	Ancient
I4877	Serbia_IG	Ancient
I4874	Serbia_IG	Ancient
I4875	Serbia_IG	Ancient
I4876	Serbia_IG	Ancient
I4871	Serbia_IG	Ancient
I4872	Serbia_IG	Ancient
I5772	Serbia_IG	Ancient
I5771	Serbia_IG	Ancient
I4873	Serbia_IG	Ancient
I4880	Serbia_IG	Ancient
I4878	Serbia_IG	Ancient
I5401	Serbia_IG	Ancient
I4916	Serbia_IG	Ancient
I5402	Serbia_IG	Ancient
I4915	Serbia_IG	Ancient
I4917	Serbia_IG	Ancient
I4914_published	Serbia_IG	Ancient
I5407	Serbia_IG	Ancient
I4666_published	Serbia_IG_N	Ancient
I4665	Serbia_IG_N	Ancient
MOK12.SG	Serbia_EBA	Ancient
MOK13.SG	Serbia_EBA	Ancient
MOK15.SG	Serbia_EBA	Ancient
MOK19A.SG	Serbia_EBA	Ancient
MOK20.SG	Serbia_EBA	Ancient
MOK21A.SG	Serbia_EBA	Ancient
MOK22.SG	Serbia_EBA	Ancient
MOK24A.SG	Serbia_EBA	Ancient
MOK25A.SG	Serbia_EBA	Ancient
MOK26A.SG	Serbia_EBA	Ancient
MOK27.SG	Serbia_EBA	Ancient
MOK28A.SG	Serbia_EBA	Ancient
MOK29A.SG	Serbia_EBA	Ancient
MOK30.SG	Serbia_EBA	Ancient
MOK32.SG	Serbia_EBA	Ancient
MOK33.SG	Serbia_EBA	Ancient
MOK9B.SG	Serbia_EBA	Ancient
I1875	Croatia_HG	Ancient
I5071	Croatia_EN_Impressa	Ancient
I5072	Croatia_EN_Impressa	Ancient
I3433	Croatia_N_Cardial	Ancient
I3947	Croatia_N_Cardial	Ancient
I3948	Croatia_N_Cardial	Ancient
I5079	Croatia_N_Starcevo	Ancient
I4167	Croatia_N_Starcevo	Ancient
I3498	Croatia_MN_Sopot	Ancient
I4168	Croatia_MN_Sopot	Ancient
I5077	Croatia_MN_Sopot	Ancient
I5078	Croatia_MN_Sopot	Ancient
I10055	Croatia_N_Lasinja	Ancient
I10045	Croatia_C_Lasinja	Ancient
I10047	Croatia_C_Lasinja	Ancient
I10048	Croatia_C_Lasinja	Ancient
I10049	Croatia_C_Lasinja	Ancient
I10050	Croatia_C_Lasinja	Ancient
I10052	Croatia_C_Lasinja	Ancient
I10053	Croatia_C_Lasinja	Ancient
I10056	Croatia_C_Lasinja	Ancient
I10057	Croatia_C_Lasinja	Ancient
I10062	Croatia_C_Lasinja	Ancient
I10063	Croatia_C_Lasinja	Ancient
I10064	Croatia_C_Lasinja	Ancient
I10065	Croatia_C_Lasinja	Ancient
I10069	Croatia_C_Lasinja	Ancient
I10071	Croatia_C_Lasinja	Ancient
I10271	Croatia_C_Lasinja	Ancient
I10272	Croatia_C_Lasinja	Ancient
I10273	Croatia_C_Lasinja	Ancient
I10275	Croatia_C_Lasinja	Ancient
I10291	Croatia_C_Lasinja	Ancient
I10295	Croatia_C_Lasinja	Ancient
I10299	Croatia_C_Lasinja	Ancient
I10303	Croatia_C_Lasinja	Ancient
I10046	Croatia_C_Lasinja	Ancient
I10054	Croatia_C_Lasinja	Ancient
I10274	Croatia_C_Lasinja	Ancient
I10072	Croatia_C_Lasinja	Ancient
I10297	Croatia_C_Lasinja	Ancient
I10070	Croatia_C_Lasinja	Ancient
I10294	Croatia_C_Lasinja	Ancient
I10293	Croatia_C_Lasinja	Ancient
I3499	Croatia_LateC_EBA	Ancient
I4175	Croatia_LateC_EBA	Ancient
I2792	Croatia_LateC_EBA	Ancient
I4331	Croatia_LateC_EBA	Ancient
I4332	Croatia_MBA	Ancient
I3313	Croatia_MBA	Ancient
Villabruna	Italy_Villabruna_HG	Ancient
I2158	Italy_Sicily_HG	Ancient
R11.SG	Italy_HG	Ancient
R7.SG	Italy_HG	Ancient
R15.SG	Italy_HG	Ancient
R2.SG	Italy_N	Ancient
R3.SG	Italy_N	Ancient
R8.SG	Italy_N	Ancient
R10.SG	Italy_N	Ancient
R9.SG	Italy_N	Ancient
R18.SG	Italy_N	Ancient
R17.SG	Italy_N	Ancient
R16.SG	Italy_N	Ancient
R19.SG	Italy_N	Ancient
R1014.SG	Italy_C	Ancient
I4063	Italy_Sicily_MN	Ancient
I4062	Italy_Sicily_MN	Ancient
I4065	Italy_Sicily_MN	Ancient
I4064	Italy_Sicily_MN	Ancient
RISE487.SG	Italy_Remedello_C	Ancient
RISE489.SG	Italy_Remedello_C	Ancient
R4.SG	Italy_C	Ancient
R5.SG	Italy_C	Ancient
I3123	Italy_Sicily_EBA	Ancient
I11442	Italy_Sicily_EBA	Ancient
I3122	Italy_Sicily_EBA	Ancient
I3124	Italy_Sicily_EBA	Ancient
I4383	Italy_Sicily_EBA	Ancient
I7774_d	Italy_Sicily_EBA	Ancient
I7805	Italy_Sicily_EBA	Ancient
I7796	Italy_Sicily_EBA	Ancient
I7807	Italy_Sicily_EBA	Ancient
I7800	Italy_Sicily_EBA	Ancient
RISE486.SG	Italy_Remedello_EBA	Ancient
I4936_published	Italy_Sicily_BB	Ancient
I1979	Italy_North_BB	Ancient
I2477	Italy_North_BB	Ancient
I2478	Italy_North_BB	Ancient
I3878	Italy_Sicily_LBA	Ancient
I10372	Italy_Sicily_LBA	Ancient
I10371	Italy_Sicily_LBA	Ancient
I3876	Italy_Sicily_LBA	Ancient
SID005	Italy_Sardinia_N	Ancient
NOE002	Italy_Sardinia_N	Ancient
NOE001	Italy_Sardinia_N	Ancient
LON003	Italy_Sardinia_N	Ancient
I15946	Italy_Sardinia_N	Ancient
I15945	Italy_Sardinia_N	Ancient
I16168	Italy_Sardinia_N	Ancient
I15943_published	Italy_Sardinia_N	Ancient
I16183	Italy_Sardinia_N	Ancient
SUC008	Italy_Sardinia_N	Ancient
I16166	Italy_Sardinia_N	Ancient
I16165	Italy_Sardinia_N	Ancient
I15947_d	Italy_Sardinia_N	Ancient
FIL004	Italy_Sardinia_C	Ancient
SID006	Italy_Sardinia_C	Ancient
I16164	Italy_Sardinia_C	Ancient
I15942	Italy_Sardinia_C	Ancient
I15941	Italy_Sardinia_C	Ancient
I16169	Italy_Sardinia_C	Ancient
I14678	Italy_Sardinia_C_MonteClaro	Ancient
I14677	Italy_Sardinia_C_MonteClaro	Ancient
I14675	Italy_Sardinia_C_MonteClaro	Ancient
I14676_published	Italy_Sardinia_C_MonteClaro	Ancient
SEC001	Italy_Sardinia_LateC	Ancient
SEC002	Italy_Sardinia_LateC	Ancient
SEC005	Italy_Sardinia_LateC	Ancient
SEC004	Italy_Sardinia_LateC	Ancient
SEC006	Italy_Sardinia_LateC	Ancient
R27.SG	Italy_Sardinia_C_BA	Ancient
R29.SG	Italy_Sardinia_C_BA	Ancient
R22.SG	Italy_Sardinia_C_BA	Ancient
SUC007	Italy_Sardinia_EBA	Ancient
SUC006	Italy_Sardinia_EBA	Ancient
SUC004	Italy_Sardinia_EBA	Ancient
SUC009	Italy_Sardinia_EBA	Ancient
SUC005	Italy_Sardinia_EBA	Ancient
SUC001	Italy_Sardinia_EBA	Ancient
SUC003	Italy_Sardinia_EBA	Ancient
ISC001	Italy_Sardinia_EBA	Ancient
PJU002	Italy_Sardinia_EBA	Ancient
I3743	Italy_Sardinia_EBA	Ancient
LON001	Italy_Sardinia_EBA	Ancient
SUA005	Italy_Sardinia_EBA	Ancient
SUA002	Italy_Sardinia_EBA	Ancient
SUA007	Italy_Sardinia_EBA	Ancient
ISB001	Italy_Sardinia_EBA	Ancient
S1249	Italy_Sardinia_EBA	Ancient
S1250	Italy_Sardinia_EBA	Ancient
S1252	Italy_Sardinia_EBA	Ancient
S1253	Italy_Sardinia_EBA	Ancient
I16161	Italy_Sardinia_MBA	Ancient
I16170_published	Italy_Sardinia_MBA	Ancient
ORC004	Italy_Sardinia_BA_Nuragic	Ancient
ORC003	Italy_Sardinia_BA_Nuragic	Ancient
ORC007	Italy_Sardinia_BA_Nuragic	Ancient
ORC001	Italy_Sardinia_BA_Nuragic	Ancient
ORC005	Italy_Sardinia_BA_Nuragic	Ancient
ORC006	Italy_Sardinia_BA_Nuragic	Ancient
ORC009	Italy_Sardinia_BA_Nuragic	Ancient
ORC008	Italy_Sardinia_BA_Nuragic	Ancient
SUA006	Italy_Sardinia_BA_Nuragic	Ancient
SUA003	Italy_Sardinia_BA_Nuragic	Ancient
I10502_published	Italy_Sardinia_LBA	Ancient
I10552	Italy_Sardinia_LBA	Ancient
I10554	Italy_Sardinia_LBA	Ancient
I3741	Italy_Sardinia_LBA	Ancient
I10553	Italy_Sardinia_LBA	Ancient
I3642	Italy_Sardinia_LBA	Ancient
I10364	Italy_Sardinia_LBA	Ancient
CMS001_merged	Portugal_HG	Ancient
LugarCanto41.SG	Portugal_MN	Ancient
LugarCanto42.SG	Portugal_MN	Ancient
LugarCanto44.SG	Portugal_MN	Ancient
LugarCanto45.SG	Portugal_MN	Ancient
LU339.SG	Portugal_MN	Ancient
LD270.SG	Portugal_MN	Ancient
DolmenAnsiao96B.SG	Portugal_LN_C	Ancient
CovaMoura364.SG	Portugal_LN_C	Ancient
CovaMoura9B.SG	Portugal_LN_C	Ancient
I4229	Portugal_LN_C	Ancient
I5076	Portugal_C	Ancient
I5428	Portugal_C	Ancient
CabecoArruda117B.SG	Portugal_C	Ancient
CabecoArruda122A.SG	Portugal_C	Ancient
I11601	Portugal_C	Ancient
I11599	Portugal_C	Ancient
I3432	Portugal_C	Ancient
I5429	Portugal_C	Ancient
I11604	Portugal_C	Ancient
I11605	Portugal_C	Ancient
I6601	Portugal_C	Ancient
I11614	Portugal_C	Ancient
I11592	Portugal_C	Ancient
I0839	Portugal_C	Ancient
I0840	Portugal_C	Ancient
I1970	Portugal_C	Ancient
I7691	Portugal_EBA	Ancient
I7692	Portugal_EBA	Ancient
TV32032extra.SG	Portugal_MBA	Ancient
TV3831.SG	Portugal_MBA	Ancient
ValeOuro10207.SG	Portugal_MBA	Ancient
MonteGato104.SG	Portugal_MBA	Ancient
I8045	Portugal_MBA	Ancient
I7687	Portugal_LBA	Ancient
I7688	Portugal_LBA	Ancient
Chan.SG	Spain_HG	Ancient
I3209	Spain_HG	Ancient
LaBrana1_published.SG	Spain_HG	Ancient
Canes.SG	Spain_HG	Ancient
CB13.SG	Spain_EN	Ancient
mur.SG	Spain_EN	Ancient
atp005.SG	Spain_EN	Ancient
I0409	Spain_EN	Ancient
I0412	Spain_EN	Ancient
I0413	Spain_EN	Ancient
I0410	Spain_EN	Ancient
CHA001_merged	Spain_EN	Ancient
CHA002_merged	Spain_EN	Ancient
CHA003_merged	Spain_EN	Ancient
CHA004.A0102	Spain_EN	Ancient
FUC003_merged	Spain_EN	Ancient
I2199	Spain_EN	Ancient
I1972	Spain_EN	Ancient
TOR.6.SG	Spain_EN	Ancient
TOR.8.SG	Spain_EN	Ancient
LD1174.SG	Spain_MLN	Ancient
ELT006_merged	Spain_MLN	Ancient
ELT002_merged	Spain_MLN	Ancient
I7550	Spain_MLN	Ancient
I8134	Spain_MLN	Ancient
I7549	Spain_MLN	Ancient
I7547	Spain_MLN	Ancient
I7679_published	Spain_MLN	Ancient
I7643	Spain_MLN	Ancient
I7645	Spain_MLN	Ancient
I7647	Spain_MLN	Ancient
I7646	Spain_MLN	Ancient
I7644	Spain_MLN	Ancient
I7642	Spain_MLN	Ancient
I8568	Spain_MLN	Ancient
I8567	Spain_MLN	Ancient
I0405	Spain_MLN	Ancient
I0407	Spain_MLN	Ancient
I0406	Spain_MLN	Ancient
I0408	Spain_MLN	Ancient
I7600	Spain_MLN	Ancient
I7601	Spain_MLN	Ancient
[truncated: 164 more rows]
